# Supplementary material for: Autoantibodies targeting GPCRs and RAS-related molecules associate with COVID-19 severity
Source: Nat Commun. 2022 Mar 9;13:1220. doi: 10.1038/s41467-022-28905-5 (PMC8907309; doi:10.1038/s41467-022-28905-5)
Supplement: Supplementary file 4 — Supplementary Data 1 [file 41467_2022_28905_MOESM4_ESM.xlsx]

## Sheet: aab levels and metadata
																								Medications								Symptoms										Sex: 1=Male, 2=Female. Medications, symptoms and hosp admit: 1=yes, 2=no.
Age	Sex	Group	Sample	AT1R-Ab	AT2R-Ab	ACE-II-Ab	MASR-Ab	Brady-R1-Ab	a1-adr-R-Ab	b1-adr-R-Ab	b2-adr-R-Ab	M3R-Ab	M4R-Ab	M5R-Ab	CXCR3-Ab	PAR1-Ab	C5a-R-Ab	N1R-Ab	STAB-1	STAB-1-Ab	STAB-1-Ab / STAB-1	Neuropilin-Ab		hydroxy	zpack	tyl	ibup	bloodthin	zinc	vitc	other meds detail	muscleache	anosmia	dysgeusia	headache	diarrhea	vomiting	stomachpain	rash	fever
18	1	Control	A9C	14.2135	32.788	41.2835	25.66	3.08155	14.185	48.8974	43.4183	21.6485	25.2	19.8805	44.4746	8.5668	41.7631	27.861	68.7652	73.6998	1.07176	26.614										2	2	2	2	1	2	2	2	2
19	1	Control	C9C	11.3265	21.899	36.399	41.8599	14.5165	15.369	16.102	27.072	5.89725	18.228	30.803	42.348	12.1295	24.111	44.1226	19.3105	75.6746	3.91883	41.4196										2	2	2	2	2	2	2	2	2
19	2	Control	C4C	16.9185	15.318	15.7765	36.6955	7.8921	34.185	52.0437	52.4869	47.8954	42.7149	41.1216	47.5345	12.9935	39.146	24.774	0.99014	55.6312	56.1852	24.261										2	2	2	2	2	2	2	2	2
20	1	Control	B12C	6.94745	6.2075	5.2975	20.411	3.0749	6.08695	3.76425	5.80305	3.0314	8.1178	10.2175	24.8345	5.63435	7.85235	13.9365	0.975995	14.923	15.29	12.8775										2	2	2	2	2	2	2	2	2
22	1	Control	A8C	20.001	21.7925	32.418	32.0695	3.3535	17.479	55.0543	45.299	35.598	43.8108	17.5115	32.6575	6.741	44.942	43.0829	77.847	46.2293	0.593849	28.452										2	2	2	2	2	2	2	2	2
22	1	Control	G8C	12.045	8.03585	11.5315	42.4367	8.3018	9.23765	27.333	21.8575	9.21435	10.0925	18.5155	32.051	6.0657	28.4895	21.525	9.15065	34.678	3.78968	25.499										2	2	1	2	2	2	2	2	2
23	1	Control	C8C	14.6385	37.146	10.979	19.7165	10.987	10.3254	16.655	21.498	5.2259	12.049	27.5775	25.5705	9.51295	31.5765	25.665	1.8961	42.5981	22.4662	18.87										2	2	2	2	2	2	2	2	2
23	1	Control	H3C	12.4655	33.149	25.133	61.7514	23.093	22.0625	29.989	38.693	8.9596	16.83	60.9523	61.5977	22.858	33.587	48.2555	2.81005	73.0192	25.985	44.7675										2	2	2	2	2	2	2	2	2
24	1	Control	B6C	7.40535	9.8135	10.4795	29.774	3.11805	7.37065	5.737	7.8209	3.69055	9.74355	17.262	33.1235	7.5061	9.8546	21.0305	4.27595	18.8735	4.41387	34.801										2	2	2	2	2	2	2	2	2
24	1	Control	D3C	10.5305	18.3765	5.62525	40.4284	8.4621	14.176	15.4535	18.755	6.22985	20.608	34.277	27.0195	7.7395	20.989	36.718	0.8534	57.8278	67.7616	25.6325										2	2	2	2	1	2	2	2	2
24	1	Control	D9C	8.6658	12.7325	9.08915	22.452	7.08145	8.94145	7.2478	11.7635	4.7776	11.281	9.80065	17.6565	5.0197	14.6625	14.762	0.98916	36.132	36.528	24.037										2	2	2	2	2	2	2	2	2
24	2	Control	C6C	8.235	10.747	20.7785	26.121	5.6346	8.3942	5.9243	9.9421	6.31745	11.9435	35.6085	34.716	6.30415	13.713	19.3165	1.44291	18.279	12.6682	18.918										2	2	2	2	2	2	2	2	2
25	2	Control	C5C	9.18495	15.3585	12.5755	53.3976	6.02395	10.001	7.05735	14.8835	6.81955	12.8815	21.6105	32.321	6.12175	15.919	23.701	0.354835	31.8775	89.8375	40.6711										2	2	2	1	2	2	2	2	2
26	1	Control	A7C	8.11315	10.888	4.73885	25.6525	3.7643	9.59535	4.88465	6.8498	3.41785	7.5214	14.0875	37.7115	8.12405	11.1145	22.226	48.4073	29.659	0.612697	14.977										2	2	2	2	2	2	2	2	2
26	1	Control	E1C	13.553	7.73425	9.07615	34.7245	9.6899	13.4255	25.2665	22.683	7.03435	17.1805	19.873	33.552	6.70915	28.1065	31.592	2.37385	19.375	8.16185	18.3795										2	2	2	2	2	2	2	2	2
26	1	Control	G11C	7.5516	10.995	5.96525	38.695	8.5271	7.03155	6.1872	10.2316	4.3801	6.4648	18.9165	23.9085	4.9759	16.4225	14.1875	0.32551	20.561	63.1655	38.833										2	2	2	1	1	2	2	2	2
26	2	Control	B2C	7.0325	7.7045	3.914	13.1005	1.99085	5.87545	4.1148	4.82795	2.24625	6.1212	10.7442	23.9805	3.6884	11.4325	11.394	2.0569	11.1041	5.39846	10.4702										1	2	2	2	2	2	2	2	2
27	2	Control	B10C	5.9169	5.73505	6.24265	8.8739	1.9821	5.7466	3.37175	5.15145	2.56005	6.07775	10.9963	17.425	4.69745	6.71855	10.5825	1.29595	5.78735	4.46572	9.72645										2	2	2	2	2	2	2	2	2
27	2	Control	H7C	10.933	28.396	10.5614	21.016	11.5265	31.4205	51.0742	39.819	11.1022	19.62	45.604	43.9571	10.282	35.5105	28.7805	0.374325	65.7644	175.688	23.4935										2	2	2	2	2	2	2	2	2
28	1	Control	D10C	7.3552	6.6436	8.7158	24.5555	4.36135	9.7894	5.3246	8.61125	3.79965	10.343	9.0737	17.034	6.1399	11.472	21.349	1.5054	17.902	11.8919	16.092										2	2	2	2	2	2	2	2	2
28	1	Control	G6C	9.7268	16.098	7.08545	22.368	15.331	9.7204	13.0255	10.5234	5.74685	10.6367	41.6382	21.061	6.7237	24.4785	30.4795	55.4905	28.6965	0.517143	18.255										2	2	2	1	2	2	2	2	2
29	1	Control	D5C	8.84455	6.62125	47.1855	25.6255	7.3063	10.4695	8.68645	13.0035	4.9564	12.235	17.0175	34.5225	7.31715	16.987	18.6085	1.60575	40.8565	25.4439	19.592										2	2	2	2	2	2	2	2	2
31	1	Control	A11C	7.76915	8.61165	9.4824	14.2245	2.87175	7.05915	7.39615	6.2684	4.32105	9.0939	11.245	28.374	5.0251	12.983	13.8745	3.1181	9.11945	2.92468	13.4375										2	2	2	1	2	2	1	2	2
31	1	Control	D4C	66.761	24.008	12.12	36.731	8.35485	66.6349	80.8028	79.8669	66.9321	64.5556	9.18425	31.1865	12.5725	50.5219	29.578	86.414	65.2273	0.754823	32.098										2	2	2	2	2	2	2	2	2
31	1	Control	D12C	10.9575	11.1455	5.0047	33.0305	7.3829	9.6303	10.0851	13.7355	4.664	10.9175	23.4765	39.0045	6.90505	18.634	23.529	1.40975	19.2075	13.6248	22.1045										2	2	2	2	2	2	2	2	2
31	1	Control	E9C	11.7845	10.004	35.588	26.697	15.5145	11.0482	17.8805	17.016	5.9785	11.6775	43.044	33.112	8.3444	30.524	20.9305	1.31625	16.4515	12.4988	21.247										2	2	2	2	2	2	2	2	2
31	2	Control	G10C	10.406	6.6727	17.9205	46.7024	13.1725	15.3925	22.8675	25.9885	11.439	17.0665	27.462	95.2994	7.42495	27.0885	43.743	1.06969	62.3182	58.2582	24.053										2	2	2	2	2	2	2	2	2
32	1	Control	A12C	13.8325	45.5062	11.755	36.103	14.082	9.9955	34.207	19.5585	5.71335	14.015	24.781	49.939	9.48	38.9262	52.8571	0.8803	19.0885	21.6841	23.682										2	2	2	2	2	2	2	2	2
32	2	Control	B3C	21.9485	20.1795	6.025	24.563	6.07925	25.858	52.279	54.8333	33.11	29.793	20.8495	17.476	5.2512	37.65	26.3655	16.431	20.0205	1.21846	29.436										2	2	2	1	2	2	2	2	2
33	1	Control	C2C	43.6906	33.351	24.5865	30.795	7.0286	48.0333	73.3575	78.0049	66.5476	62.9419	42.1114	45.0915	9.21545	47.3905	28.7775	26.167	72.9976	2.78968	22.428										2	2	2	1	2	2	2	2	2
33	1	Control	C3C	9.46545	35.756	4.95185	15.694	6.3951	8.5524	10.3463	17.272	5.64465	11.4642	29.3615	40.0113	8.5048	20.6125	21.5255	0.577345	14.1775	24.5564	15.868										2	2	2	2	2	2	2	2	2
33	2	Control	D7C	20.275	17.218	7.0061	25.7795	20.36	26.4545	48.0099	49.9787	10.5296	34.1175	22.662	28.5215	5.99285	44.5657	18.331	34.897	23.984	0.68728	24.67										2	2	2	2	2	2	2	2	2
35	2	Control	E12C	15.894	7.8845	47.1855	41.0752	12.695	39.9744	43.6678	45.9042	12.529	27.966	45.2202	41.5525	9.0444	39.001	27.5585	0.76714	66.2847	86.4049	14.9505										2	2	2	1	2	2	2	2	2
36	2	Control	E11C	8.27715	14.333	10.7685	45.2091	9.71625	15.118	12.4855	15.1385	7.17745	11.6545	47.6589	45.3853	9.12195	18.301	43.3235	1.46215	54.7345	37.4342	23.3485										2	2	2	2	2	2	2	2	2
37	2	Control	H6C	10.1324	22.059	13.7835	76.2294	8.37735	17.3825	36.642	31.6855	12.1745	19.856	45.0099	47.4847	17.732	24.2895	52.5094	56.4148	56.3654	0.999124	60.3369										1	2	2	1	1	2	2	2	2
39	1	Control	B5C	11.2575	14.132	4.0719	20.298	3.1204	11.7305	24.8125	22.0985	8.6219	16.2245	18.6285	32.7025	6.7315	26.4315	36.971	1.2514	17.254	13.7878	19.6395										2	2	2	2	2	2	2	2	2
39	1	Control	B9C	28.1595	13.29	19.6655	31.7055	4.8044	30.721	59.5053	65.2304	48.6439	33.963	28.2345	41.0373	8.02355	43.0099	30.2775	70.1297	45.922	0.654815	28.7035										2	2	2	2	2	2	2	2	2
39	1	Control	D8C	17.628	24.0435	47.1855	37.8755	27.5315	17.607	45.535	43.9068	9.27115	22.264	28.492	38.1062	51.4931	35.568	38.177	83.2404	20.776	0.24959	29.146										2	2	2	2	2	2	2	2	2
39	1	Control	E10C	7.83745	7.10165	11.759	26.741	7.2987	9.8302	8.3558	10.8133	4.55785	10.519	28.492	48.235	8.7594	18.2175	48.4313	1.4188	30.6175	21.5799	19.1335										2	2	2	1	2	2	1	2	2
39	2	Control	A5C	8.59415	9.27285	5.9441	17.6965	1.7841	8.3942	7.745	5.68985	4.3271	11.6659	9.84475	29.053	6.8758	15.835	14.226	2.75615	14.5094	5.26439	13.307										2	2	2	1	2	2	2	2	2
39	2	Control	G5C	15.55	12.5605	37.1755	53.3986	8.85035	23.434	53.5039	42.0599	15.491	29.896	48.2812	39.344	7.8222	42.1254	66.0281	0.7523	55.4761	73.742	28.4765										2	2	2	2	2	2	2	2	2
41	1	Control	B8C	10.734	39.8148	15.934	33.616	11.0442	10.0137	19.7975	24.775	6.3425	15.301	44.2541	41.7175	17.8	28.4065	20.141	0.755435	19.9457	26.4029	28.6475										2	2	2	1	2	2	2	2	2
41	1	Control	C7C	12.716	7.42045	5.0082	29.457	3.41535	20.92	44.9608	43.2059	38.1798	36.16	11.8895	19.195	4.0534	34.3205	11.864	2.9284	13.833	4.72374	50.3055										2	2	2	2	2	2	2	2	2
42	1	Control	D11C	10.4054	25.7015	4.04975	12.189	7.6252	10.0395	9.94265	19.1325	4.411	11.536	11.4911	21.177	5.7929	26.3295	18.018	0.880795	20.7055	23.5077	15.1225										2	2	2	1	2	2	2	2	2
42	2	Control	H5C	16.332	42.0108	11.0511	45.9503	32.7305	15.927	51.0758	46.0221	10.0725	15.814	52.9091	66.9808	11.799	38.229	38.778	0.91506	68.4567	74.8112	16.505										2	2	2	1	2	2	2	2	2
43	2	Control	A10C	10.641	16.084	8.77145	30.612	4.78945	13.4275	20.4335	20.2435	7.76675	16.6395	16.3075	39.2859	9.1205	18.056	18.7425	0.859145	29.015	33.7719	29.6825										2	2	2	2	2	2	2	2	2
44	1	Control	H1C	7.60065	6.19975	27.386	72.0433	5.9723	7.59945	8.02985	9.3733	5.7199	9.44175	11.4025	98.0701	7.07315	16.317	73.7829	26.3705	13.0715	0.495686	31.8155										2	2	2	2	2	2	2	2	2
44	1	Control	H4C	10.859	29.4075	39.332	23.161	13.461	10.0801	15.3915	14.0435	4.9847	10.7195	47.0963	40.8949	26.1775	24.6625	21.814	1.9153	42.226	22.0467	17.454										2	2	2	2	2	2	2	2	2
45	1	Control	C12C	20.266	11.764	19.314	27.133	8.03505	45.7151	52.8254	58.0412	21.823	42.0547	21.965	22.6115	45.8464	47.2736	27.543	0.74906	77.8469	103.926	19.341										2	2	2	1	1	2	1	2	2
45	2	Control	H2C	8.9013	16.259	26.7355	14.012	15.017	9.6193	13.7445	29.6085	7.24665	13.558	26.497	23.5885	7.02435	25.2	13.319	95.5733	24.753	0.258995	16.0155										2	2	2	2	2	2	2	2	2
46	1	Control	D1C	7.6753	10.6046	6.57375	26.241	5.50125	9.6445	5.06465	9.4242	3.9147	11.4205	9.49335	14.8245	7.83465	12.573	33.7315	0.79957	41.9569	52.4744	20.7185										2	2	2	2	2	2	2	2	2
46	2	Control	E2C	12.516	6.3585	19.597	50.311	8.4128	22.785	21.8555	33.6235	10.0937	18.1675	29.249	42.9175	9.7984	23.695	28.459	0.968985	51.0861	52.7213	37.623										2	2	2	1	2	2	2	2	2
47	1	Control	G9C	8.7369	8.91435	7.03495	24.731	9.92255	6.64735	9.5002	10.926	4.5482	8.19785	16.187	27.606	5.9719	16.9075	16.8065	0.441705	18.2279	41.267	26.706										2	2	2	2	2	2	2	2	2
47	2	Control	E3C	8.9084	7.3986	9.058	30.625	8.82455	13.7485	8.6572	14.889	6.4667	11.9115	39.035	48.9672	9.6642	17.832	39.7533	1.20294	49.256	40.9462	19.16										2	1	2	2	2	2	2	2	2
47	2	Control	G4C	11.566	5.54665	16.2045	40.1895	6.84425	26.852	40.8085	25.519	13.6995	22.937	18.3065	24.9095	9.35315	34.6105	16.8255	0.39208	48.7416	124.316	20.9215										2	2	2	1	2	2	2	2	2
48	1	Control	G12C	8.11485	13.1179	8.7221	15.2875	12.3375	8.9522	9.8729	8.80045	5.42775	9.58585	19.6925	27.3265	6.23565	10.5233	13.056	13.346	23.495	1.76045	18.067										2	2	2	2	2	2	2	2	2
49	1	Control	G7C	9.01545	10.21	12.471	23.3875	7.0905	5.5357	6.7234	9.9539	3.77545	7.25785	16.7755	34.271	5.2318	17.3685	12.265	0.741255	12.1961	16.4533	18.329										2	2	2	2	2	2	2	2	2
50	2	Control	B4C	15.786	25.535	25.5135	29.038	6.58235	23.653	49.1282	45.5866	15.7675	28.0265	28.992	46.5627	10.2599	40.1903	25.972	0.985365	24.439	24.802	39.722										2	2	2	2	2	2	2	2	2
54	1	Control	D2C	10.9345	26.1535	9.6154	38.068	9.47135	13.456	14.574	21.929	4.77915	14.663	13.8255	24.4625	29.657	27.227	34.795	26.924	49.3708	1.83371	42.6078										2	2	2	2	2	2	1	2	2
56	1	Control	E6C	23.8035	12.8435	31.6785	79.0834	9.4048	44.2942	57.8572	54.7851	23.845	33.474	38.015	38.2554	8.4726	50.5219	88.6558	33.096	50.6699	1.531	66.5347										2	2	2	2	2	2	2	2	2
57	1	Control	C11C	9.5593	18.953	4.5159	43.9361	19.6495	11.778	9.3615	14.965	5.3375	12.1995	28.24	26.7175	11.958	19.472	42.3368	0.78709	48.6722	61.8382	28.705										2	2	2	2	2	2	2	2	2
57	1	Control	D6C	11.1475	7.9376	8.38205	26.2325	11.435	12.125	10.9102	16.11	5.7826	14.4575	25.287	23.2505	7.27295	20.063	21.7775	1.08615	50.9211	46.8822	19.065										2	2	2	2	2	2	2	2	2
57	2	Control	A1C	6.60065	10.8284	4.6486	24.091	5.17395	8.64835	5.08165	6.3062	3.1227	9.0402	14.2705	32.3755	9.70635	11.6655	15.248	1.18556	12.157	10.2542	20.59										2	2	2	2	2	2	2	2	2
60	1	Control	C10C	14.829	24.12	3.72805	29.8615	11.5252	14.5005	35.5205	33.947	6.866	17.5765	24.562	22.996	7.2637	35.881	33.0785	0.56907	25.666	45.1017	40.0183										2	2	2	2	2	2	2	2	2
62	1	Control	E8C	8.1476	5.2597	19.407	15.6555	4.09665	6.27885	6.6338	9.141	3.65475	7.8138	8.5161	20.7525	3.8377	17.633	12.554	2.48445	9.0683	3.65002	9.5041										2	2	2	2	2	2	2	2	2
63	1	Control	B11C	10.5325	27.879	37.53	34.493	9.26745	10.0092	10.7032	27.4135	5.4832	13.376	42.2353	36.7	8.719	22.1025	17.128	1.07472	12.078	11.2382	32.2375										2	2	2	2	2	2	2	2	2
63	2	Control	B1C	8.30135	12.1575	5.3106	27.233	3.59705	8.5224	6.35865	9.42725	4.51555	8.3178	17.743	30.7225	8.7596	13.314	15.7115	1.06345	19.2975	18.1461	32.2765										2	2	2	2	2	2	2	2	2
65	1	Control	A2C	62.4539	12.7355	7.3568	16.5995	3.7594	61.8184	87.086	98.0719	70.5288	74.5595	14.7245	33.8585	6.0373	47.3905	17.4875	58.5901	46.1962	0.788464	19.2045										2	2	2	2	2	2	2	2	2
65	1	Control	A4C	9.7291	23.0075	24.177	46.1417	4.66915	10.2227	10.8308	11.5114	4.7475	11.47	15.692	44.2124	7.6829	20.292	31.6495	3.0348	25.8625	8.52198	31.3305										2	2	2	2	2	2	2	2	2
65	2	Control	E7C	11.9505	12.2775	5.61515	14.5965	11.9985	10.499	12.9015	20.8235	6.0157	13.8885	16.553	21.7985	5.1661	31.1485	19.314	0.588275	20.738	35.2522	15.374										1	2	2	1	2	2	2	2	2
67	1	Control	B7C	14.5985	24.3935	26.638	57.5866	5.9435	15.0025	42.006	38.9134	15.417	28.3	27.193	38.78	8.5982	39.4615	39.5085	77.847	30.389	0.390369	51.8314										2	2	2	2	2	2	2	2	2
69	2	Control	E4C	11.495	13.8381	9.13325	26.279	14.089	18.814	20.5705	33.632	8.615	22.682	48.0675	39.6497	8.066	26.723	24.5925	0.69447	54.3947	78.3255	25.081										2	2	2	2	2	2	2	2	2
70	2	Control	E5C	14.2521	19.156	42.0896	40.4634	12.3035	41.0081	51.6184	49.9468	33.738	33.669	42.7067	38.687	7.14325	46.0471	41.3309	5.1214	70.8852	13.841	50.032										2	2	2	2	2	2	2	2	2
71	1	Control	A3C	33.661	51.786	14.441	61.6004	11.4055	47.6739	64.6953	60.0752	53.0564	50.5149	44.1506	55.3898	15.6545	47.3905	44.6974	0.888315	61.9693	69.7605	50.4341										1	2	2	1	2	2	2	2	2
72	1	Control	H8C	8.3582	10.555	6.85645	20.7275	5.4318	11.0319	7.96035	12.8795	5.3151	11.938	25.636	29.8535	5.98575	16.2965	22.299	0.46715	41.6346	89.1247	22.0555										2	2	2	2	2	2	2	2	2
#N/A	#N/A	Control	A6C	7.9287	10.2566	7.5534	18.466	2.2794	8.9099	6.85835	7.98385	3.12515	8.43705	11.106	23.039	9.79905	10.6621	12.1835	1.07245	14.9891	13.9765	16.6095										#N/A	#N/A	#N/A	#N/A	#N/A	#N/A	#N/A	#N/A	#N/A
#N/A	#N/A	Control	C1C	13.859	43.7078	12.002	46.2657	9.21075	9.037	36.1985	32.9	8.5503	13.8905	45.2753	44.3006	12.302	39.565	34.736	1.03655	17.1245	16.5207	32.044										#N/A	#N/A	#N/A	#N/A	#N/A	#N/A	#N/A	#N/A	#N/A
18	1	Mild	A4M	49.3827	16.9925	15.9575	28.0035	9.2226	52.5384	82.3463	61.4485	58.8398	64.2683	15.2445	30.2685	12.988	47.1115	25.525	5.76515	68.1251	11.8167	23.216		2	2	2	2	2	2	2		2	1	1	2	2	2	2	2	2
18	1	Mild	A6M	15.2045	21.9975	25.5985	51.6497	10.9035	13.7195	26.336	15.56	8.0496	17.6155	16.607	22.4435	12.8635	28.153	38.4335	71.5802	35.95	0.502234	39.6074		2	2	2	2	2	2	2		2	2	2	1	2	2	2	2	2
18	1	Mild	B8M	10.7983	8.8815	5.51465	20.552	7.74345	8.9839	11.6285	9.40825	5.76825	18.573	9.9589	16.731	8.74585	17.789	12.9595	71.5802	27.226	0.380357	15.687		2	2	2	2	2	2	2		2	1	1	2	2	2	2	2	2
18	1	Mild	D12M	58.1255	15.445	21.835	22.436	9.5957	54.3659	77.8955	80.1355	70.8619	55.6928	14.1245	22.691	10.4725	47.0561	11.5155	62.2291	67.158	1.0792	23.892		2	2	1	2	2	2	2		2	2	2	1	2	2	2	2	2
18	1	Mild	G10M	9.3468	18.921	3.15245	18.0185	3.7662	6.66135	9.5847	6.36915	3.9389	9.17665	11.846	32.306	7.02475	16.2535	18.1805	0.725305	11.9108	16.4218	17.4665		2	2	2	2	2	2	2		2	2	2	2	2	2	2	2	2
19	1	Mild	C11M	11.932	12.845	18.1225	24.666	6.31145	9.10375	10.7247	16.376	5.94775	13.141	18.1055	19.32	12.298	22.2285	15.125	2.07815	19.947	9.59844	21.66		2	2	1	2	2	2	2		1	2	2	1	2	2	2	2	2
19	1	Mild	E4M	8.96215	18.419	3.9303	20.628	8.62505	7.7405	5.5244	7.90285	4.9828	8.9748	20.787	23.6455	8.49895	15.0715	20.935	1.02459	21.5915	21.0734	15.8865		2	2	2	2	2	2	2		2	1	2	2	2	2	2	2	2
19	1	Mild	E6M	9.6543	19.493	15.05	20.054	11.8385	7.8928	8.2531	11.055	6.1587	10.2472	19.6805	12.4786	19.5175	17.712	20.125	58.3577	13.996	0.239831	21.605		2	2	2	2	2	2	2		2	2	2	2	2	2	2	2	2
20	1	Mild	D9M	12.8525	21.736	36.339	16.8885	14.168	11.27	18.2175	23.3175	7.403	18.325	27.0845	50.5399	7.05605	26.7745	13.7585	4.1659	51.8847	12.4546	18.593		2	2	1	2	2	1	2		1	2	2	1	2	2	2	2	2
21	1	Mild	C4M	10.813	17.0875	19.998	28.1235	7.93595	10.462	9.88325	11.9644	6.3394	14.94	34.422	67.2582	9.71015	14.7035	31.6085	1.03958	80.8766	77.7974	20.113		2	2	2	2	2	1	2		2	1	2	2	2	2	2	2	2
21	1	Mild	E1M	10.843	12.6185	8.818	15.1665	7.97945	9.88785	9.04945	13.556	6.60425	13.832	16.536	16.5605	10.2302	16.884	26.461	62.2291	34.047	0.547123	15.188		2	2	1	2	2	2	2		1	1	1	1	2	2	2	2	2
21	2	Mild	F9M	41.7786	21.329	24.568	33.532	19.329	46.3623	64.5669	59.6443	61.0153	50.9497	33.8975	29.856	20.362	47.0561	24.8255	0.3122	87.0934	278.967	37.557		2	2	1	2	2	2	2		1	1	1	1	2	2	2	2	2
21	1	Mild	G3M	15.6685	38.2255	16.147	58.5492	11.2175	26.6875	44.6561	44.2729	17.234	33.961	46.1004	44.7164	13.398	34.5605	31.7695	3.52165	68.5768	19.4729	35.801		2	2	1	2	2	2	2		1	2	2	1	2	2	2	2	2
22	1	Mild	A3M	23.8715	11.9875	4.61405	15.461	6.4484	17.999	51.3392	27.875	11.929	23.6345	13.832	26.3215	9.03915	38.78	15.047	36.436	44.2711	1.21504	17.7345		2	2	2	2	2	2	2		2	1	2	2	2	2	2	2	2
22	1	Mild	A8M	8.246	7.75445	3.1677	15.465	5.1557	5.48305	4.09785	5.44825	4.0668	9.0957	8.55635	14.7885	7.13835	10.8085	10.7942	1.687	17.6425	10.4579	12.708		2	2	2	2	2	2	2		2	1	1	1	2	2	2	2	2
22	1	Mild	D4M	11.6415	18.1675	8.3341	34.065	6.0088	8.62425	11.556	14.7335	3.2226	14.106	21.081	64.784	9.70345	19.0145	12.218	1.23855	68.9989	55.7094	26.989		2	2	2	2	2	1	1		2	1	1	2	2	2	2	2	2
23	2	Mild	B9M	21.713	39.3536	12.5205	44.4179	29.493	16.581	46.8912	33.63	18.9265	24.234	36.2555	44.1492	15.169	40.9945	30.99	16.7725	71.7822	4.27975	32.559		2	2	2	2	2	2	2		2	1	1	1	2	2	2	2	2
23	2	Mild	C1M	17.483	15.634	8.5253	27.7525	10.222	13.9045	41.552	24.8445	11.9615	25.9605	14.3335	23.129	6.94105	28.8435	27.4195	0.846865	33.857	39.9792	22.507		2	2	1	1	2	1	1		1	1	1	1	2	2	2	2	2
23	2	Mild	F6M	14.0105	12.3275	7.5761	19.8605	13.2405	18.0455	45.0208	22.397	40.4947	23.986	15.071	18.364	9.83655	30.184	34.729	0.46294	45.4833	98.2488	11.583		2	2	2	2	2	2	2		2	1	2	2	2	2	2	2	2
24	1	Mild	A11M	39.152	6.91535	9.5612	17.0125	7.3088	26.174	59.6791	45.5563	39.6687	25.463	12.7385	18.4385	7.4403	47.1115	17.5685	5.7155	41.7775	7.30951	15.1895		2	2	1	2	2	2	2	multivitamins	1	1	1	2	2	2	2	2	2
24	1	Mild	C5M	9.90995	16.574	9.74245	47.3749	9.47005	9.98055	7.99265	12.2065	5.1853	11.3185	39.753	29.597	11.017	13.7915	20.9705	0.362965	56.7036	156.223	31.1585		2	2	1	2	2	1	1		1	1	2	1	2	2	2	2	2
24	2	Mild	D1M	10.843	20.6555	10.783	25.652	11.3655	9.7822	8.9443	15.2885	5.5586	9.3953	29.156	23.9235	11.3092	17.7855	44.5187	0.979795	22.774	23.2436	21.629		2	2	2	2	2	1	1		1	1	1	2	1	2	2	2	2
24	1	Mild	F12M	8.73265	7.3432	4.2559	13.767	7.7771	6.8472	4.1556	5.86365	4.3079	10.2093	15.452	20.274	5.89675	12.6785	12.241	0.34623	20.789	60.0439	13.3385		2	2	1	2	2	2	2		2	1	1	1	1	2	2	2	2
24	1	Mild	G7M	69.0668	23.8795	41.8943	37.482	6.1915	74.1445	90.5279	98.0719	70.5288	81.1081	28.661	28.529	5.8697	47.3905	47.2688	77.847	123.031	1.58042	36.8985		2	1	2	2	2	2	2		1	2	2	2	2	2	2	2	2
25	2	Mild	A5M	10.626	16.8455	4.80445	28.53	12.6835	8.48665	10.5518	10.6895	6.22455	16.4475	22.174	57.7622	12.232	18.5245	39.548	2.5687	48.2039	18.7659	18.0995		2	2	2	2	2	2	2		2	1	1	2	2	2	2	2	2
25	2	Mild	A9M	11.762	20.621	5.9151	24.155	12.6635	6.33865	8.27725	9.31425	4.61245	11.243	12.8535	72.1375	18.37	18.5395	24.632	6.05065	19.808	3.2737	16.129		2	2	2	2	2	2	2		2	1	1	2	2	2	2	2	2
25	2	Mild	B11M	14.7185	10.253	4.8374	30.783	9.0328	10.7555	24.42	24.9345	10.704	24.9795	14.9705	28.1095	11.2475	27.647	18.9385	11.567	35.588	3.07668	21.5375		2	2	1	2	2	2	2		1	1	1	1	2	2	2	2	2
25	1	Mild	D6M	12.676	20.164	4.6048	15.3715	14.157	8.8874	10.8456	13.333	4.9552	12.052	25.1405	23.6145	9.4627	28.9175	43.0419	0.69096	31.2645	45.2479	13.027		2	2	1	2	2	2	2		2	2	1	1	2	2	1	2	2
26	1	Mild	B7M	8.09265	8.12115	4.4895	19.966	7.36	4.9118	6.12925	5.4094	4.86955	12.198	9.3791	20.366	7.42215	11.7035	13.331	2.97795	22.3375	7.50096	14.7855		2	2	1	2	2	2	2		1	1	1	1	2	2	2	2	2
26	1	Mild	C10M	12.442	16.499	8.2968	13.859	7.8302	12.7305	29.3295	31.1115	7.60275	18.946	20.7975	19.2595	12.536	31.524	18.08	29.479	29.613	1.00455	13.672		2	2	1	2	2	2	2		2	1	2	1	2	2	2	2	2
26	2	Mild	F11M	14.3315	9.84535	14.5315	23.9155	8.40955	11.5445	20.2685	22.375	10.783	15.408	8.3201	13.3005	15.655	24.7305	19.238	54.0145	15.6645	0.290005	15.165		2	2	1	2	2	1	1		2	2	2	1	2	2	2	2	2
27	2	Mild	A12M	8.60035	14.4265	2.62945	16.9245	7.21965	6.2934	7.31785	9.086	4.69805	11.1503	10.9825	17.3765	6.96725	18.88	13.299	1.3646	15.9505	11.6888	11.5505		2	2	1	2	2	2	2		1	1	1	1	1	2	2	2	2
27	2	Mild	C3M	19.3225	30.959	28.1555	26.6685	12.913	17.604	44.8847	36.242	13.8185	25.471	45.4236	27.004	13.2515	35.257	14.1935	1.4333	57.1003	39.8384	18.607		2	1	1	2	2	2	2		2	2	2	1	2	2	2	1	2
27	2	Mild	D11M	14.3445	17.5175	5.5367	16.315	16.6005	13.949	24.169	19.572	13.1702	21.123	23.2755	14.7095	8.5948	28.6595	15.6205	1.45075	43.97	30.3085	21.7845		2	2	1	2	2	2	2		2	1	1	1	2	2	2	2	2
27	1	Mild	G8M	10.6385	18.316	17.012	34.078	5.82075	9.0019	15.047	16.328	5.11305	9.43275	20.966	26.1295	8.81985	19.4675	15.528	77.847	18.661	0.239714	32.965		2	2	1	2	2	2	2		2	1	1	1	2	2	2	2	2
28	1	Mild	B10M	11.601	7.1244	5.2017	17.85	5.8082	7.62815	12.5185	9.85985	7.34705	21.6685	12.836	23.8175	7.4331	16.123	15.6295	38.506	38.426	0.997922	10.759		2	2	2	2	2	2	2		1	2	2	1	1	2	1	2	2
29	1	Mild	G9M	15.2895	8.2122	6.50415	20.4605	5.6058	22.125	41.6772	42.5245	8.6632	32.904	25.6085	20.1925	7.1478	32.462	13.474	2.64715	52.695	19.9063	15.261		2	2	1	2	2	2	2		1	1	1	1	2	2	2	2	2
31	1	Mild	A10M	18.4645	18.444	4.5759	29.407	15.957	13.2605	37.085	21.4165	8.4032	22.198	19.417	39	12.6595	36.826	17.764	3.17615	47.5388	14.9674	25.375		2	1	1	2	2	1	1		1	2	2	1	2	2	2	2	2
31	1	Mild	C2M	21.9895	21.705	14.9895	20.0505	7.88085	21.927	50.2291	36.343	22.4935	30.003	25.7865	22.4575	8.63835	41.1948	21.9265	1.91635	60.4706	31.5551	23.3865		2	2	1	2	2	2	2	loratadine tabs, fluticasone propionate nasal spray, nutri supreme prenatal caps	2	1	1	2	2	2	2	2	2
31	2	Mild	C12M	44.9405	25.884	13.109	29.022	21.903	46.5725	65.4775	72.6902	56.6116	54.8469	49.2131	49.2911	13.172	47.0561	17.341	51.7056	89.4902	1.73077	35.7035		2	2	2	2	2	2	2		2	1	1	1	2	2	2	2	2
31	2	Mild	D5M	42.0694	20.492	7.59235	28.949	11.643	23.736	49.5061	66.6041	11.9044	28.379	38.9059	33.849	11.6114	47.0561	24.103	0.422925	51.9862	122.921	30.0285		2	2	2	1	2	2	2		1	1	1	1	2	2	2	2	2
31	1	Mild	E3M	11.8245	19.618	10.3606	30.6625	14.1565	10.1455	14.2795	11.8358	7.85485	14.1805	16.568	29.9705	9.057	22.64	37.3185	2.7858	30.331	10.8877	18.645		2	2	2	2	2	2	2		2	1	1	2	2	2	2	2	2
32	1	Mild	G1M	15.5905	20.8865	19.365	21.6815	5.1946	19.7515	44.7315	36.944	10.4511	22.882	17.158	23.3095	8.10695	39.4	22.2305	4.84575	34.862	7.19435	21.779		2	2	2	2	2	2	2		2	1	2	2	2	2	2	2	2
33	2	Mild	B6M	10.0589	7.7877	5.52865	19.8115	8.0284	6.38955	7.50725	7.81295	4.8046	10.2532	10.924	20.144	6.66285	14.5755	15.6955	0.80234	17.592	21.9259	13.7875		2	2	1	2	2	2	2	Thyroid medicine	2	1	1	1	2	2	2	2	2
33	1	Mild	B12M	10.1235	11.971	8.4463	21.6095	13.87	6.95475	14.263	9.37315	5.5357	15.4245	15.8745	21.0735	13.7135	16.073	32.816	1.13589	16.626	14.6371	12.7685		2	2	2	2	2	2	2		2	1	2	2	2	2	2	2	2
33	2	Mild	D2M	17.2845	11.399	9.2431	12.5925	7.71235	20.7075	45.5247	37.804	19.016	30.2205	16.7095	17.6035	7.68735	35.5055	31.51	1.33534	55.97	41.9144	14.772		2	2	1	2	2	2	2		2	1	1	1	2	2	2	2	2
33	1	Mild	G2M	6.7616	9.94055	7.0086	16.041	3.3373	7.13215	4.2766	5.4787	2.91175	7.5562	11.7415	15.88	7.32305	10.1451	14.4695	1.1101	17.352	15.6311	15.094		2	2	1	2	2	1	1		1	1	1	2	2	2	2	2	2
34	2	Mild	B3M	11.6821	13.8905	7.84195	42.5194	11.5395	10.5111	17.537	13.606	7.48285	19.3485	13.169	26.8525	18.9185	21.7955	23.5305	1.64475	41.4507	25.2019	27.634		2	2	1	2	2	2	2	prenatel	2	1	2	2	1	2	2	2	2
34	1	Mild	F5M	15.9355	26.3495	13.318	49.7001	20.715	11.897	17.592	12.371	10.3105	20.4455	55.0768	56.2089	12.4365	32.329	14.103	0.21199	61.1672	288.538	39.409		2	2	1	1	2	2	2		1	1	1	1	2	2	2	2	2
35	1	Mild	D10M	16.6715	16.3965	4.6903	17.055	12.0995	17.928	44.2105	34.915	14.311	24.969	23.2515	20.15	9.2331	37.404	52.7979	62.2291	43.5433	0.699725	18.8325		2	2	1	2	2	2	2		1	1	1	1	2	2	2	2	2
36	2	Mild	E5M	15.7305	15.126	8.50635	16.9525	13.6905	16.671	32.4935	29.7635	18.48	23.984	21.873	20.9325	13.1235	31.694	39.8566	0.904535	26.717	29.5367	18.4155		2	2	1	2	2	2	1	Multi vitamin	1	1	1	2	2	2	2	2	2
36	1	Mild	E8M	18.1525	16.184	4.24005	13.784	9.0259	20.1965	44.6929	40.8342	12.473	21.3975	10.5835	18.1245	10.348	41.5837	10.7345	5.6206	28.3785	5.04902	16.534		2	2	1	1	2	2	2	Amoxicillin	2	1	1	1	2	2	2	2	2
37	1	Mild	C7M	10.747	14.661	9.69225	12.9745	6.8502	9.16805	11.8805	13.239	5.80915	12.541	18.974	21.3835	9.34375	16.2245	47.3135	0.33072	21.734	65.7172	12.984		2	2	1	2	2	2	1		1	1	1	2	2	2	2	2	2
37	2	Mild	G6M	13.4055	43.2037	5.33625	19.8615	10.5762	12.152	15.596	17.771	6.71935	16.1705	38.68	22.796	6.71905	28.0925	27.9135	3.20545	57.1631	17.8331	15.8705		2	1	1	1	2	2	1	Levaquin	1	1	1	1	2	2	2	2	2
38	1	Mild	C9M	12.344	12.756	44.9252	10.7445	6.30315	11.2895	13.5085	14.2065	5.9232	13.905	18.8605	14.3455	6.2662	22.7755	13.985	0.3203	30.359	94.783	12.958		2	2	2	2	2	2	2		2	1	2	2	2	2	2	2	2
38	2	Mild	D7M	17.524	18.9085	6.9161	17.373	11.301	17.433	50.3665	33.5255	19.602	31.862	16.081	19.5415	9.9123	38.6915	27.8205	0.727995	42.0761	57.7973	11.7925		2	2	1	2	2	2	2		1	2	2	1	2	1	2	2	2
39	1	Mild	B2M	9.46555	19.647	4.97355	22.867	13.527	5.48775	8.275	10.6876	4.5215	12.158	13.2715	18.923	9.79275	10.5426	16.0245	3.7847	48.0232	12.6888	17.971		2	2	2	2	2	2	2		1	1	1	1	2	2	2	1	2
39	2	Mild	D8M	9.0313	13.147	9.28555	39.55	13.9045	10.6889	5.1699	9.2502	6.75445	13.8545	25.0775	46.8591	11.746	11.83	18.658	0.579625	64.7451	111.702	28.5785		2	2	1	2	2	2	2		1	1	1	1	1	2	2	2	2
41	2	Mild	C8M	9.4487	18.978	6.47355	23.27	11.1405	9.7477	6.35595	11.6445	5.187	9.90425	31.293	80.5681	10.885	12.6545	15.7575	0.44143	52.9389	119.926	16.5375		2	2	1	2	2	2	1		1	1	1	1	1	2	2	2	2
42	2	Mild	C6M	24.6265	36.122	12.696	27.248	18.5005	21.17	47.5834	45.8193	25.454	33.837	29.581	132.202	12.122	39.473	27.702	1.03923	66.7128	64.1948	20.457		2	2	2	2	2	1	2		1	1	1	1	2	2	2	2	2
43	2	Mild	A7M	11.7415	8.48845	4.5132	18.116	6.9358	7.8087	12.3	13.6755	6.0839	11.1405	10.0393	18.299	6.83815	17.74	8.11105	2.5866	19.0495	7.36469	14.0275		2	2	1	2	2	1	1	Multivitamin, maxi lysine	1	1	1	1	1	2	2	2	2
44	1	Mild	E7M	12.266	16.121	15.952	17.24	13.723	10.1684	11.6625	15.943	8.0849	12.667	14.229	17.234	8.56305	24.148	29.025	0.319485	41.6424	130.342	19.033		2	1	1	2	2	2	2		1	2	2	2	2	2	2	2	2
44	1	Mild	F4M	8.8863	8.628	2.55145	10.3073	7.15515	5.7174	4.76155	5.555	4.59755	8.6867	11.1845	8.38245	6.12625	11.6385	17.3745	0.452635	19.7695	43.6765	9.89085		2	2	2	2	2	2	2		1	1	2	1	2	2	2	2	2
46	2	Mild	F7M	10.1905	24.6295	6.68535	31.877	18.804	8.3748	10.8615	15.7495	5.8361	10.76	19.135	13.0335	7.24315	17.446	28.79	0.94117	19.197	20.397	22.9505		2	2	1	2	2	2	2		1	1	1	1	2	2	2	2	2
47	2	Mild	D3M	10.5805	17.659	41.9072	14.0855	12.957	6.7595	7.7221	12.5265	4.5019	11.1005	28.1995	16.081	7.41975	17.901	13.4705	0.46735	22.7565	48.6926	21.0105		2	2	1	2	2	1	1		1	1	1	1	2	2	2	2	2
47	2	Mild	F8M	9.8551	15.5195	10.3493	27.951	15.693	10.868	8.9782	10.7635	8.3518	14.43	26.318	30.935	9.44855	14.511	21.697	0.32163	55.8016	173.496	19.384		2	2	1	2	2	2	2		1	2	2	1	2	2	2	2	2
48	1	Mild	B1M	11.2855	9.44155	46.5452	22.8805	15.743	7.0892	10.346	15.0455	5.91445	13.6935	12.037	36.228	7.5577	17.866	17.494	1.18525	22.7125	19.1626	18.0115		2	2	2	2	2	2	2		2	1	1	2	1	2	2	2	2
49	1	Mild	B4M	6.69	8.94815	9.59375	39.327	8.3678	5.9858	7.8867	9.67345	4.59705	10.3184	15.082	21.3315	6.715	13.394	28.237	1.53319	28.0695	18.308	19.452		2	2	1	2	2	2	2		2	1	1	1	1	2	1	2	2
49	1	Mild	G5M	11.6575	26.2795	8.41305	32.416	5.81425	14.042	13.7585	13.7115	7.37745	20.147	24.8815	19.094	8.135	18.8435	20.3855	32.5235	34.862	1.0719	26.339		2	2	1	2	2	1	2		1	1	1	1	2	2	2	2	2
52	2	Mild	F10M	8.9065	14.972	9.61925	21.37	12.018	8.95625	5.20125	9.69395	4.9944	10.6375	16.266	14.999	10.5668	11.5935	23.154	0.245335	28.166	114.806	17.117		2	2	2	2	2	2	2		2	2	2	2	2	2	2	2	2
60	1	Mild	A1M	9.45715	13.288	3.86475	19.9235	7.52205	7.68905	6.07985	8.699	4.5156	11.806	12.2995	20.7145	12.4865	12.039	17.4735	1.72015	37.019	21.5208	16.118		2	1	1	2	2	1	1		1	2	2	1	2	2	1	2	2
66	1	Mild	B5M	12.235	9.08255	3.8606	21.853	4.91235	5.82745	8.7545	12.3365	5.5513	9.58465	7.93205	10.9325	3.6177	20.4015	9.2276	27.677	10.3221	0.372947	15.4115		2	2	2	2	2	2	1	Vitamin D, Epicor	2	1	1	1	1	2	2	2	2
70	1	Mild	A2M	21.669	31.892	17.762	41.3512	16.902	11.7019	44.0397	23.339	7.573	24.9095	27.129	59.4359	12.088	36.709	39.563	1.31375	67.3998	51.3033	36.675		2	2	2	1	2	2	2		1	2	2	2	2	2	1	2	2
73	1	Mild	E2M	10.551	28.639	11.629	33.143	15.8215	8.19635	8.23425	9.1195	6.12355	13.6545	35.7	27.8865	10.2979	22.934	25.7015	0.430245	47.6194	110.68	24.1325		2	2	2	1	2	1	2		1	1	2	2	2	2	1	2	2
23	1	Moderate	E7S	64.0696	26.1065	9.2769	50.3666	11.986	48.3974	76.3452	76.9826	67.2516	48.329	49.5491	56.1605	12.422	47.2785	51.6043	56.6654	60.4778	1.06728	52.6051		2	1	1	2	2	2	2		1	1	2	1	1	2	2	2	1
24	1	Moderate	C11S	13.523	14.6755	6.91835	23.8305	12.8725	8.4943	7.98915	8.2285	5.3275	7.502	14.7495	27.358	5.18815	19.204	10.244	0.25516	21.771	85.3231	19.2215		2	2	1	2	2	2	2	robitussin cough medicine	1	1	1	1	1	1	1	2	1
30	2	Moderate	A7S	15.103	42.0115	6.5751	42.004	16.778	15.3195	22.084	17.6405	7.32455	9.6606	47.0532	73.4932	12.1945	14.2385	58.9483	0.50518	61.8754	122.482	19.718		2	2	1	2	2	1	1	Omega 3, homeopathy stuff	1	1	1	2	1	2	2	2	1
31	1	Moderate	C6S	8.7371	9.74855	5.14205	28.7065	9.4449	7.19355	4.3417	6.4081	4.038	5.3733	10.9835	16.3005	5.2409	10.173	7.712	0.480705	11.153	23.2013	15.109		2	2	1	1	2	2	2		2	2	2	1	1	2	2	2	1
31	1	Moderate	E4S	21.314	27.2245	12.6105	25.401	8.8081	16.9565	43.2548	32.429	16.488	23.8425	47.163	42.057	15.467	30.137	34.214	4.9818	45.5293	9.13912	19.1185		2	2	1	2	2	2	2	unknown	1	1	1	1	1	2	2	2	1
32	1	Moderate	D7S	16.0005	29.268	8.45405	31.6115	8.95615	9.77005	16.278	20.256	6.85035	10.0115	47.6671	44.3189	13.785	29.702	17.6515	0.695065	34.6355	49.8306	24.298		2	2	1	2	2	2	1	multi vitamin	1	1	1	2	1	2	2	2	1
33	1	Moderate	C2S	22.078	28.9915	11.827	44.2475	31.822	10.2154	24.3875	13.7405	7.2829	10.0757	44.1083	56.9085	14.744	23.5175	25.0915	2.04535	69.2318	33.8484	21.1595		2	1	1	2	2	1	1		1	1	1	1	2	2	2	2	1
35	1	Moderate	A6S	12.656	21.731	4.5175	32.417	12.4545	10.1669	8.6416	15.427	5.51235	8.3095	41.1229	48.5447	12.9065	16.765	17.9455	1.47382	53.8062	36.5079	33.879		2	1	1	2	2	2	2		1	1	1	1	2	2	2	1	1
37	1	Moderate	C7S	12.2675	19.0205	47.8819	23.8405	12.361	7.30055	9.18315	8.02765	4.7828	6.173	13.4386	28.2275	4.56105	19.6865	7.2832	1.97915	14.904	7.53051	13.7705		2	2	1	1	2	2	2		1	1	1	1	1	2	1	2	1
38	1	Moderate	B6S	17.4075	28.1745	9.80785	65.2854	29.6975	17.0405	24.616	21.9855	9.84125	11.306	48.1229	67.388	10.8545	25.203	45.1054	11.482	57.0796	4.9712	35.961		2	2	1	2	2	2	1	Vitamin d	1	2	2	1	1	2	2	2	1
39	1	Moderate	B12S	12.1075	19.693	8.1488	48.5788	20.3315	15.338	15.7825	18.8915	10.1258	12.2495	27.724	48.6414	9.8495	19.885	14.2525	2.8958	60.406	20.8599	23.0855		2	1	1	2	2	2	1		1	2	1	1	2	2	1	2	1
39	1	Moderate	C12S	15.856	27.334	11.2888	46.8224	39.647	13.4485	23.397	17.388	8.2652	11.821	52.6551	58.3512	9.4905	17.3635	20.055	0.055187	68.5283	1241.75	21.4765		2	2	1	2	2	1	2		2	1	1	1	1	2	2	2	1
39	1	Moderate	F8S	12.7725	37.284	22.6785	66.1954	13.617	19.1095	11.499	16.0235	14.341	19.0715	66.6728	64.2999	21.259	17.66	34.049	0.68566	68.1873	99.4478	14.5445		2	1	1	2	2	1	1	But c, vit d	1	1	1	1	1	2	1	2	1
41	1	Moderate	B4S	17.1445	31.0885	8.0948	76.517	16.039	14.317	20.8535	23.3345	9.26645	13.197	44.4881	53.489	12.0105	23.6035	30.0295	1.7872	51.3333	28.7228	44.0937		2	2	1	2	2	2	2		1	1	1	1	1	2	1	2	1
41	1	Moderate	B5S	24.276	17.997	15.556	53.7086	12.989	15.116	42.8137	25.1575	10.6625	11.607	24.218	46.0421	8.52085	34.9665	23.039	80.1335	43.5825	0.543873	43.5238		1	1	1	2	2	2	1		1	2	1	1	1	1	1	2	1
41	1	Moderate	D5S	15.7775	19.1465	4.9121	20.949	15.127	11.613	18.085	16.3275	9.84705	9.78075	8.6921	28.93	5.4433	28.5715	8.52435	0.96733	25.964	26.8409	11.0625		2	2	1	2	2	1	1	D &multi	2	1	2	2	2	2	2	2	1
41	1	Moderate	D9S	23.423	48.1568	38.307	56.0645	24.4425	25.9455	47.4712	49.2009	46.4581	29.035	68.1064	75.3875	25.709	38.448	49.667	0.48883	90.5808	185.301	35.5655		2	2	2	2	2	2	2		1	1	1	2	2	2	2	2	1
41	2	Moderate	F7S	14.2875	29.955	13.4715	50.7372	14.3285	14.5965	13.806	17.121	10.0535	16.425	67.452	51.3918	14.947	21.789	24.6935	0.8245	50.1874	60.87	20.3255		2	2	1	1	2	2	2		1	1	1	1	2	2	2	2	1
42	2	Moderate	A8S	29.275	34.91	10.4649	52.8563	14.624	22.0935	42.5566	35.223	12.7425	15.871	43.9853	73.2345	11.924	29.2525	46.1431	1.77425	80.5606	45.4054	41.6253		1	2	1	2	2	1	1		2	1	1	1	1	1	1	2	1
43	2	Moderate	B3S	42.0782	44.178	29.777	25.385	47.7178	11.6115	41.8042	32.935	9.16235	12.2415	43.8165	27.703	7.90985	36.36	12.1645	0.56877	29.002	50.9907	19.172		2	2	1	1	2	2	1		1	1	2	2	2	2	1	2	1
44	1	Moderate	B10S	20.508	33.513	32.7955	57.0878	34.2685	26.042	42.1958	20.077	17.5195	13.971	51.8349	63.3733	13.2305	30.027	27.858	1.2328	95.1211	77.1586	18.437		2	2	1	1	2	1	1	mulktivitamin, homeopothy	1	1	1	1	1	2	2	2	1
44	2	Moderate	E5S	12.1765	21.1255	6.8119	32.5155	9.0978	11.149	8.56145	15.4445	7.0711	12.206	29.581	42.7117	10.979	16.9755	20.163	2.2841	49.1335	21.5111	19.768		2	1	1	2	2	1	1	Elderberry	1	1	1	1	2	2	2	2	1
45	1	Moderate	B2S	11.5355	17.54	9.13465	28.5805	14.625	9.2713	7.63165	13.0015	5.3569	8.0659	33.8875	42.0231	9.482	13.421	13.2975	0.15076	42.8766	284.403	21.8725		2	1	1	2	2	2	2		1	1	1	1	1	2	2	2	1
45	2	Moderate	D6S	28.384	12.475	8.2833	30.92	16.955	24.538	48.1607	35.114	19.6	16.6355	13.5645	26.217	5.14905	33.3885	7.786	0.61676	51.0911	82.8379	17.0475		2	2	1	2	2	1	1	biaxin	1	2	2	2	1	2	2	2	1
45	2	Moderate	E2S	11.0255	20.7995	5.8793	29.7735	6.7468	9.0253	7.20675	10.2005	5.6338	10.455	35.483	20.2825	8.1819	16.534	11.69	1.64345	36.23	22.0451	18.594		1	1	1	2	2	1	1	Echinacea elderberry	1	2	1	1	1	2	1	2	1
45	2	Moderate	G2S	10.9675	27.9595	4.73285	43.1803	13.3135	9.85995	13.0705	14.4785	10.1418	13.325	57.9098	35.616	9.6082	18.5555	14.8855	1.50115	51.7892	34.4997	20.7835		2	1	1	2	2	2	2	Strong pain killers and zofran for vomitting	1	2	2	2	2	1	2	2	1
47	1	Moderate	B1S	15.3205	24.5075	5.0189	25.8955	12.9845	12.014	13.93	18.6105	7.9134	11.0955	29.574	45.0031	8.95495	19.253	13.435	0.15478	49.0173	316.69	18.034		2	1	1	1	2	1	1		1	1	1	1	1	2	2	2	1
48	1	Moderate	D1S	18.599	27.912	26.7685	53.4351	44.3453	28.2675	44.0394	25.9215	19.4565	16.7945	56.0917	68.1535	15.9245	22.375	23.196	0.40032	91.6471	228.935	22.113		2	2	1	2	2	2	1		1	2	2	1	2	2	2	2	1
49	1	Moderate	C1S	14.1945	16.8425	10.6695	32.9005	17.4375	10.577	17.0925	13.592	7.15165	8.90505	22.28	57.3649	8.49715	22.417	16.966	0.450005	27.526	61.1682	17.772		1	1	1	2	2	2	1		1	2	1	1	2	2	2	2	1
49	1	Moderate	C5S	21.8655	25.2525	5.99425	44.9541	14.0335	17.63	50.0906	28.998	11.6785	12.2062	23.596	43.3922	5.7198	32.4095	13.825	1.1693	37.822	32.3458	35.768		2	2	1	2	2	2	2	albuterol sulfate/ another stronger anti-biotic don't remember name/another inhaler don't remember name	2	2	1	2	2	2	2	2	1
50	2	Moderate	C3S	14.997	17.7945	12.053	35.954	21.3415	13.6225	17.508	13.337	8.35145	11.935	25.3465	44.7298	8.90045	20.325	11.273	0.9417	48.9158	51.9442	16.3035		2	1	1	2	2	1	1		1	1	1	2	2	1	1	2	1
51	1	Moderate	A11S	16.2945	16.9135	5.12625	20.217	11.331	9.90185	11.77	18.164	6.11995	8.5808	26.41	29.798	8.88425	21.872	17.906	0.38157	26.419	69.2376	13.89		2	1	1	2	2	1	1		1	2	2	1	1	2	2	2	1
51	1	Moderate	G4S	15.997	20.925	8.6058	50.578	14.9335	13.087	15.8245	31.1885	38.7509	20.658	68.0208	53.6072	15.4725	23.473	35.3765	1.17789	53.1335	45.1088	11.584		2	2	1	2	2	2	2	remdisivir	1	2	2	2	2	1	2	2	1
53	2	Moderate	A10S	14.77	8.4186	7.97405	28.6915	7.1942	10.615	8.364	13.0055	6.6244	9.1524	14.5165	21.2975	6.2382	18.916	17.4245	0.48521	138.454	285.349	16.3485		2	1	1	2	2	2	2		1	2	2	1	1	2	2	1	1
54	1	Moderate	A4S	27.549	46.978	15.2005	69.7844	31.225	22.8095	54.1592	37.645	17.816	20.8935	62.1174	73.6635	16.8615	38.064	49.3678	25.1365	94.9043	3.77556	37.454		2	1	2	2	2	2	1	black walnut powder and sweet annie herbs	1	1	1	1	1	1	2	2	1
55	1	Moderate	A9S	17.6735	16.457	47.8819	51.3633	19.4955	21.544	25.203	21.3615	9.91775	12.5575	49.2275	72.0736	12.8945	20.303	25.908	0.54293	64.5213	118.839	27.095		2	2	1	2	2	2	2		1	1	1	2	2	2	2	2	1
55	1	Moderate	E8S	55.0494	20.1245	44.8245	47.8026	9.65755	46.873	67.2096	69.568	60.9136	45.3099	56.7838	54.9694	14.1805	47.2785	28.7685	52.2226	54.9415	1.05206	19.6155		2	2	1	2	2	1	1	augmentin	1	1	1	2	2	2	2	2	1
56	1	Moderate	E6S	27.652	63.0573	37.875	38.0245	21.419	18.6035	44.6384	47.2263	27.1875	19.0005	54.6913	46.0971	12.615	43.0319	25.279	0.693925	64.6955	93.2313	19.3385		2	2	1	2	2	2	2		1	1	1	1	1	2	1	2	1
57	2	Moderate	B7S	11.9115	19.512	6.5243	31.284	17.3275	8.75225	9.16925	10.6555	5.041	7.21015	32.561	42.1535	8.45015	13.3355	14.2535	0.53688	28.916	53.8593	17.583		1	1	1	2	2	1	1		1	1	1	1	1	2	1	2	1
57	1	Moderate	C8S	13.6205	17.6735	17.746	37.908	26.7325	9.91785	11.279	12.3005	7.0759	9.96365	45.4202	38.2835	9.09615	21.444	9.45735	1.63975	44.113	26.9023	17.6685		1	1	1	2	2	1	1	Vitamin d	1	1	1	1	1	2	2	2	1
57	1	Moderate	D4S	22.4405	30.676	47.8819	39.1956	25.3595	21.781	43.6056	22.1235	17.24	14.8835	24.1645	57.6467	6.4304	36.1385	26.275	50.6702	58.5675	1.15586	24.6055		2	2	1	2	2	2	2	hydrogynporoxide foodgrade	1	1	1	1	2	2	2	2	1
57	1	Moderate	F9S	37.2835	11.3023	5.9792	24.7605	6.021	18.2295	47.5795	44.9241	44.433	22.905	37.9	28.0905	6.19425	42.9957	10.978	0.523345	29.004	55.4204	14.063		2	1	1	2	2	1	1	Vitamin d	2	2	2	1	1	2	1	2	1
58	2	Moderate	B11S	74.5127	25.9235	19.556	57.4531	21.5045	55.497	72.0643	80.6723	67.1055	57.4776	20.809	52.7992	22.2875	47.3157	42.6322	2.93025	108.18	36.9183	43.5613		2	2	1	2	2	2	2		1	2	2	1	1	1	1	2	1
58	2	Moderate	C9S	17.2035	17.0415	9.989	55.517	43.2412	12.661	33.211	17.95	8.43365	10.8045	24.747	110.269	10.477	30.014	22.7905	5.0913	58.3114	11.4532	39.752		2	2	1	2	2	1	1	nac, mucinex,	2	2	1	1	1	2	2	2	1
62	2	Moderate	A12S	14.7845	28.819	17.354	38.2665	25.5605	13.3455	14.809	21.9415	9.02375	9.8231	49.1174	71.6551	13.936	20.466	23.097	1.29062	45.9769	35.6239	22.903		2	1	1	2	2	1	1		2	2	2	2	2	2	2	2	1
62	1	Moderate	D8S	17.767	10.4592	10.862	34.9785	4.1813	13.9745	31.6055	20.5625	16.337	16.621	20.576	42.1183	6.15935	30.6245	24.7025	48.4119	20.028	0.4137	30.57		2	2	1	2	2	1	2		1	1	1	1	2	2	2	1	1
63	2	Moderate	A2S	25.2795	12.4397	12.499	30.537	6.8264	25.433	45.0679	38.707	16.1245	20.2375	27.575	38.0035	8.86575	38.84	23.271	0.3026	60.5998	200.264	23.8765		1	1	1	2	2	2	2	Vitamin D	1	1	2	2	2	2	2	2	1
64	1	Moderate	F4S	17.8225	54.9347	8.20445	60.6405	26.9505	15.455	34.8765	38.383	12.856	20.3645	73.5168	61.7508	17.649	33.625	35.128	0.55064	58.8712	106.914	50.9634		2	2	1	2	2	1	1		1	2	2	1	2	2	2	2	1
65	1	Moderate	C4S	18.553	32.428	44.5856	35.186	28.471	16.2565	23.654	21.4435	10.8146	11.3022	47.5339	46.04	10.6845	26.357	16.2845	11.6898	43.4256	3.71483	23.6625		2	2	1	2	1	1	1	ginger, Atorvastation Calcium,Amlodipine Besylate,Losartan Potassium	1	1	1	1	2	1	2	2	1
65	2	Moderate	C10S	9.7897	7.5265	6.8586	19.0445	12.959	8.16995	4.54	5.7193	5.23925	6.3056	16.8735	39.447	9.5381	11.89	11.299	1.06237	19.3295	18.1948	12.5505		2	2	1	2	2	1	1		2	2	2	1	2	2	1	2	1
65	1	Moderate	G3S	15.022	17.328	7.4415	20.67	8.7226	10.3591	15.0155	16.3625	11.0435	15.468	53.2555	54.6906	8.8937	24.763	43.0832	28.456	49.3466	1.73414	12.3005		1	1	1	2	1	1	2	remdesivir	1	2	2	2	1	2	2	2	1
67	2	Moderate	A3S	30.015	13.4635	6.04855	32.4475	9.44225	30.2535	52.84	45.0964	28.118	21.7015	41.5706	49.9811	9.6156	35.9955	14.3115	80.1335	61.8339	0.771636	23.4475		2	2	1	1	2	2	2		1	2	2	1	2	2	1	2	1
67	1	Moderate	B9S	20.97	49.9732	27.7405	82.5848	43.5215	20.336	41.9138	33.8025	13.118	13.8865	63.3119	126.225	20.976	26.6155	108.684	0.969565	138.454	142.801	48.4512		2	2	1	1	2	1	2	antibiotics, and Abuteral inhaler	1	1	1	1	1	2	2	2	1
67	2	Moderate	F6S	46.1611	58.9568	44.8245	46.6284	44.0106	16.6775	50.6247	57.3924	27.683	26.412	87.563	74.0063	15.316	47.2785	41.9354	0.682215	76.2037	111.701	33.2905		2	2	1	2	2	1	1		2	2	1	2	2	2	2	2	1
68	1	Moderate	A5S	16.8315	18.64	4.17845	24.5855	9.46025	10.2918	18.154	19.9695	7.3097	10.405	26.0075	47.6698	10.5456	20.7965	18.775	0.42574	48.9089	114.88	16.144		2	1	1	2	2	1	1		2	2	2	1	2	2	2	1	1
69	1	Moderate	E3S	23.6195	28.251	6.05515	29.881	6.70655	19.6635	41.9342	34.864	28.1705	23.4185	43.8381	43.0876	7.98555	35.8105	17.9605	1.00531	54.0187	53.7334	19.4995		2	2	1	2	1	2	2	assorted cardiac meds	1	2	2	2	2	2	2	2	1
70	1	Moderate	E1S	9.9505	10.9945	6.12215	63.3212	5.65105	9.7266	6.26665	9.59185	6.0714	9.68425	34.3295	57.6114	7.57805	12.775	97.5788	0.44164	42.1218	95.3758	33.974		2	2	1	2	2	2	2		1	1	1	2	2	2	2	2	1
70	2	Moderate	E11S	16.094	29.376	19.848	37.577	9.90575	13.397	21.6345	19.7265	11.377	17.8445	53.7457	43.8881	10.4447	24.4285	18.899	0.58107	53.9204	92.795	19.206		1	1	1	2	2	1	2	Ginger, rambam tea	1	2	2	1	1	1	1	2	1
70	1	Moderate	F10S	18.9855	32.888	33.147	27.399	12.9785	12.64	33.602	34.323	10.5749	14.8085	60.3006	51.5755	14.279	34.359	28.8825	5.06245	64.6112	12.7628	39.752		2	2	1	2	2	1	1		2	2	2	2	2	2	2	2	1
71	1	Moderate	A1S	74.5127	49.91	15.0065	46.0719	22.5055	55.497	87.6844	85.1347	69.1873	64.6419	50.9083	62.8223	13.4355	47.3157	70.5865	80.1335	127.753	1.59425	42.8368		1	1	1	2	2	2	2	Vitamin D	1	2	2	1	2	2	2	2	1
72	1	Moderate	B8S	20.7255	44.111	25.1585	53.7525	44.4578	13.1385	34.1025	27.3805	8.5024	10.3053	51.7046	57.3291	16.814	27.8145	43.4135	0.380455	64.3483	169.135	40.4809		2	1	1	2	2	2	1	amlodopine losarten	2	2	2	2	1	2	2	2	1
74	1	Moderate	F11S	14.1225	30.054	14.309	65.2185	33.3025	14.8395	17.622	28.865	19.35	19.099	85.7595	95.5333	22.658	23.42	56.7189	0.450375	94.829	210.556	18.4255		1	1	1	2	1	2	2	aspirin metformin rosuvastatin metoprolol succinate Prilosec vitamin b12 D amlodipine	1	2	2	2	2	2	2	2	1
82	1	Moderate	F12S	10.7105	14.602	9.7695	45.8248	6.5669	9.101	6.9057	8.6999	7.13205	8.78505	53.1353	39.048	6.1093	16.944	21.7205	0.40473	40.4309	99.896	18.1415		1	1	1	2	1	2	2		2	2	2	2	1	1	2	2	1
28	1	Severe	A10O	15.6985	21.6775	2.53835	29.498	9.74875	12.341	22.527	20.9245	11.392	11.4509	20.834	28.851	11.131	37.6035	13.51	0.47776	18.609	38.9505	21.518		2	2	2	2	2	2	2	Nyquill	1	1	2	1	1	2	2	2	1
32	1	Severe	Lakewood 517 PCRpos-mix D3 5205	13.39	3.76615	27.0135	8.13035	10.3865	12.463	12.8845	6.87455	17.214	15.397	39.263	11.381	20.0355	26.0345	3.63705	24.316	6.68564	18.284			1	1	1	2	2	1	2		1	1	1	1	2	2	2	2	1
33	1	Severe	Lakewood 517 pcr pos F12 3258	31.399	13.5905	67.5463	27.461	29.5455	58.4448	48.7865	13.1725	28.2405	48.421	90.5851	31.9515	24.7675	63.1284	1.45685	100.167	68.7558	31.607			1	1	1	2	2	1	1	magnesium	2	2	2	2	2	2	2	2	1
39	1	Severe	A12O	9.41825	10.979	5.2668	26.937	7.99035	9.839	15.5365	11.268	9.39265	8.6909	26.9665	28.1845	7.53765	18.758	10.9516	0.422105	46.014	109.011	12.134		1	2	2	2	2	2	2		1	2	2	1	2	2	1	2	2
39	1	Severe	Lakewood 517 pcr pos H12 3328	24.664	11.6979	27.166	16.5275	8.01935	12.6575	11.2902	6.5787	11.3065	23.9965	44.641	12.566	19.0475	41.2343	2.05925	53.2746	25.8709	24.8745			1	1	1	2	1	2	1		1	2	2	1	2	2	2	2	1
40	1	Severe	A11O	12.5635	21.897	7.2752	42.7432	18.521	9.0182	20.374	16.37	9.1975	12.832	57.2162	29.1345	13.4565	22.1035	20.5965	0.288645	61.7564	213.953	26.637		1	1	1	1	2	2	2	Albuterol and antibiotics	1	2	2	1	1	1	1	2	1
40	1	Severe	Lakewood 517 pcr pos C9 2698	23.814	9.59245	45.7094	14.071	17.0335	46.0683	25.919	12.2305	25.74	30.728	69.8741	15.8885	40.8375	76.8058	2.45495	59.1193	24.0817	55.6633			1	1	1	2	1	1	1		1	2	2	1	1	2	2	2	1
41	2	Severe	LW 517 Control19 E8 3761	28.634	8.66025	44.0443	14.8395	11.163	12.9185	13.8315	10.3486	13.3545	54.585	44.8701	41.3977	19.6625	14.514	5.2761	50.3349	9.54017	15.8445			1	1	1	1	2	1	2		1	1	1	1	2	2	2	2	1
42	2	Severe	Lakewood 517 pcr pos B8 2504	22.187	19.4155	28.557	10.8735	11.4945	10.0972	11.555	5.4314	12.1435	20.353	40.9627	11.4235	15.356	24.2485	1.325	57.1518	43.1334	22.254			2	1	1	2	2	2	1		1	1	2	1	2	2	2	2	1
43	1	Severe	Lakewood 517 pcr pos E7 2321	21.5165	4.9216	31.3595	12.9535	19.3235	45.5552	26.122	13.122	28.1785	18.846	33.901	12.246	34.408	22.451	19.292	50.73	2.62959	21.9115			1	1	1	2	1	1	1		1	1	1	1	1	1	2	2	1
45	2	Severe	B1O	10.833	19.005	4.6939	46.4653	18.84	9.7955	15.535	13.462	11.0912	12.2565	51.7734	43.8353	10.759	19.931	17.138	1.39085	46.2998	33.2888	22.94		2	1	1	2	2	2	2	Strong pain killers and zofran for vomitting	1	2	2	2	2	1	2	2	1
45	2	Severe	524 Plate 4 E9 10353	30.591	7.1368	43.4945	11.238	15.323	41.8575	29.939	35.015	17.952	25.162	31.7875	6.82955	37.543	14.6115	0.34963	23.863	68.2522	13.573			2	1	2	2	2	1	1	IL6	2	2	2	2	2	2	2	2	2
47	2	Severe	Lakewood 517 PCRpos-mix A1 724	12.7425	10.3996	46.9333	13.2356	18.407	18.215	19.714	9.56485	21.8635	46.8388	58.5408	15.985	19.639	55.8122	0.70071	68.0255	97.0808	23.78			1	1	1	1	2	1	1	D, thiamine, benzonatate, ceftin, rocephin, doxicyclin, 81mg aspirin	1	2	2	1	1	2	2	2	1
49	1	Severe	Random1 A3 8693	27.9245	9.57935	30.903	13.051	11.1982	21.878	18.059	7.5804	16.5065	29.123	50.4219	16.6725	20.7415	48.8748	1.44076	62.2248	43.189	40.4619			1	1	1	2	2	1	1		1	1	1	1	2	1	2	2	1
49	1	Severe	Lakewood 517 pcr pos E10 2826	56.9214	33.514	96.7602	55.369	53.0534	53.5298	45.3504	52.3908	54.5213	79.8761	128.769	54.7316	24.3695	85.947	1.49695	124.167	82.9466	46.5245			1	1	1	2	1	1	1		1	2	1	1	2	2	2	2	1
51	1	Severe	A2O	18.9875	30.1805	11.4145	44.4149	14.5315	13.807	31.808	32.7575	12.3625	15.836	49.9006	49.0158	11.4485	37.1335	23.117	1.08695	60.6675	55.8144	26.787		1	1	1	2	1	2	2	vitamin D	1	2	2	1	1	1	2	2	1
51	1	Severe	B3O	15.1545	26.278	9.3145	55.2487	21.9675	20.7945	23.883	39.6551	25.241	13.423	60.3237	60.0591	12.8765	24.6125	32.7005	0.77233	66.2576	85.7892	14.685		2	2	1	2	2	2	2	remdisivir	1	2	2	2	2	1	2	2	1
51	1	Severe	Lakewood 517 pcr pos B2 3377	12.116	13.5085	23.927	7.6345	14.561	15.341	17.1475	8.4205	15.8215	22.885	64.1049	9.7647	21.358	31.517	7.46325	44.9479	6.02256	13.549			1	1	1	2	1	1	1	Vitamin D	1	1	1	2	1	2	2	2	1
55	1	Severe	A1O	52.0061	14.642	44.8245	49.6415	7.6668	44.6294	64.9425	64.0016	64.3029	21.408	51.1861	35.888	13.5365	47.2785	21.895	52.3587	59.4543	1.13552	18.1775		2	2	1	2	2	1	1	augmentin	1	1	1	2	2	2	2	2	1
57	1	Severe	524 Plate 8 H2 10561	11.0645	3.9822	20.338	9.4484	12.357	26.0715	29.4705	14.3925	15.939	29.459	23.236	7.5189	29.4045	10.7195	1.54415	22.002	14.2486	13.0185			2	2	1	2	2	2	2		1	1	1	1	2	2	2	2	2
60	1	Severe	Lakewood 517 PCRpos-mix B1 3880	23.427	21.384	73.9801	41.5517	23.194	36.254	27.4175	26.11	36.382	68.3495	98.7156	31.605	20.9185	73.862	1.02174	114.642	112.203	28.5655			1	2	1	2	1	1	1	vitamin d	2	2	2	1	1	2	2	2	1
62	1	Severe	A4O	16.988	32.6405	15.1335	44.5438	14.013	10.742	40.1932	30.889	9.956	12.4095	48.3676	76.1246	11.5145	33.568	27.801	3.57255	40.4005	11.3086	30.3235		1	1	1	1	1	2	2	omeprazole	1	2	1	1	1	2	1	2	1
63	1	Severe	Lakewood 517 pcr pos H4 1769	34.0075	6.2131	33.58	11.915	9.0539	21.7745	9.85245	6.86125	20.003	30.964	43.4266	12.0295	29.991	23.432	1.2207	47.2375	38.6971	25.5095			1	1	1	2	1	1	1	Cough medicine, stool softener	2	2	1	2	2	2	2	2	1
64	2	Severe	A8O	11.6055	13.8555	15.348	49.6616	12.9525	11.587	12.8095	14.17	13.273	15.309	61.3711	56.3485	15.723	16.1385	34.114	0.36514	64.3607	176.263	17.176		1	1	1	2	2	2	2	Steroids	1	1	1	1	2	2	2	2	1
65	1	Severe	B2O	13.558	19.55	10.6054	43.2185	11.0855	12.6575	22.495	20.2235	11.9198	10.577	48.6058	58.9947	8.34495	26.7735	43.1185	32.557	57.3208	1.76063	15.7805		1	1	1	2	1	1	2	remdesivir	1	2	2	2	1	2	2	2	1
66	1	Severe	Lakewood 517 pcr pos C3 1426	43.6699	6.33435	35.67	31.772	14.725	37.294	25.4065	9.75755	25.444	48.251	72.4872	22.303	27.911	46.7014	2.25845	67.905	30.0671	43.9272			2	1	1	2	1	1	1	norvasc, lisinopril, fenesteride, allopurinol, hidrchlorothiazide,vit d,	1	1	1	1	2	2	2	2	2
70	2	Severe	Lakewood 517 pcr pos A8 2457	28.905	11.1476	22.431	18.7675	12.0445	14.392	19.282	7.71335	18.181	52.2907	69.2261	26.608	20.302	45.008	2.15555	74.6257	34.6203	32.272			1	1	1	2	1	1	1		2	1	1	1	1	2	2	2	1
74	1	Severe	A5O	12.8175	37.794	12.091	66.139	41.9837	15.468	28.9945	32.1325	38.2	21.3155	78.7561	94.5238	23.1675	24.973	58.9442	4.48415	113.436	25.297	20.598		1	1	1	2	1	2	2	aspirin metformin rosuvastatin metoprolol succinate Prilosec vitamin b12 D amlodipine	1	2	2	2	2	2	2	2	1
74	2	Severe	A7O	51.3813	47.5417	39.672	58.0222	18.496	48.6066	64.2904	67.7215	64.3004	31.934	63.8775	63.9873	14.8795	47.2785	48.4153	0.47816	91.5925	191.552	30.758		1	1	1	2	2	1	1	Valium .2.5	1	1	1	2	2	2	2	2	1
80	1	Severe	A9O	20.9235	23.734	21.524	76.2457	18.127	28.4025	43.6466	40.7563	52.1339	32.727	77.1306	73.7318	37.628	34.9655	46.429	0.529155	91.1499	172.256	25.507		1	1	1	2	1	1	1	Methylprednisolone	1	2	2	1	1	2	2	2	1
82	1	Severe	A6O	11.5655	14.3375	8.5681	43.3817	9.3152	9.96335	9.92865	12.7445	8.18455	11.1915	55.5468	42.9546	8.3652	17.928	25.3025	0.362935	45.4941	125.351	19.371		1	1	1	2	1	2	2		2	2	2	2	1	1	2	2	1
86	1	Severe	Lakewood 517 pcr pos A3 3431	44.7819	9.4402	34.9345	16.9115	12.8825	20.4	19.685	6.40535	17.9605	20.606	63.0513	23.028	21.3405	62.8876	1.6431	64.0464	38.979	33.251			1	1	1	2	1	1	1		1	2	2	1	2	2	1	2	1
