# Supplementary material for: Autoantibodies targeting GPCRs and RAS-related molecules associate with COVID-19 severity
Source: Nat Commun. 2022 Mar 9;13:1220. doi: 10.1038/s41467-022-28905-5 (PMC8907309; doi:10.1038/s41467-022-28905-5)
Supplement: Supplementary file 5 — Supplementary Data 2 [file 41467_2022_28905_MOESM5_ESM.xlsx]

## Sheet: log2 aab data
Genes	AT1R-Ab	AT2R-Ab	ACE-II-Ab	MASR-Ab	Brady-R1-Ab	a1-adr-R-Ab	b1-adr-R-Ab	b2-adr-R-Ab	M3R-Ab	M4R-Ab	M5R-Ab	CXCR3-Ab	PAR1-Ab	C5a-R-Ab	N1R-Ab	STAB-1-Ab	Neuropilin-Ab
control	2.72261	3.43675	2.2168	4.59042	2.37127	3.11242	2.3453	2.65677	1.64279	3.17635	3.83496	5.01683	3.27893	3.54418	3.93055	3.60372	4.36387
control	5.96472	3.67078	2.87908	4.05307	1.9105	5.94996	6.44437	6.61577	6.14014	6.22032	3.88015	5.08145	2.5939	5.56652	4.12825	5.5297	4.26337
control	5.07301	5.69449	3.8521	5.94487	3.51166	5.57513	6.01559	5.9087	5.72945	5.65864	5.46436	5.79155	3.96851	5.56652	5.48212	5.95348	5.65633
control	3.28231	4.52403	4.59556	5.528	2.22316	3.3537	3.43707	3.52499	2.24717	3.51979	3.97196	5.46638	2.94165	4.34284	4.98411	4.69279	4.9695
control	3.10335	3.21301	2.57146	4.14539	0.835196	3.06939	2.95327	2.50839	2.1134	3.54423	3.29935	4.86062	2.78153	3.98504	3.83046	3.85892	3.73411
control	2.98708	3.35848	2.91713	4.2068	1.18865	3.15541	2.77786	2.99708	1.64393	3.07674	3.47327	4.52601	3.29264	3.41442	3.60686	3.90584	4.05394
control	3.02026	3.44467	2.24454	4.68103	1.91238	3.26234	2.28826	2.77606	1.77309	2.911	3.81634	5.23693	3.0222	3.47437	4.47418	4.8904	3.90468
control	4.322	4.44576	5.01872	5.00313	1.74567	4.12755	5.78278	5.50141	5.15372	5.45322	4.13023	5.02934	2.75296	5.48999	5.42905	5.53074	4.83046
control	3.82919	5.0351	5.36749	4.68145	1.62366	3.82629	5.61169	5.44023	4.4362	4.65535	4.31328	5.47491	3.09876	5.38416	4.80018	6.20359	4.73411
control	3.41156	4.00755	3.13282	4.93603	2.25986	3.74712	4.35286	4.33939	2.95731	4.05654	4.02746	5.29594	3.18911	4.17441	4.22824	4.85873	4.89154
control	2.95776	3.10629	3.24525	3.83031	1.52193	2.81949	2.88677	2.6481	2.11138	3.1849	3.49121	4.8265	2.32915	3.69855	3.79436	3.18895	3.74819
control	3.78999	5.50799	3.5552	5.17405	3.81578	3.32128	5.09622	4.28972	2.51434	3.8089	4.63116	5.64209	3.24489	5.28267	5.72403	4.25463	4.56572
control	3.05335	3.60377	2.40887	4.76728	1.84681	3.09126	2.66872	3.23684	2.1749	3.0562	4.14918	4.94122	3.13086	3.73487	3.97375	4.27034	5.01241
control	2.81404	2.9457	1.96864	3.71155	0.993385	2.5547	2.04082	2.27141	1.16752	2.61381	3.42549	4.58379	1.883	3.51507	3.5102	3.47302	3.38821
control	4.45605	4.33482	2.59096	4.61841	2.60389	4.69254	5.70816	5.77698	5.0492	4.8969	4.38194	4.1273	2.39265	5.23458	4.72058	4.32341	4.87951
control	3.98057	4.6744	4.67319	4.85987	2.7186	4.56395	5.61848	5.51054	3.97888	4.80872	4.85758	5.5411	3.35894	5.32878	4.69889	4.61111	5.31187
control	3.49281	3.82089	2.0257	4.34327	1.64173	3.55219	4.633	4.46588	3.10801	4.0201	4.21944	5.03133	2.75093	4.72419	5.20832	4.10886	4.29569
control	2.88857	3.29477	3.3895	4.89598	1.64064	2.88179	2.5203	2.96733	1.88384	3.28445	4.10953	5.04978	2.90806	3.3008	4.39441	4.23829	5.12106
control	3.86775	4.60842	4.73541	5.84766	2.57131	3.90713	5.39252	5.2822	3.94645	4.82273	4.76516	5.27724	3.10403	5.30237	5.30409	4.92548	5.69575
control	3.42412	5.31523	3.99404	5.07108	3.46522	3.32391	4.30725	4.63081	2.66505	3.93555	5.46774	5.38258	4.15381	4.82815	4.33206	4.318	4.84034
control	4.81555	3.73227	4.29759	4.98666	2.26436	4.94115	5.89495	6.02747	5.60419	5.08589	4.81939	5.35886	3.00424	5.4266	4.92017	5.52111	4.84315
control	2.56484	2.51981	2.64216	3.14957	0.98703	2.52271	1.7535	2.36498	1.35617	2.60354	3.45895	4.12309	2.23188	2.74815	3.40361	2.5329	3.28191
control	3.39678	4.80111	5.22997	5.10823	3.21217	3.32325	3.41997	4.77681	2.45502	3.74157	5.40038	5.19771	3.12416	4.46614	4.09828	3.59431	5.01067
control	2.79648	2.63401	2.40531	4.35127	1.62054	2.60572	1.91236	2.53681	1.59998	3.02109	3.35297	4.63427	2.49425	2.97312	3.8008	3.89947	3.68678
control	3.79275	5.44982	3.5852	5.53187	3.20332	3.17584	5.17786	5.04002	3.09598	3.79603	5.50065	5.46925	3.62082	5.30615	5.11836	4.09799	5.00198
control	5.44925	5.05966	4.61979	4.94462	2.81324	5.58596	6.19687	6.28549	6.05631	5.97595	5.39614	5.49478	3.20405	5.56652	4.84687	6.18978	4.48723
control	3.24267	5.16011	2.30797	3.97214	2.67697	3.09633	3.37105	4.11036	2.49688	3.51907	4.87585	5.32234	3.08828	4.36545	4.42797	3.82553	3.98805
control	4.08053	3.93716	3.97971	5.19753	2.98041	5.09529	5.70165	5.71389	5.58182	5.41667	5.36182	5.5709	3.69972	5.29079	4.63075	5.79782	4.60057
control	3.19927	3.94097	3.65254	5.7387	2.59071	3.32207	2.81913	3.89564	2.76968	3.68723	4.43366	5.0144	2.61394	3.99268	4.56688	4.99447	5.34593
control	3.04177	3.42586	4.37702	4.70714	2.49431	3.06939	2.56664	3.31355	2.65934	3.57815	5.15415	5.11753	2.6563	3.77747	4.27176	4.19212	4.24169
control	3.66857	2.89151	2.32429	4.88054	1.77203	4.38681	5.4906	5.43316	5.25474	5.17632	3.57162	4.26266	2.01913	5.101	3.56852	3.79004	5.65264
control	3.8717	5.21513	3.45667	4.30133	3.45773	3.36813	4.05788	4.42613	2.38568	3.59084	4.78542	4.67641	3.24989	4.98078	4.68173	5.41272	4.23802
control	3.50163	4.45279	5.18583	5.3875	3.85962	3.94195	4.00917	4.75873	2.56004	4.18808	4.945	5.40422	3.60045	4.59162	5.46345	6.24174	5.37224
control	3.89035	4.59216	1.89842	4.90021	3.52672	3.85803	5.15058	5.08521	2.77947	4.13558	4.61836	4.52331	2.8607	5.16515	5.04782	4.68179	5.32259
control	3.2569	4.24435	2.17501	5.45734	4.29642	3.55802	3.22674	3.90352	2.41616	3.60875	4.81967	4.73971	3.5799	4.28333	5.40384	5.60503	4.84323
control	4.34099	3.55631	4.27158	4.76198	3.00631	5.5146	5.72316	5.85901	4.44778	5.3942	4.45713	4.49898	5.51874	5.56296	4.78361	6.28257	4.27359
control	2.94022	3.40662	2.71672	4.71375	2.45976	3.26971	2.34046	3.23637	1.9689	3.51355	3.24692	3.88991	2.96987	3.65226	5.07602	5.39084	4.37285
control	3.45082	4.70893	3.26535	5.25051	3.24357	3.75018	3.86532	4.45477	2.25675	3.87411	3.78926	4.6125	4.8903	4.76697	5.12081	5.62559	5.41304
control	3.3965	4.19979	2.49192	5.3373	3.08102	3.82538	3.94986	4.2292	2.6392	4.36513	5.09917	4.75593	2.95224	4.39156	5.19842	5.85369	4.6799
control	6.06093	4.58544	3.59932	5.19893	3.06261	6.05821	6.33633	6.31953	6.06463	6.01247	3.19916	4.96285	3.6522	5.65884	4.88645	6.0274	5.00441
control	3.14479	2.7271	5.56027	4.67951	2.86914	3.38812	3.11877	3.70083	2.30929	3.61294	4.08895	5.10947	2.87128	4.08636	4.21789	5.35249	4.29219
control	3.47865	2.9887	3.0673	4.71328	3.51538	3.59991	3.44761	4.00988	2.53172	3.85375	4.66032	4.53919	2.86254	4.32647	4.44477	5.67019	4.25285
control	4.34163	4.10585	2.80861	4.68815	4.34767	4.72544	5.58526	5.64324	3.39637	5.09244	4.5022	4.83398	2.58324	5.47786	4.19621	4.584	4.62469
control	4.1398	4.58758	5.56027	5.24319	4.78301	4.13808	5.5089	5.45637	3.21275	4.47664	4.83248	5.25195	5.68631	5.15251	5.25463	4.37685	4.86523
control	3.11533	3.67044	3.18415	4.48877	2.82404	3.16051	2.85754	3.55625	2.25629	3.49582	3.29288	4.14213	2.3276	3.87406	3.88382	5.17521	4.58718
control	2.87876	2.73197	3.12363	4.61797	2.12477	3.29122	2.41267	3.10622	1.92587	3.37058	3.18169	4.09035	2.61822	3.52005	4.4161	4.16205	4.00827
control	3.37926	4.68378	2.01783	3.60751	2.93078	3.32761	3.31363	4.25795	2.14111	3.52807	3.52245	4.40443	2.53429	4.71861	4.17137	4.37194	3.91862
control	3.45385	3.47839	2.32328	5.04573	2.88419	3.26758	3.33415	3.77984	2.22157	3.44857	4.55315	5.28557	2.78765	4.21987	4.55637	4.2636	4.46627
control	3.76054	2.95126	3.18208	5.11788	3.27648	3.7469	4.65915	4.50354	2.81442	4.1027	4.31274	5.06833	2.74613	4.81283	4.98149	4.27612	4.20003
control	3.6457	2.66869	4.29256	5.6528	3.07259	4.51001	4.44992	5.0714	3.33538	4.18329	4.87032	5.42349	3.29255	4.56651	4.83081	5.67486	5.23354
control	3.15517	2.88725	3.17919	4.93664	3.14152	3.7812	3.1139	3.89617	2.69303	3.57428	5.2867	5.61374	3.27265	4.1564	5.313	5.62223	4.26003
control	3.52293	3.79057	3.19113	4.71584	3.8165	4.23373	4.3625	5.07176	3.10685	4.50348	5.58699	5.30924	3.01185	4.74001	4.62015	5.7654	4.64852
control	3.8331	4.25972	5.39539	5.33855	3.621	5.35784	5.68981	5.64232	5.0763	5.07335	5.41639	5.27378	2.83658	5.52504	5.36915	6.14741	5.64478
control	4.5731	3.68297	4.98543	6.3053	3.2334	5.46905	5.85443	5.77571	4.57561	5.06497	5.2485	5.25759	3.0828	5.65884	6.47014	5.66306	6.05603
control	3.579	3.61794	2.48932	3.86755	3.58478	3.39218	3.68947	4.38014	2.58873	3.79582	4.04902	4.44616	2.36908	4.96109	4.27158	4.3742	3.94242
control	3.02638	2.39498	4.27851	3.9686	2.03444	2.6505	2.72984	3.19235	1.86977	2.96602	3.09019	4.37521	1.94024	4.14021	3.65008	3.18083	3.24855
control	3.55882	3.32251	5.15332	4.73861	3.95555	3.46575	4.16032	4.08882	2.57978	3.54566	5.42774	5.04928	3.06081	4.93187	4.38753	4.04015	4.40919
control	2.97038	2.82815	3.55569	4.74098	2.86764	3.29722	3.06278	3.43473	2.18835	3.39493	4.83248	5.59201	3.13083	4.18725	5.59787	4.93628	4.25803
control	3.04913	3.84127	3.42875	5.49854	3.2804	3.9182	3.64218	3.92015	2.84347	3.54282	5.57467	5.50415	3.18934	4.19385	5.43708	5.77438	4.54526
control	3.99041	2.97902	5.56027	5.3602	3.66619	5.32101	5.4485	5.52055	3.6472	4.8056	5.4989	5.37686	3.17702	5.28544	4.78443	6.0506	3.90212
control	3.53182	2.47162	4.01832	5.32875	2.77489	4.74696	5.3508	4.6735	3.77605	4.5196	4.19428	4.63862	3.22545	5.11314	4.07258	5.60708	4.38691
control	3.95884	3.65082	5.21628	5.73873	3.14573	4.55053	5.74157	5.39437	3.95336	4.90188	5.59339	5.29807	2.96757	5.39662	6.04501	5.79379	4.8317
control	3.28197	4.00881	2.82486	4.48336	3.93838	3.28102	3.70327	3.39553	2.52277	3.41098	5.37984	4.3965	2.74926	4.61344	4.92977	4.8428	4.19022
control	3.1724	3.35191	3.64051	4.54767	2.82589	2.46877	2.74919	3.31526	1.91665	2.85954	4.06828	5.09892	2.38731	4.1184	3.61648	3.60835	4.19606
control	3.59036	3.00645	3.52751	5.40724	3.05342	3.20753	4.77257	4.45006	3.20388	3.33521	4.21066	5.0023	2.60067	4.83236	4.42794	5.11595	4.67237
control	3.12712	3.15613	2.81454	4.62825	3.31071	2.73278	3.24796	3.44969	2.1853	3.03525	4.01676	4.78691	2.57819	4.07959	4.07095	4.18807	4.73909
control	3.37934	2.73827	4.16354	5.54542	3.71946	3.94416	4.51523	4.6998	3.51589	4.0931	4.77936	6.5744	2.89238	4.75961	5.45098	5.96158	4.58814
control	2.91678	3.45878	2.57658	5.27408	3.09206	2.81384	2.62929	3.35496	2.13096	2.69261	4.24157	4.57945	2.31496	4.0376	3.82655	4.36184	5.27921
control	3.02056	3.71346	3.12468	3.93428	3.62498	3.16224	3.30347	3.13758	2.44035	3.26091	4.29957	4.77223	2.64054	3.39551	3.70664	4.55428	4.17529
control	2.92612	2.63221	4.77537	6.17079	2.57829	2.9259	3.00537	3.22856	2.51599	3.23905	3.51128	6.61574	2.82235	4.0283	6.20521	3.70835	4.99166
control	3.15402	4.02317	4.74068	3.80859	3.90852	3.26593	3.78078	4.88794	2.85731	3.76107	4.72776	4.56001	2.81236	4.65535	3.73541	4.62953	4.0014
control	3.63987	5.05089	4.65151	5.9484	4.52938	4.46352	4.90636	5.274	3.16343	4.07296	5.92961	5.94481	4.51463	5.06983	5.59262	6.1902	5.48438
control	3.44082	4.87811	5.29763	4.53363	3.75071	3.33345	3.94406	3.81183	2.31751	3.42217	5.55754	5.35385	4.71026	4.62425	4.44718	5.40006	4.12549
control	4.02963	5.39269	3.46612	5.522	5.03256	3.9934	5.67457	5.52426	3.33236	3.98313	5.72544	6.06568	3.56059	5.2566	5.27717	6.09712	4.04483
control	3.3409	4.4633	3.78487	6.25228	3.06649	4.11956	5.19543	4.98575	3.60579	4.3115	5.49217	5.56939	4.14828	4.60226	5.7145	5.81674	5.91497
control	3.45062	4.82762	3.40073	4.39342	3.52688	4.97363	5.67452	5.31539	3.47278	4.29425	5.51109	5.45802	3.36205	5.15017	4.84702	6.03924	4.55419
control	3.06319	3.39985	2.77746	4.37347	2.44143	3.46361	2.99283	3.687	2.4101	3.57749	4.6801	4.89983	2.58153	4.02649	4.47891	5.37971	4.46307
mild	3.24141	3.73205	1.95038	4.3164	2.91113	2.94281	2.60404	3.12085	2.17492	3.56145	3.62053	4.37257	3.6423	3.58964	4.1271	5.21019	4.0106
mild	4.43756	4.99512	4.15072	5.36986	4.07912	3.54866	5.46073	4.54467	2.92086	4.63862	4.76176	5.89326	3.5955	5.19806	5.30608	6.07467	5.19673
mild	4.57722	3.58346	2.20603	3.95056	2.68894	4.16984	5.68199	4.8009	3.5764	4.56282	3.78994	4.71817	3.17619	5.27724	3.9114	5.46829	4.14849
mild	5.62593	4.08683	3.99616	4.80754	3.20517	5.7153	6.36363	5.94131	5.87872	6.00604	3.93022	4.91975	3.69911	5.55801	4.67384	6.09012	4.53705
mild	3.40953	4.07429	2.26437	4.83441	3.66488	3.0852	3.39942	3.41812	2.63797	4.0398	4.4708	5.85205	3.61259	4.21136	5.30553	5.59108	4.17788
mild	3.92643	4.45927	4.67799	5.69069	3.44672	3.77816	4.71896	3.95977	3.00892	4.13877	4.05372	4.48823	3.68521	4.81522	5.26429	5.16792	5.3077
mild	3.55354	3.0855	2.17415	4.17919	2.79406	2.96508	3.62059	3.77352	2.605	3.47774	3.32759	4.19369	2.77361	4.14893	3.01989	4.25168	3.81019
mild	3.04369	2.95502	1.66344	3.95093	2.36617	2.45498	2.03487	2.44579	2.02389	3.18518	3.097	3.8864	2.83559	3.43409	3.43219	4.14098	3.66767
mild	3.55606	4.36604	2.5644	4.59425	3.6626	2.66418	3.04915	3.21944	2.20553	3.49096	3.68409	6.17268	4.19928	4.21253	4.62246	4.30801	4.01159
mild	4.20668	4.20508	2.19406	4.87809	3.99612	3.72906	5.21276	4.42065	3.07094	4.47236	4.27925	5.2854	3.66215	5.20265	4.15088	5.57103	4.66534
mild	5.29101	2.7898	3.25719	4.08852	2.86963	4.71006	5.89915	5.50958	5.30993	4.67033	3.67112	4.20465	2.89536	5.55801	4.13492	5.38465	3.925
mild	3.1044	3.85065	1.39476	4.08104	2.85193	2.65384	2.87142	3.18365	2.23206	3.47901	3.45714	4.11907	2.80059	4.23879	3.73325	3.99553	3.52988
mild	3.4964	3.23902	5.54056	4.51605	3.97664	2.82562	3.371	3.91126	2.56424	3.77542	3.5894	5.17903	2.91795	4.15914	4.12879	4.50541	4.17085
mild	3.24269	4.29624	2.31428	4.5152	3.75777	2.45621	3.04876	3.41787	2.1768	3.60383	3.73026	4.24207	3.29171	3.39815	4.00221	5.58566	4.1676
mild	3.54622	3.79603	2.97121	5.41005	3.52851	3.39384	4.13233	3.76617	2.90359	4.27415	3.71907	4.74698	4.24173	4.44596	4.55646	5.37333	4.78837
mild	2.74201	3.16159	3.26209	5.29745	3.06485	2.58154	2.97942	3.27403	2.20071	3.36714	3.91476	4.41491	2.74739	3.74351	4.81951	4.81093	4.28185
mild	3.61294	3.1831	1.94883	4.44976	2.29641	2.54286	3.13002	3.62486	2.47283	3.26073	2.98769	3.45055	1.85507	4.3506	3.20596	3.36766	3.94594
mild	3.3304	2.9612	2.46693	4.30827	3.00511	2.67571	2.90828	2.96587	2.26442	3.358	3.44943	4.33228	2.73614	3.86547	3.97228	4.13685	3.78529
mild	3.01661	3.02168	2.16655	4.31947	2.87971	2.29625	2.61571	2.43547	2.28379	3.60857	3.22945	4.34809	2.89184	3.54887	3.73671	4.4814	3.88611
mild	3.43273	3.1508	2.46327	4.36121	2.95298	3.16734	3.53959	3.23393	2.52813	4.21513	3.31599	4.06445	3.1286	4.15291	3.69594	4.76691	3.9715
mild	4.44049	5.29842	3.64622	5.47307	4.8823	4.05146	5.55124	5.07168	4.24234	4.59896	5.18013	5.46431	3.92305	5.35736	4.95373	6.16555	5.02498
mild	3.53618	2.83277	2.37898	4.15785	2.53809	2.93133	3.64599	3.30157	2.87717	4.43753	3.68212	4.57395	2.89396	4.01105	3.9662	5.26401	3.42747
mild	3.87956	3.35797	2.27423	4.94406	3.17517	3.427	4.60999	4.64007	3.42008	4.64267	3.90405	4.81299	3.49153	4.78905	4.24325	5.15332	4.42878
mild	3.33963	3.58147	3.07832	4.43359	3.7939	2.798	3.83421	3.22853	2.46877	3.94715	3.98864	4.39736	3.77752	4.00657	5.03633	4.05537	3.67452
mild	4.12788	3.96662	3.09175	4.79455	3.35361	3.79748	5.37685	4.63485	3.58033	4.69825	3.84132	4.53163	2.79515	4.85017	4.77713	5.08138	4.4923
mild	4.45874	4.43996	3.90588	4.32557	2.97835	4.45464	5.65045	5.18361	4.49144	4.90703	4.68854	4.48913	3.11076	5.36439	4.4546	5.91816	4.5476
mild	4.27221	4.95229	4.81534	4.73706	3.69075	4.13783	5.48815	5.17959	3.78853	4.67078	5.50537	4.7551	3.72808	5.13984	3.82716	5.83543	4.21777
mild	3.43469	4.09487	4.32178	4.8137	2.9884	3.38709	3.30499	3.58068	2.66435	3.90111	5.10526	6.07164	3.27949	3.87809	4.98224	6.33765	4.33006
mild	3.30888	4.05085	3.28428	5.56605	3.24337	3.31912	2.99867	3.60958	2.37443	3.5006	5.31299	4.88738	3.46166	3.78571	4.39029	5.82537	4.96155
mild	4.62214	5.17481	3.6663	4.76808	4.20949	4.40395	5.57239	5.51788	4.66982	5.08053	4.8866	7.0466	3.59956	5.30279	4.79192	6.05989	4.35452
mild	3.42586	3.87391	3.27683	3.69761	2.77615	3.19661	3.57052	3.72672	2.53833	3.64858	4.24595	4.41843	3.224	4.0201	5.56418	4.44188	3.69866
mild	3.24012	4.24626	2.69456	4.5404	3.47774	3.28506	2.66811	3.54158	2.3749	3.30805	4.96777	6.33214	3.44427	3.66158	3.97797	5.72626	4.04767
mild	3.62574	3.6731	5.48945	3.42553	2.65607	3.49691	3.7558	3.82848	2.56638	3.79753	4.2373	3.84253	2.64759	4.50941	3.80581	4.92405	3.69577
mild	3.63715	4.04431	3.05256	3.79275	2.96905	3.67022	4.87428	4.95938	2.92652	4.24382	4.37834	4.2675	3.64801	4.97838	4.17632	4.88816	3.77315
mild	3.57676	3.68313	4.17971	4.62445	2.65797	3.18646	3.42286	4.03351	2.57234	3.716	4.17836	4.27202	3.62035	4.47434	3.91886	4.3181	4.43696
mild	5.48995	4.69399	3.71249	4.85908	4.45306	5.54141	6.03293	6.18369	5.82303	5.77734	5.62097	5.62325	3.7194	5.55631	4.11612	6.48366	5.15799
mild	3.43869	4.36845	3.43069	4.681	3.50659	3.29016	3.16097	3.93437	2.47472	3.23194	4.86572	4.58036	3.49942	4.15263	5.47634	4.50932	4.4349
mild	4.11141	3.51084	3.20838	3.65449	2.94717	4.37208	5.50858	5.24047	4.24914	4.91746	4.0626	4.13779	2.94249	5.14997	4.97774	5.80658	3.88479
mild	3.40334	4.14233	5.38913	3.81614	3.69566	2.75692	2.94899	3.64691	2.17053	3.47255	4.8176	4.00729	2.89137	4.16197	3.75173	4.50821	4.39304
mild	3.54121	4.18329	3.05903	5.09022	2.58708	3.1084	3.53057	3.88103	1.68823	3.81824	4.39787	6.01757	3.2785	4.24903	3.61094	6.1085	4.7543
mild	5.3947	4.35699	2.92455	4.85544	3.54139	4.569	5.62953	6.05754	3.57342	4.82675	5.28192	5.08104	3.53748	5.55631	4.59114	5.70006	4.90826
mild	3.66403	4.33371	2.20314	3.94219	3.82344	3.15176	3.43904	3.73693	2.30894	3.5912	4.65194	4.5616	3.24225	4.85387	5.42767	4.96645	3.70343
mild	4.13126	4.24096	2.78996	4.11877	3.49838	4.12375	5.65439	5.06719	4.29293	4.99376	4.00729	4.28847	3.30922	5.27394	4.79808	5.39493	3.5598
mild	3.17493	3.71666	3.21499	5.30561	3.79748	3.41804	2.37014	3.20948	2.75584	3.79228	4.64832	5.55026	3.5541	3.56438	4.22172	6.0167	4.83686
mild	3.68398	4.44201	5.18345	4.07797	3.82456	3.49442	4.18725	4.54334	2.88811	4.19574	4.7594	5.65935	2.81886	4.74279	3.78225	5.69724	4.21669
mild	4.05931	4.03532	2.22968	4.09212	3.59688	4.16414	5.46632	5.12578	3.83905	4.64207	4.53925	4.33271	3.20682	5.22512	5.72241	5.44438	4.23515
mild	3.84243	4.13072	2.46903	4.02813	4.05315	3.80209	4.59509	4.29072	3.71921	4.40074	4.54074	3.87868	3.10346	4.84094	3.96537	5.45845	4.44523
mild	5.8611	3.94907	4.44857	4.48774	3.26239	5.76463	6.28347	6.32437	6.14694	5.79942	3.82013	4.50405	3.38853	5.55631	3.52551	6.06949	4.57846
mild	3.43869	3.65747	3.14045	3.92282	2.99629	3.30566	3.17783	3.76086	2.72339	3.78994	4.04754	4.04967	3.35476	4.07758	4.7258	5.08946	3.92486
mild	3.39931	4.83991	3.53966	5.05063	3.98381	3.03498	3.04164	3.18895	2.61437	3.7713	5.15785	4.80149	3.36427	4.51942	4.68378	5.57348	4.59291
mild	3.56371	4.29411	3.37304	4.9384	3.82339	3.34276	3.83587	3.56509	2.97358	3.82584	4.05033	4.90547	3.17903	4.5008	5.22182	4.92272	4.22072
mild	3.16384	4.20312	1.97464	4.36653	3.10853	2.95243	2.46582	2.98237	2.31696	3.16588	4.37761	4.56349	3.08728	3.91375	4.38785	4.43239	3.98973
mild	3.97549	3.91896	3.08854	4.08343	3.7751	4.05927	5.02208	4.89547	4.20789	4.584	4.45108	4.38767	3.71408	4.98614	5.31675	4.73969	4.20285
mild	3.27117	4.28488	3.91169	4.32582	3.56541	2.98054	3.04494	3.46663	2.62263	3.35716	4.29869	3.64138	4.2867	4.14666	4.33092	3.80694	4.43329
mild	3.61659	4.01087	3.99567	4.10769	3.77852	3.34602	3.54381	3.99485	3.01523	3.663	3.83076	4.10719	3.09812	4.59383	4.85922	5.37998	4.25043
mild	4.1821	4.0165	2.08408	3.78492	3.17407	4.33603	5.48197	5.3517	3.64074	4.41937	3.40374	4.17987	3.37128	5.37795	3.42418	4.82673	4.04736
mild	3.15158	3.10903	1.35132	3.36559	2.83898	2.51536	2.25143	2.47379	2.20087	3.11881	3.48343	3.06737	2.615	3.54083	4.1189	4.3052	3.30609
mild	3.99417	4.7197	3.73531	5.63518	4.3726	3.57253	4.13685	3.62889	3.36605	4.35371	5.78337	5.81273	3.63651	5.01476	3.81793	5.93469	5.30045
mild	3.80844	3.62381	2.92146	4.31183	3.72689	4.17357	5.49252	4.48523	5.33966	4.58412	3.9137	4.19881	3.29815	4.91571	5.11807	5.50726	3.53394
mild	3.34915	4.62232	2.741	4.99444	4.23297	3.06605	3.44115	3.97723	2.545	3.42761	4.25814	3.70415	2.85662	4.12482	4.8475	4.26281	4.52045
mild	3.30087	3.95601	3.37147	4.80483	3.97205	3.44201	3.16643	3.42808	3.06209	3.851	4.71798	4.95117	3.24009	3.85908	4.43942	5.80223	4.27679
mild	5.38469	4.41474	4.61871	5.06747	4.2727	5.53488	6.01272	5.89831	5.9311	5.671	5.08311	4.89995	4.34781	5.55631	4.63375	6.44449	5.23101
mild	3.15486	3.9042	3.26592	4.41752	3.58712	3.16289	2.37886	3.27708	2.32031	3.41109	4.02379	3.90679	3.40146	3.53524	4.53319	4.81588	4.09736
mild	3.84112	3.29944	3.86111	4.57987	3.07203	3.52913	4.34117	4.48382	3.43069	3.94561	3.0566	3.73341	3.96855	4.62822	4.26589	3.96943	3.92267
mild	3.12642	2.87641	2.08946	3.78314	2.95923	2.77551	2.05506	2.5518	2.10698	3.35181	3.94972	4.34156	2.55992	3.66431	3.61365	4.37775	3.73752
mild	3.9626	4.3845	4.27538	4.43839	2.37701	4.30389	5.48322	5.20727	3.38558	4.51614	4.10081	4.54285	3.01916	5.30012	4.47447	5.12358	4.44487
mild	2.75736	3.31333	2.80913	4.00369	1.73868	2.83434	2.09646	2.45383	1.54189	2.91766	3.55354	3.98914	2.87244	3.34271	3.85494	4.11703	3.9159
mild	3.9698	5.25646	4.01319	5.87158	3.48768	4.73809	5.48079	5.46835	4.10719	5.08581	5.52671	5.48273	3.74395	5.11105	4.98957	6.09965	5.16193
mild	3.54319	4.71587	3.07263	5.01863	2.53959	3.81168	3.78225	3.77731	2.88312	4.33249	4.637	4.25505	3.02414	4.236	4.34947	5.12358	4.71913
mild	3.74475	5.43308	2.41583	4.3119	3.40276	3.60312	3.9631	4.15145	2.74832	4.01529	5.27352	4.51071	2.74826	4.81211	4.80289	5.83701	3.98828
mild	6.10992	4.5777	5.38868	5.22813	2.63029	6.21227	6.50029	6.61577	6.14014	6.34177	4.84102	4.83436	2.55329	5.56652	5.56282	6.94287	5.20549
mild	3.41122	4.19503	4.08848	5.09077	2.54121	3.17023	3.9114	4.02928	2.35418	3.23768	4.38998	4.70761	3.14075	4.283	3.9568	4.22195	5.04286
mild	3.93447	3.03777	2.70136	4.35477	2.48692	4.46761	5.38119	5.41022	3.1149	5.04019	4.67855	4.33575	2.8375	5.02068	3.75211	5.7196	3.93178
mild	3.22447	4.24192	1.65647	4.17141	1.91311	2.73581	3.26073	2.6711	1.97779	3.19797	3.56633	5.01373	2.81245	4.02268	4.18432	3.5742	4.12652
moderate	6.21941	5.64126	3.90752	5.52581	4.49221	5.79434	6.45425	6.41168	6.11244	6.0144	5.66983	5.9732	3.74798	5.56425	6.14132	6.99722	5.42078
moderate	4.6599	3.63687	3.64374	4.93249	2.77112	4.66863	5.49403	5.27452	4.01118	4.33896	4.78529	5.24806	3.14824	5.27947	4.54046	5.92124	4.57752
moderate	4.90761	3.75098	2.59659	5.02004	3.23913	4.91903	5.72356	5.49494	4.81342	4.43972	5.37749	5.64331	3.26538	5.16974	3.8391	5.95033	4.55136
moderate	4.78393	5.55391	3.92605	6.12483	4.96463	4.51156	5.75914	5.23439	4.1551	4.38498	5.95693	6.20288	4.07566	5.25036	5.6255	6.5684	5.22705
moderate	4.07309	4.22033	2.06297	4.61974	3.24188	3.36342	4.18222	4.31973	2.86981	3.37921	4.70086	5.575	3.39856	4.37827	4.23074	5.61202	4.01293
moderate	3.66175	4.44168	2.17552	5.01868	3.6386	3.3458	3.1113	3.94739	2.46267	3.05476	5.36187	5.60124	3.69003	4.06738	4.16555	5.7497	5.08232
moderate	3.91676	5.39271	2.71701	5.39245	4.0685	3.9373	4.46493	4.14082	2.87274	3.27211	5.55622	6.19954	3.60816	3.83173	5.88138	5.95129	4.30144
moderate	4.8716	5.12557	3.38749	5.724	3.87027	4.46555	5.41131	5.13845	3.67158	3.98832	5.45895	6.19445	3.5758	4.87049	5.52804	6.332	5.37939
moderate	4.14352	4.04063	5.58141	5.68267	4.28507	4.42921	4.65552	4.41694	3.31001	3.65048	5.62139	6.1714	3.68868	4.34362	4.69533	6.0117	4.75995
moderate	3.8846	3.07358	2.99531	4.84255	2.84683	3.40803	3.06419	3.70105	2.72779	3.19415	3.85962	4.41261	2.64113	4.24154	4.12305	7.11327	4.03109
moderate	4.02631	4.0801	2.3579	4.3375	3.5022	3.3077	3.55704	4.18301	2.61352	3.10111	4.72301	4.89714	3.15125	4.45101	4.16237	4.7235	3.79597
moderate	3.88601	4.84895	4.1172	5.25801	4.67584	3.73828	3.8884	4.45559	3.17373	3.29618	5.61816	6.163	3.80074	4.35516	4.52963	5.52284	4.51746
moderate	3.93739	4.61515	2.32737	4.69463	3.69872	3.58664	3.80012	4.21804	2.9843	3.4719	4.88626	5.49195	3.16269	4.26701	3.74792	5.61522	4.17265
moderate	3.52801	4.13258	3.19135	4.83696	3.87036	3.21277	2.932	3.70061	2.4214	3.01184	5.08268	5.39311	3.24519	3.74642	3.73308	5.42212	4.45105
moderate	5.395	5.46526	4.89613	4.6659	5.57646	3.53748	5.38558	5.04155	3.19572	3.61371	5.4534	4.79197	2.98365	5.18428	3.60461	4.85808	4.26093
moderate	4.09967	4.95831	3.017	6.25771	4.00351	3.83966	4.38222	4.54439	3.21202	3.72214	5.47535	5.74117	3.58622	4.56093	4.90831	5.68182	5.4625
moderate	4.60146	4.16968	3.9594	5.74708	3.69922	3.918	5.42	4.65292	3.41447	3.53692	4.59801	5.52488	3.091	5.1279	4.52601	5.44568	5.44373
moderate	4.12164	4.81632	3.29394	6.02869	4.89227	4.0909	4.62152	4.45848	3.29884	3.49902	5.58865	6.07442	3.44023	4.65552	5.49523	5.8349	5.16836
moderate	3.57428	4.28629	2.70582	4.96735	4.11499	3.12965	3.1968	3.41352	2.33371	2.85003	5.02507	5.39758	3.07898	3.7372	3.83324	4.8538	4.13611
moderate	4.37334	5.46307	4.65297	5.74826	5.47437	3.71573	5.09181	4.77508	3.08787	3.36531	5.69222	5.8412	4.07159	4.79777	5.44007	6.00783	5.33917
moderate	4.39025	5.64308	4.79392	6.3678	5.44366	4.34596	5.38935	5.07906	3.71348	3.79561	5.98441	6.97985	4.39067	4.73419	6.76399	7.11327	5.59846
moderate	4.35811	5.06665	5.03543	5.83511	5.09881	4.70277	5.39903	4.32747	4.13089	3.80436	5.69585	5.9858	3.7258	4.90819	4.80002	6.57169	4.20453
moderate	6.21941	4.69619	4.28954	5.84431	4.42657	5.79434	6.17121	6.334	6.06836	5.84493	4.37914	5.72244	4.47816	5.56425	5.41387	6.75729	5.44497
moderate	3.59783	4.29961	3.02659	5.60226	4.34564	3.93904	3.98025	4.23967	3.33996	3.61465	4.79306	5.60411	3.30005	4.31361	3.83314	5.91662	4.52892
moderate	3.82726	4.07403	3.41542	5.04004	4.12412	3.40285	4.09529	3.76469	2.83828	3.15462	4.47768	5.8421	3.08698	4.48652	4.08457	4.78272	4.15153
moderate	4.46454	4.85756	3.56401	5.46752	4.99195	3.35267	4.60807	3.78036	2.86451	3.33281	5.46298	5.83057	3.88206	4.55566	4.64913	6.11336	4.40323
moderate	3.9066	4.15336	3.59132	5.16808	4.41559	3.76792	4.12994	3.73736	3.06203	3.57713	4.66371	5.48316	3.15388	4.34518	3.4948	5.61223	4.02711
moderate	4.21358	5.01917	5.4785	5.13693	4.83142	4.02294	4.56401	4.42247	3.43491	3.49853	5.57089	5.52481	3.41745	4.72011	4.02543	5.44047	4.56453
moderate	4.45058	4.65835	2.58358	5.49038	3.8108	4.13996	5.64647	4.85788	3.54578	3.60954	4.56047	5.43936	2.51596	5.01834	3.78921	5.24115	5.1606
moderate	3.12715	3.28519	2.36234	4.84331	3.23954	2.8467	2.11826	2.6799	2.01364	2.42581	3.45727	4.02684	2.38981	3.34668	2.94711	3.47936	3.91734
moderate	3.61677	4.24948	5.58141	4.57534	3.62772	2.86801	3.19899	3.00498	2.25786	2.62597	3.74831	4.81903	2.18937	4.29913	2.86457	3.89763	3.78351
moderate	3.76771	4.14352	4.14942	5.24443	4.74052	3.31003	3.49557	3.62065	2.82291	3.31667	5.50526	5.25865	3.18526	4.4225	3.24144	5.46313	4.14311
moderate	4.10463	4.09098	3.32034	5.79486	5.43434	3.66232	5.05359	4.16591	3.07616	3.43356	4.62918	6.78489	3.38915	4.90756	4.51036	5.86571	5.31296
moderate	3.29126	2.91198	2.77791	4.2513	3.69588	3.03033	2.18269	2.51584	2.38936	2.65663	4.07669	5.30184	3.2537	3.57168	3.49812	4.27273	3.64967
moderate	3.75734	3.87534	2.79043	4.57474	3.68622	3.0865	2.99804	3.04063	2.41346	2.90728	3.88259	4.77389	2.37522	4.26333	3.35671	4.44434	4.26465
moderate	3.98696	4.77262	3.49681	5.54913	5.30914	3.74937	4.54825	4.12002	3.04705	3.56328	5.7185	5.86669	3.24648	4.11799	4.32589	6.09863	4.42469
moderate	4.21715	4.80281	4.74246	5.73972	5.47071	4.82107	5.46072	4.69608	4.28218	4.06992	5.80972	6.09072	3.99318	4.48382	4.5358	6.51802	4.46682
moderate	4.48803	4.93904	5.58141	5.29262	4.66445	4.445	5.44644	4.46751	4.10769	3.89564	4.59482	5.84917	2.68491	5.17546	4.71562	5.87203	4.62091
moderate	3.9798	4.25901	2.29634	4.38881	3.91905	3.53767	4.17672	4.02923	3.29969	3.28995	3.1197	4.85449	2.44448	4.8365	3.09159	4.69844	3.46761
moderate	4.82701	3.64097	3.05021	4.95047	4.08364	4.61695	5.58978	5.13397	4.29278	4.05619	3.76176	4.71243	2.36431	5.06128	2.96088	5.675	4.09149
moderate	4.00005	4.87125	3.07964	4.98238	3.16288	3.28837	4.02485	4.34028	2.77618	3.32359	5.57492	5.46985	3.78503	4.89249	4.14172	5.11418	4.60277
moderate	4.15113	3.3867	3.44122	5.1284	2.06395	3.80472	4.9821	4.36194	4.03007	4.05494	4.36289	5.39637	2.62278	4.93661	4.62659	4.32395	4.93404
moderate	4.54985	5.58967	5.25954	5.80901	4.61132	4.69741	5.56898	5.62061	5.53786	4.85972	6.08972	6.23625	4.6842	5.26484	5.63422	6.50113	5.15241
moderate	3.31477	3.45871	2.61404	5.98462	2.49852	3.28194	2.64769	3.26181	2.60203	3.27564	5.10138	5.84828	2.92183	3.67525	6.6085	5.39649	5.08636
moderate	3.46277	4.37848	2.55564	4.89596	2.7542	3.17397	2.84935	3.35058	2.49411	3.38612	5.14906	4.34216	3.03244	4.04736	3.5472	5.17911	4.21677
moderate	4.56191	4.82023	2.59816	4.90116	2.74557	4.29745	5.39006	5.12367	4.81611	4.54958	5.45412	5.4292	2.99739	5.16231	4.16676	5.75539	4.28537
moderate	4.41373	4.76683	3.65655	4.66681	3.13883	4.08377	5.43479	5.01921	4.04334	4.57546	5.55958	5.39427	3.95112	4.91346	5.09651	5.50872	4.2569
moderate	3.60603	4.40091	2.76806	5.02306	3.18552	3.47884	3.09786	3.94902	2.82193	3.60952	4.8866	5.41656	3.45667	4.08538	4.33364	5.61863	4.3051
moderate	4.78931	5.97859	5.24317	5.24886	4.42082	4.2175	5.48021	5.56152	4.76487	4.24797	5.77324	5.52661	3.65707	5.42733	4.65987	6.01559	4.2734
moderate	6.00157	4.70634	3.21364	5.65439	3.58328	5.59686	6.25447	6.26646	6.0715	5.59482	5.63079	5.81148	3.63483	5.56311	5.68942	5.91833	5.71713
moderate	5.78266	4.33088	5.48622	5.57902	3.27166	5.55068	6.0706	6.12035	5.92869	5.50176	5.82741	5.78056	3.82584	5.56311	4.84642	5.77982	4.29392
moderate	4.00845	4.87657	4.31092	5.23178	3.30827	3.74384	4.43526	4.30206	3.50805	4.15741	5.74808	5.45576	3.3847	4.61049	4.24024	5.75276	4.26349
moderate	4.15563	5.77965	3.03641	5.92221	4.75224	3.95	5.12418	5.2624	3.68437	4.34798	6.2	5.94839	4.14151	5.07146	5.13455	5.87949	5.67139
moderate	5.5286	5.88159	5.48622	5.54314	5.45978	4.05983	5.66177	5.84279	4.79093	4.72312	6.45225	6.20958	3.93697	5.56311	5.3901	6.25179	5.05704
moderate	3.83668	4.90472	3.75184	5.66497	3.84082	3.86755	3.78722	4.0977	3.32963	4.03782	6.07579	5.68347	3.90178	4.44553	4.62606	5.64925	4.34522
moderate	3.67497	5.22048	4.50325	6.04866	3.76734	4.25622	3.52344	4.00212	3.84207	4.25335	6.05903	6.00674	4.41	4.14241	5.08954	6.09143	3.8624
moderate	5.22047	3.49854	2.57995	4.62997	2.59	4.1882	5.57227	5.48942	5.47356	4.51759	5.24413	4.81201	2.63093	5.42612	3.45654	4.85818	3.81383
moderate	4.24683	5.03949	5.05081	4.77605	3.69805	3.65992	5.07048	5.1011	3.40257	3.88835	5.9141	5.68861	3.83582	5.10262	4.85212	6.01371	5.31296
moderate	3.81992	4.90949	3.83885	6.02721	5.05756	3.89137	4.13931	4.85125	4.27426	4.25543	6.42223	6.57793	4.50195	4.54967	5.82576	6.56726	4.20363
moderate	3.42095	3.86809	3.28828	5.51806	2.71521	3.18603	2.78779	3.121	2.83432	3.13505	5.7316	5.28718	2.61101	4.0827	4.44099	5.33739	4.18122
moderate	3.45516	4.80527	2.24271	5.4323	3.73482	3.30158	3.70824	3.85584	3.34225	3.73606	5.85574	5.15445	3.26427	4.21377	3.89584	5.69458	4.37737
moderate	3.909	4.11503	2.89559	4.36947	3.12476	3.37283	3.90838	4.03232	3.46513	3.95121	5.73486	5.77322	3.15278	4.63011	5.42906	5.62488	3.62065
moderate	3.99973	4.38716	3.10531	5.66044	3.90048	3.71006	3.98409	4.96294	5.27616	4.36863	6.0879	5.74435	3.95163	4.55293	5.14472	5.73155	3.53406
severe	5.70061	3.87204	5.48622	5.63347	2.93862	5.47992	6.02109	6.00004	6.00681	4.42008	5.67768	5.16543	3.75878	5.56311	4.45253	5.89371	4.18408
severe	4.24698	4.91554	3.5128	5.47297	3.86111	3.78733	4.99132	5.03375	3.6279	3.98514	5.64098	5.61518	3.51709	5.21465	4.53088	5.92285	4.74346
severe	4.08644	5.02859	3.91967	5.47715	3.80869	3.42519	5.32888	4.94902	3.31557	3.63337	5.59597	6.25029	3.52538	5.06901	4.79706	5.3363	4.92236
severe	3.68004	5.24009	3.59586	6.04743	5.39176	3.95121	4.85771	5.00596	5.2555	4.41383	6.29932	6.56261	4.53403	4.6423	5.88128	6.82573	4.36443
severe	3.53176	3.84172	3.09898	5.43901	3.21959	3.31663	3.3116	3.6718	3.0329	3.48433	5.79563	5.42474	3.0644	4.16414	4.66121	5.50761	4.27583
severe	5.68317	5.57112	5.31005	5.85853	4.20914	5.60308	6.00653	6.08154	6.00676	4.99702	5.99723	5.99971	3.89525	5.56311	5.59739	6.51716	4.94289
severe	3.53674	3.79239	3.93998	5.63406	3.69516	3.53444	3.67914	3.82477	3.73042	3.93631	5.93949	5.8163	3.9748	4.01243	5.09229	6.00811	4.10232
severe	4.38705	4.56888	4.42787	6.25258	4.18007	4.82795	5.4478	5.34895	5.70415	5.03241	6.26923	6.20421	5.23373	5.12786	5.53695	6.51017	4.67282
severe	3.97255	4.43813	1.34389	4.88255	3.28522	3.62539	4.49358	4.38712	3.50995	3.51739	4.38087	4.85055	3.47651	5.2328	3.75596	4.21793	4.42747
severe	3.65117	4.45266	2.86299	5.41762	4.21109	3.17284	4.34866	4.03298	3.20124	3.68167	5.83835	4.86466	3.75023	4.4662	4.36433	5.94852	4.73536
severe	3.23546	3.45667	2.39693	4.75152	2.99826	3.29851	3.95759	3.49416	3.23153	3.11951	4.7531	4.81683	2.91411	4.22943	3.45307	5.524	3.60098
severe	3.43736	4.24831	2.23079	5.53808	4.23573	3.29212	3.95745	3.75082	3.47134	3.61548	5.69414	5.45402	3.42747	4.31694	4.09913	5.53293	4.51979
severe	3.76107	4.2891	3.40673	5.43358	3.4706	3.66192	4.49153	4.33796	3.57529	3.40286	5.60306	5.88251	3.0609	4.74273	5.43024	5.84099	3.98007
severe	3.92167	4.71578	3.21948	5.78787	4.4573	4.37813	4.57791	5.30943	4.6577	3.74664	5.91465	5.90831	3.68667	4.62132	5.03124	6.05001	3.87627
severe	3.44308	4.83966	3.11441	5.46088	3.89137	3.48065	3.69137	3.78989	3.37137	3.73925	5.77043	5.48768	5.37148	4.29737	3.85937	5.65349	3.98591
severe	4.17145	4.93504	2.83528	5.44276	3.49031	3.93763	5.38742	4.90395	5.1299	4.16607	4.65317	4.99039	2.77179	5.23047	3.86903	4.5767	3.76267
severe	3.91399	3.46787	1.99357	4.34611	3.24007	3.62726	4.7044	4.8812	3.84725	3.99449	4.88064	4.53829	2.91052	4.87797	3.42217	4.45956	3.70249
severe	3.71116	4.80346	3.25993	4.94967	3.70609	3.4852	4.45141	4.17465	2.92227	4.04496	4.86409	5.65598	4.0594	4.37445	5.61102	5.95942	5.33849
severe	3.79924	4.85325	3.47865	4.48742	4.23016	3.5903	3.8472	4.26918	2.94736	4.18436	5.70848	6.11324	4.73379	4.34355	5.49211	6.2216	5.01221
severe	3.88538	3.59884	3.7558	4.58057	2.93253	3.86404	3.93932	4.09993	3.07391	3.98381	4.51633	6.00236	3.28758	4.4167	4.97806	5.49018	3.76011
severe	4.13955	5.08778	2.63531	5.06953	3.57471	3.17854	4.44457	3.30048	2.77847	4.32214	4.95252	5.44051	3.5885	4.90646	4.55041	5.56186	4.67296
severe	3.78644	3.67158	3.37846	5.55254	3.72635	4.20218	4.18706	4.30115	3.25774	4.45045	5.54963	5.87137	3.99865	4.29565	5.80251	6.088	4.57168
severe	4.21195	4.5501	4.41846	6.20907	5.37683	4.53568	5.18007	4.77703	4.70653	5.18515	6.09486	6.62521	4.98208	4.38671	6.20676	6.84099	4.8362
severe	3.97595	5.48484	3.23882	5.12658	4.07993	3.68734	4.3505	4.29902	2.67928	4.16676	4.36499	5.97845	4.52532	4.41552	5.9747	6.00104	5.05533
severe	3.71847	4.47164	4.27914	4.83577	3.44274	3.52287	3.33588	3.53045	2.44132	3.60211	4.34717	5.35624	3.51393	3.94073	4.59982	5.83673	4.47599
severe	4.42301	5.44857	2.6632	5.15664	4.98968	3.8802	5.22087	4.66713	3.28652	4.66925	5.59249	6.17965	4.47917	4.80276	5.5454	6.08545	5.45704
severe	4.52036	4.57374	3.2619	5.51442	3.81465	4.0903	5.5257	4.69594	3.61242	4.68594	4.94148	6.12669	3.98991	5.35182	6.26314	5.88556	5.79865
severe	4.45851	4.42737	2.29913	4.97083	3.69527	4.27228	5.50954	4.70719	3.71392	4.81652	4.23619	5.08326	3.61424	5.10467	4.48871	5.66477	4.45362
severe	4.8518	5.8309	5.06669	6.59634	5.79101	5.72937	5.74227	5.50304	5.71124	5.76875	6.31969	7.00864	5.7743	4.607	6.42538	6.95614	5.53992
severe	4.46871	4.97265	3.76453	6.0778	4.77931	4.88487	5.869	5.60841	3.71946	4.81969	5.59756	6.5012	4.99781	4.63038	5.98022	6.64626	4.98217
severe	3.64432	4.62433	3.54817	4.76373	4.0468	3.00349	3.66192	3.49699	2.7178	3.49908	4.58475	5.4803	3.65145	4.25153	5.36577	5.73538	4.6366
severe	3.68499	3.74308	1.91309	4.75561	3.02332	3.37664	3.63958	3.68756	2.78127	4.10551	3.94458	5.2951	3.50856	4.32449	4.70235	4.60383	4.19251
