# Supplementary material for: Autoantibodies targeting GPCRs and RAS-related molecules associate with COVID-19 severity
Source: Nat Commun. 2022 Mar 9;13:1220. doi: 10.1038/s41467-022-28905-5 (PMC8907309; doi:10.1038/s41467-022-28905-5)
Supplement: Supplementary file 6 — Supplementary Data 3 [file 41467_2022_28905_MOESM6_ESM.xlsx]

## Sheet: aab targets_genes_functions
Autoantibody-Name	Gene/Protein name (abreviation)	Ab-Function and Classification	Ab Function in COVID-19
AT1R-Ab	Type-1 angiotensin II receptor (AGTR1)	GPCR, binds ATII, activates growth-promoting pathways, mediates major Ang II effects (such as vasoconstriction, increased BP, cardiac contractility, renal tubular sodium absorption and cell proliferation	During SARS coronavirus-2/SARS-CoV-2 infection, it is able to recognize and internalize the complex formed by secreted ACE2 and SARS-CoV-2 spike protein through DNM2/dynamin 2-dependent endocytosis (Genecards). Identification of oligopeptides from severe acute respiratory syndrome coronavirus 2 (SARS-CoV-2) non structural protein 8 (NSP8) and their similarities with type 1 angiotensin II receptor…
AT2R-Ab	Type-2 angiotensin II receptor (AGTR2)	GPCR, promotes vasodilation, reduces inflammation and fibrosis in the kidney, heart, and vascular wall independent of blood pressure variations	Angiotensin II Type 2 Receptor: A Target for Protection Against Hypertension, Metabolic Dysfunction, and Organ Remodeling, doi: 10.1161/HYPERTENSIONAHA.120.11941. Epub 2021 Apr 12. SARS-CoV-2-mediated encephalitis: Role of AT2R receptors in the blood-brain barrier. DOI: 10.1016/j.mehy.2020.110213
ACE-II-Ab	Stabilin-1 (STAB1)	Essential counter-regulatory carboxypeptidase of the renin-angiotensin hormone system	ACE II is known to be the target of the COVID-19 spike protein, Review: Angiotensin-converting enzyme as a new immunologic target for the new SARS-CoV-2, doi: 10.1111/imcb.12396.
MASR-Ab	Mas-related G-protein coupled receptor (MAS1)	GPCR, receptor for angiotensin 1-7, functional antagonist of AGTR1	Review: Angiotensin-(1-7)-A Potential Remedy for AKI: Insights Derived from the COVID-19 Pandemic, doi: 10.3390/jcm10061200.
Brady-R1-Ab	B1 bradykinin receptor (BDKRB1)	GPCR, act as mediators of pain and inflammation	Review: COVID-19-Associated Cardiovascular Complications, heart failure associated with increase in BK1 receptor, 10.3390/diseases9030047
a1-adr-R-Ab	Alpha-1A adrenergic receptor (ADRA1A)	GPCR, activate mitogenic responses and regulate growth and proliferation of many cells	Preventing cytokine storm syndrome in COVID-19 using α-1 adrenergic receptor antagonists, doi 10.1172/JCI139642 The Association Between Alpha-1 Adrenergic Receptor Antagonists and In-Hospital Mortality From COVID-19, doi.org/10.3389/fmed.2021.637647
b1-adr-R-Ab	Beta-1 adrenergic receptor (ADRB1)	GPCR, regulate many aspects of airway function, including airway smooth muscle tone, mast cell mediator release, and plasma exudation	Can Beta-2-Adrenergic Pathway Be a New Target to Combat SARS-CoV-2 Hyperinflammatory Syndrome? —Lessons Learned From Cancer, doi.org/10.3389/fimmu.2020.588724
b2-adr-R-Ab	Beta-2 adrenergic receptor (ADRB2)	GPCR, beta 2-adrenergic receptors are located in the lungs, gastrointestinal tract, liver, uterus, vascular smooth muscle, and skeletal muscle, immune system cells	Functional autoantibodies against G-protein coupled receptors in patients with persistent Long-COVID-19 symptoms, https://doi.org/10.1016/j.jtauto.2021.100100
M3R-Ab	Muscarinic acetylcholine receptor M3 (CHRM3)	GPCR, controls smooth muscle contraction an its stimulation causes secretion of glandular tissue	Lung innervation in the eye of a cytokine storm: neuroimmune interactions and COVID-19, doi: 10.1038/s41582-020-0402-y
M4R-Ab	Muscarinic acetylcholine receptor M4 (CHRM4)	GPCR, inhibition of adenylate cyclase	Inflammatory Biomarkers in Postural Orthostatic Tachycardia Syndrome with Elevated G-Protein-Coupled Receptor Autoantibodies, doi: 10.3390/jcm10040623
M5R-Ab	/Muscarinic acetylcholine receptor M5 (CHRM5)	GPCR, Muscarinic receptors influence many effects of acetylcholine in the central and peripheral nervous system.	Functional autoantibodies against G-protein coupled receptors in patients with persistent Long-COVID-19 symptoms, https://doi.org/10.1016/j.jtauto.2021.100100
CXCR3-Ab	C-X-C chemokine receptor type 3 (CXCR3)	GPCR, Binding of chemokines to this protein induces cellular responses that are involved in leukocyte traffic, most notably integrin activation, cytoskeletal changes and chemotactic migration.	Chemokine Regulation During Epidemic Coronavirus Infection www.frontiersin.orgShamik Majumdar and www.frontiersin.orgPhilip M. Murphy* doi.org/10.3389/fphar.2020.600369 Diverse Functional Autoantibodies in Patients with COVID-19, doi: 10.1101/2020.12.10.20247205 Eric Y. Wang,1
PAR1-Ab	Proteinase-activated receptor 1 (F2R)	GPCR, involved in the regulation of thrombotic response	Protease-activated receptor 1 as a potential therapeutic target for COVID-19 Emanuel S. Rovai,1 Tomaz Alves,2 and Marinella Holzhausen2, doi: 10.1177/1535370220978372 Platelet gene expression and function in patients with COVID-19, doi: 10.1182/blood.2020007214 Bhanu Kanth Manne,1,* Frederik Denorme,1,
C5a-R-Ab	C5a anaphylatoxin chemotactic receptor 1 (C5AR1)	GPCR, Receptor for the chemotactic and inflammatory peptide anaphylatoxin C5a	Signaling through FcγRIIA and the C5a-C5aR pathway mediates platelet hyperactivation in COVID-19 Sokratis A. Apostolidis,1,2 Amrita Sarkar,#3, 10.1101/2021.05.01.442279
N1R-Ab	Cholinergic receptors nicotinic subunit alpha (CHRNA1)	GPCR, N1 or muscle nicotinic receptor is at the neuromuscular junction on muscle cells generating voluntary muscle movement	COVID-19 and the nicotinic cholinergic system, DOI: 10.1183/13993003.01589-2020, Nicotinic cholinergic system and COVID-19: In silico identification of interactions between α7 nicotinic acetylcholine receptor and the cryptic epitopes of SARS-Co-V and SARS-CoV-2 Spike glycoproteins, doi: 10.1016/j.fct.2021.112009.
STAB-1-Ab	Stabilin-1 (STAB1)	transmembrane receptor protein which may function in angiogenesis, lymphocyte homing, cell adhesion, or receptor scavenging, Acts as a scavenger receptor for acetylated low density lipoprotein. Binds to both Gram-positive and Gram-negative bacteria and may play a role in defense against bacterial infection. When inhibited in endothelial tube formation assays, there is a marked decrease in cell-ce…
Neuropilin-Ab	Neuropilin-1 (NRP1)	participate in several different types of signaling pathways that control cell migration, Some of the ligands and co-receptors bound by neuropilins are vascular endothelial growth factor (VEGF), This protein has also been determined to act as a co-receptor for SARS-CoV-2 (which causes COVID-19) to infect host cells. [provided by RefSeq, Nov 2020]	Neuropilin 1: A Novel Entry Factor for SARS-CoV-2 Infection and a Potential Therapeutic Target, doi: 10.2147/BTT.S307352
