# Supplementary material for: Autoantibodies targeting GPCRs and RAS-related molecules associate with COVID-19 severity
Source: Nat Commun. 2022 Mar 9;13:1220. doi: 10.1038/s41467-022-28905-5 (PMC8907309; doi:10.1038/s41467-022-28905-5)
Supplement: Supplementary file 7 — Supplementary Data 4 [file 41467_2022_28905_MOESM7_ESM.xlsx]

## Sheet: S1_Ab measures + metadata
																								Medications								Symptoms										Sex: 1=Male, 2=Female. Medications, symptoms and hosp admit: 1=yes, 2=no.
Age	Sex	Group	Sample	AT1R-Ab	AT2R-Ab	ACE-II-Ab	MASR-Ab	Brady-R1-Ab	a1-adr-R-Ab	b1-adr-R-Ab	b2-adr-R-Ab	M3R-Ab	M4R-Ab	M5R-Ab	CXCR3-Ab	PAR1-Ab	C5a-R-Ab	N1R-Ab	STAB-1	STAB-1-Ab	STAB-1-Ab / STAB-1	Neuropilin-Ab		hydroxy	zpack	tyl	ibup	bloodthin	zinc	vitc	other meds detail	muscleache	anosmia	dysgeusia	headache	diarrhea	vomiting	stomachpain	rash	fever
18	1	Control	A9C	14.2135	32.788	41.2835	25.66	3.08155	14.185	48.8974	43.4183	21.6485	25.2	19.8805	44.4746	8.5668	41.7631	27.861	68.7652	73.6998	1.07176	26.614										2	2	2	2	1	2	2	2	2
19	1	Control	C9C	11.3265	21.899	36.399	41.8599	14.5165	15.369	16.102	27.072	5.89725	18.228	30.803	42.348	12.1295	24.111	44.1226	19.3105	75.6746	3.91883	41.4196										2	2	2	2	2	2	2	2	2
19	2	Control	C4C	16.9185	15.318	15.7765	36.6955	7.8921	34.185	52.0437	52.4869	47.8954	42.7149	41.1216	47.5345	12.9935	39.146	24.774	0.99014	55.6312	56.1852	24.261										2	2	2	2	2	2	2	2	2
20	1	Control	B12C	6.94745	6.2075	5.2975	20.411	3.0749	6.08695	3.76425	5.80305	3.0314	8.1178	10.2175	24.8345	5.63435	7.85235	13.9365	0.975995	14.923	15.29	12.8775										2	2	2	2	2	2	2	2	2
22	1	Control	A8C	20.001	21.7925	32.418	32.0695	3.3535	17.479	55.0543	45.299	35.598	43.8108	17.5115	32.6575	6.741	44.942	43.0829	77.847	46.2293	0.593849	28.452										2	2	2	2	2	2	2	2	2
22	1	Control	G8C	12.045	8.03585	11.5315	42.4367	8.3018	9.23765	27.333	21.8575	9.21435	10.0925	18.5155	32.051	6.0657	28.4895	21.525	9.15065	34.678	3.78968	25.499										2	2	1	2	2	2	2	2	2
23	1	Control	C8C	14.6385	37.146	10.979	19.7165	10.987	10.3254	16.655	21.498	5.2259	12.049	27.5775	25.5705	9.51295	31.5765	25.665	1.8961	42.5981	22.4662	18.87										2	2	2	2	2	2	2	2	2
23	1	Control	H3C	12.4655	33.149	25.133	61.7514	23.093	22.0625	29.989	38.693	8.9596	16.83	60.9523	61.5977	22.858	33.587	48.2555	2.81005	73.0192	25.985	44.7675										2	2	2	2	2	2	2	2	2
24	1	Control	B6C	7.40535	9.8135	10.4795	29.774	3.11805	7.37065	5.737	7.8209	3.69055	9.74355	17.262	33.1235	7.5061	9.8546	21.0305	4.27595	18.8735	4.41387	34.801										2	2	2	2	2	2	2	2	2
24	1	Control	D3C	10.5305	18.3765	5.62525	40.4284	8.4621	14.176	15.4535	18.755	6.22985	20.608	34.277	27.0195	7.7395	20.989	36.718	0.8534	57.8278	67.7616	25.6325										2	2	2	2	1	2	2	2	2
24	1	Control	D9C	8.6658	12.7325	9.08915	22.452	7.08145	8.94145	7.2478	11.7635	4.7776	11.281	9.80065	17.6565	5.0197	14.6625	14.762	0.98916	36.132	36.528	24.037										2	2	2	2	2	2	2	2	2
24	2	Control	C6C	8.235	10.747	20.7785	26.121	5.6346	8.3942	5.9243	9.9421	6.31745	11.9435	35.6085	34.716	6.30415	13.713	19.3165	1.44291	18.279	12.6682	18.918										2	2	2	2	2	2	2	2	2
25	2	Control	C5C	9.18495	15.3585	12.5755	53.3976	6.02395	10.001	7.05735	14.8835	6.81955	12.8815	21.6105	32.321	6.12175	15.919	23.701	0.354835	31.8775	89.8375	40.6711										2	2	2	1	2	2	2	2	2
26	1	Control	A7C	8.11315	10.888	4.73885	25.6525	3.7643	9.59535	4.88465	6.8498	3.41785	7.5214	14.0875	37.7115	8.12405	11.1145	22.226	48.4073	29.659	0.612697	14.977										2	2	2	2	2	2	2	2	2
26	1	Control	E1C	13.553	7.73425	9.07615	34.7245	9.6899	13.4255	25.2665	22.683	7.03435	17.1805	19.873	33.552	6.70915	28.1065	31.592	2.37385	19.375	8.16185	18.3795										2	2	2	2	2	2	2	2	2
26	1	Control	G11C	7.5516	10.995	5.96525	38.695	8.5271	7.03155	6.1872	10.2316	4.3801	6.4648	18.9165	23.9085	4.9759	16.4225	14.1875	0.32551	20.561	63.1655	38.833										2	2	2	1	1	2	2	2	2
26	2	Control	B2C	7.0325	7.7045	3.914	13.1005	1.99085	5.87545	4.1148	4.82795	2.24625	6.1212	10.7442	23.9805	3.6884	11.4325	11.394	2.0569	11.1041	5.39846	10.4702										1	2	2	2	2	2	2	2	2
27	2	Control	B10C	5.9169	5.73505	6.24265	8.8739	1.9821	5.7466	3.37175	5.15145	2.56005	6.07775	10.9963	17.425	4.69745	6.71855	10.5825	1.29595	5.78735	4.46572	9.72645										2	2	2	2	2	2	2	2	2
27	2	Control	H7C	10.933	28.396	10.5614	21.016	11.5265	31.4205	51.0742	39.819	11.1022	19.62	45.604	43.9571	10.282	35.5105	28.7805	0.374325	65.7644	175.688	23.4935										2	2	2	2	2	2	2	2	2
28	1	Control	D10C	7.3552	6.6436	8.7158	24.5555	4.36135	9.7894	5.3246	8.61125	3.79965	10.343	9.0737	17.034	6.1399	11.472	21.349	1.5054	17.902	11.8919	16.092										2	2	2	2	2	2	2	2	2
28	1	Control	G6C	9.7268	16.098	7.08545	22.368	15.331	9.7204	13.0255	10.5234	5.74685	10.6367	41.6382	21.061	6.7237	24.4785	30.4795	55.4905	28.6965	0.517143	18.255										2	2	2	1	2	2	2	2	2
29	1	Control	D5C	8.84455	6.62125	47.1855	25.6255	7.3063	10.4695	8.68645	13.0035	4.9564	12.235	17.0175	34.5225	7.31715	16.987	18.6085	1.60575	40.8565	25.4439	19.592										2	2	2	2	2	2	2	2	2
31	1	Control	A11C	7.76915	8.61165	9.4824	14.2245	2.87175	7.05915	7.39615	6.2684	4.32105	9.0939	11.245	28.374	5.0251	12.983	13.8745	3.1181	9.11945	2.92468	13.4375										2	2	2	1	2	2	1	2	2
31	1	Control	D4C	66.761	24.008	12.12	36.731	8.35485	66.6349	80.8028	79.8669	66.9321	64.5556	9.18425	31.1865	12.5725	50.5219	29.578	86.414	65.2273	0.754823	32.098										2	2	2	2	2	2	2	2	2
31	1	Control	D12C	10.9575	11.1455	5.0047	33.0305	7.3829	9.6303	10.0851	13.7355	4.664	10.9175	23.4765	39.0045	6.90505	18.634	23.529	1.40975	19.2075	13.6248	22.1045										2	2	2	2	2	2	2	2	2
31	1	Control	E9C	11.7845	10.004	35.588	26.697	15.5145	11.0482	17.8805	17.016	5.9785	11.6775	43.044	33.112	8.3444	30.524	20.9305	1.31625	16.4515	12.4988	21.247										2	2	2	2	2	2	2	2	2
31	2	Control	G10C	10.406	6.6727	17.9205	46.7024	13.1725	15.3925	22.8675	25.9885	11.439	17.0665	27.462	95.2994	7.42495	27.0885	43.743	1.06969	62.3182	58.2582	24.053										2	2	2	2	2	2	2	2	2
32	1	Control	A12C	13.8325	45.5062	11.755	36.103	14.082	9.9955	34.207	19.5585	5.71335	14.015	24.781	49.939	9.48	38.9262	52.8571	0.8803	19.0885	21.6841	23.682										2	2	2	2	2	2	2	2	2
32	2	Control	B3C	21.9485	20.1795	6.025	24.563	6.07925	25.858	52.279	54.8333	33.11	29.793	20.8495	17.476	5.2512	37.65	26.3655	16.431	20.0205	1.21846	29.436										2	2	2	1	2	2	2	2	2
33	1	Control	C2C	43.6906	33.351	24.5865	30.795	7.0286	48.0333	73.3575	78.0049	66.5476	62.9419	42.1114	45.0915	9.21545	47.3905	28.7775	26.167	72.9976	2.78968	22.428										2	2	2	1	2	2	2	2	2
33	1	Control	C3C	9.46545	35.756	4.95185	15.694	6.3951	8.5524	10.3463	17.272	5.64465	11.4642	29.3615	40.0113	8.5048	20.6125	21.5255	0.577345	14.1775	24.5564	15.868										2	2	2	2	2	2	2	2	2
33	2	Control	D7C	20.275	17.218	7.0061	25.7795	20.36	26.4545	48.0099	49.9787	10.5296	34.1175	22.662	28.5215	5.99285	44.5657	18.331	34.897	23.984	0.68728	24.67										2	2	2	2	2	2	2	2	2
35	2	Control	E12C	15.894	7.8845	47.1855	41.0752	12.695	39.9744	43.6678	45.9042	12.529	27.966	45.2202	41.5525	9.0444	39.001	27.5585	0.76714	66.2847	86.4049	14.9505										2	2	2	1	2	2	2	2	2
36	2	Control	E11C	8.27715	14.333	10.7685	45.2091	9.71625	15.118	12.4855	15.1385	7.17745	11.6545	47.6589	45.3853	9.12195	18.301	43.3235	1.46215	54.7345	37.4342	23.3485										2	2	2	2	2	2	2	2	2
37	2	Control	H6C	10.1324	22.059	13.7835	76.2294	8.37735	17.3825	36.642	31.6855	12.1745	19.856	45.0099	47.4847	17.732	24.2895	52.5094	56.4148	56.3654	0.999124	60.3369										1	2	2	1	1	2	2	2	2
39	1	Control	B5C	11.2575	14.132	4.0719	20.298	3.1204	11.7305	24.8125	22.0985	8.6219	16.2245	18.6285	32.7025	6.7315	26.4315	36.971	1.2514	17.254	13.7878	19.6395										2	2	2	2	2	2	2	2	2
39	1	Control	B9C	28.1595	13.29	19.6655	31.7055	4.8044	30.721	59.5053	65.2304	48.6439	33.963	28.2345	41.0373	8.02355	43.0099	30.2775	70.1297	45.922	0.654815	28.7035										2	2	2	2	2	2	2	2	2
39	1	Control	D8C	17.628	24.0435	47.1855	37.8755	27.5315	17.607	45.535	43.9068	9.27115	22.264	28.492	38.1062	51.4931	35.568	38.177	83.2404	20.776	0.24959	29.146										2	2	2	2	2	2	2	2	2
39	1	Control	E10C	7.83745	7.10165	11.759	26.741	7.2987	9.8302	8.3558	10.8133	4.55785	10.519	28.492	48.235	8.7594	18.2175	48.4313	1.4188	30.6175	21.5799	19.1335										2	2	2	1	2	2	1	2	2
39	2	Control	A5C	8.59415	9.27285	5.9441	17.6965	1.7841	8.3942	7.745	5.68985	4.3271	11.6659	9.84475	29.053	6.8758	15.835	14.226	2.75615	14.5094	5.26439	13.307										2	2	2	1	2	2	2	2	2
39	2	Control	G5C	15.55	12.5605	37.1755	53.3986	8.85035	23.434	53.5039	42.0599	15.491	29.896	48.2812	39.344	7.8222	42.1254	66.0281	0.7523	55.4761	73.742	28.4765										2	2	2	2	2	2	2	2	2
41	1	Control	B8C	10.734	39.8148	15.934	33.616	11.0442	10.0137	19.7975	24.775	6.3425	15.301	44.2541	41.7175	17.8	28.4065	20.141	0.755435	19.9457	26.4029	28.6475										2	2	2	1	2	2	2	2	2
41	1	Control	C7C	12.716	7.42045	5.0082	29.457	3.41535	20.92	44.9608	43.2059	38.1798	36.16	11.8895	19.195	4.0534	34.3205	11.864	2.9284	13.833	4.72374	50.3055										2	2	2	2	2	2	2	2	2
42	1	Control	D11C	10.4054	25.7015	4.04975	12.189	7.6252	10.0395	9.94265	19.1325	4.411	11.536	11.4911	21.177	5.7929	26.3295	18.018	0.880795	20.7055	23.5077	15.1225										2	2	2	1	2	2	2	2	2
42	2	Control	H5C	16.332	42.0108	11.0511	45.9503	32.7305	15.927	51.0758	46.0221	10.0725	15.814	52.9091	66.9808	11.799	38.229	38.778	0.91506	68.4567	74.8112	16.505										2	2	2	1	2	2	2	2	2
43	2	Control	A10C	10.641	16.084	8.77145	30.612	4.78945	13.4275	20.4335	20.2435	7.76675	16.6395	16.3075	39.2859	9.1205	18.056	18.7425	0.859145	29.015	33.7719	29.6825										2	2	2	2	2	2	2	2	2
44	1	Control	H1C	7.60065	6.19975	27.386	72.0433	5.9723	7.59945	8.02985	9.3733	5.7199	9.44175	11.4025	98.0701	7.07315	16.317	73.7829	26.3705	13.0715	0.495686	31.8155										2	2	2	2	2	2	2	2	2
44	1	Control	H4C	10.859	29.4075	39.332	23.161	13.461	10.0801	15.3915	14.0435	4.9847	10.7195	47.0963	40.8949	26.1775	24.6625	21.814	1.9153	42.226	22.0467	17.454										2	2	2	2	2	2	2	2	2
45	1	Control	C12C	20.266	11.764	19.314	27.133	8.03505	45.7151	52.8254	58.0412	21.823	42.0547	21.965	22.6115	45.8464	47.2736	27.543	0.74906	77.8469	103.926	19.341										2	2	2	1	1	2	1	2	2
45	2	Control	H2C	8.9013	16.259	26.7355	14.012	15.017	9.6193	13.7445	29.6085	7.24665	13.558	26.497	23.5885	7.02435	25.2	13.319	95.5733	24.753	0.258995	16.0155										2	2	2	2	2	2	2	2	2
46	1	Control	D1C	7.6753	10.6046	6.57375	26.241	5.50125	9.6445	5.06465	9.4242	3.9147	11.4205	9.49335	14.8245	7.83465	12.573	33.7315	0.79957	41.9569	52.4744	20.7185										2	2	2	2	2	2	2	2	2
46	2	Control	E2C	12.516	6.3585	19.597	50.311	8.4128	22.785	21.8555	33.6235	10.0937	18.1675	29.249	42.9175	9.7984	23.695	28.459	0.968985	51.0861	52.7213	37.623										2	2	2	1	2	2	2	2	2
47	1	Control	G9C	8.7369	8.91435	7.03495	24.731	9.92255	6.64735	9.5002	10.926	4.5482	8.19785	16.187	27.606	5.9719	16.9075	16.8065	0.441705	18.2279	41.267	26.706										2	2	2	2	2	2	2	2	2
47	2	Control	E3C	8.9084	7.3986	9.058	30.625	8.82455	13.7485	8.6572	14.889	6.4667	11.9115	39.035	48.9672	9.6642	17.832	39.7533	1.20294	49.256	40.9462	19.16										2	1	2	2	2	2	2	2	2
47	2	Control	G4C	11.566	5.54665	16.2045	40.1895	6.84425	26.852	40.8085	25.519	13.6995	22.937	18.3065	24.9095	9.35315	34.6105	16.8255	0.39208	48.7416	124.316	20.9215										2	2	2	1	2	2	2	2	2
48	1	Control	G12C	8.11485	13.1179	8.7221	15.2875	12.3375	8.9522	9.8729	8.80045	5.42775	9.58585	19.6925	27.3265	6.23565	10.5233	13.056	13.346	23.495	1.76045	18.067										2	2	2	2	2	2	2	2	2
49	1	Control	G7C	9.01545	10.21	12.471	23.3875	7.0905	5.5357	6.7234	9.9539	3.77545	7.25785	16.7755	34.271	5.2318	17.3685	12.265	0.741255	12.1961	16.4533	18.329										2	2	2	2	2	2	2	2	2
50	2	Control	B4C	15.786	25.535	25.5135	29.038	6.58235	23.653	49.1282	45.5866	15.7675	28.0265	28.992	46.5627	10.2599	40.1903	25.972	0.985365	24.439	24.802	39.722										2	2	2	2	2	2	2	2	2
54	1	Control	D2C	10.9345	26.1535	9.6154	38.068	9.47135	13.456	14.574	21.929	4.77915	14.663	13.8255	24.4625	29.657	27.227	34.795	26.924	49.3708	1.83371	42.6078										2	2	2	2	2	2	1	2	2
56	1	Control	E6C	23.8035	12.8435	31.6785	79.0834	9.4048	44.2942	57.8572	54.7851	23.845	33.474	38.015	38.2554	8.4726	50.5219	88.6558	33.096	50.6699	1.531	66.5347										2	2	2	2	2	2	2	2	2
57	1	Control	C11C	9.5593	18.953	4.5159	43.9361	19.6495	11.778	9.3615	14.965	5.3375	12.1995	28.24	26.7175	11.958	19.472	42.3368	0.78709	48.6722	61.8382	28.705										2	2	2	2	2	2	2	2	2
57	1	Control	D6C	11.1475	7.9376	8.38205	26.2325	11.435	12.125	10.9102	16.11	5.7826	14.4575	25.287	23.2505	7.27295	20.063	21.7775	1.08615	50.9211	46.8822	19.065										2	2	2	2	2	2	2	2	2
57	2	Control	A1C	6.60065	10.8284	4.6486	24.091	5.17395	8.64835	5.08165	6.3062	3.1227	9.0402	14.2705	32.3755	9.70635	11.6655	15.248	1.18556	12.157	10.2542	20.59										2	2	2	2	2	2	2	2	2
60	1	Control	C10C	14.829	24.12	3.72805	29.8615	11.5252	14.5005	35.5205	33.947	6.866	17.5765	24.562	22.996	7.2637	35.881	33.0785	0.56907	25.666	45.1017	40.0183										2	2	2	2	2	2	2	2	2
62	1	Control	E8C	8.1476	5.2597	19.407	15.6555	4.09665	6.27885	6.6338	9.141	3.65475	7.8138	8.5161	20.7525	3.8377	17.633	12.554	2.48445	9.0683	3.65002	9.5041										2	2	2	2	2	2	2	2	2
63	1	Control	B11C	10.5325	27.879	37.53	34.493	9.26745	10.0092	10.7032	27.4135	5.4832	13.376	42.2353	36.7	8.719	22.1025	17.128	1.07472	12.078	11.2382	32.2375										2	2	2	2	2	2	2	2	2
63	2	Control	B1C	8.30135	12.1575	5.3106	27.233	3.59705	8.5224	6.35865	9.42725	4.51555	8.3178	17.743	30.7225	8.7596	13.314	15.7115	1.06345	19.2975	18.1461	32.2765										2	2	2	2	2	2	2	2	2
65	1	Control	A2C	62.4539	12.7355	7.3568	16.5995	3.7594	61.8184	87.086	98.0719	70.5288	74.5595	14.7245	33.8585	6.0373	47.3905	17.4875	58.5901	46.1962	0.788464	19.2045										2	2	2	2	2	2	2	2	2
65	1	Control	A4C	9.7291	23.0075	24.177	46.1417	4.66915	10.2227	10.8308	11.5114	4.7475	11.47	15.692	44.2124	7.6829	20.292	31.6495	3.0348	25.8625	8.52198	31.3305										2	2	2	2	2	2	2	2	2
65	2	Control	E7C	11.9505	12.2775	5.61515	14.5965	11.9985	10.499	12.9015	20.8235	6.0157	13.8885	16.553	21.7985	5.1661	31.1485	19.314	0.588275	20.738	35.2522	15.374										1	2	2	1	2	2	2	2	2
67	1	Control	B7C	14.5985	24.3935	26.638	57.5866	5.9435	15.0025	42.006	38.9134	15.417	28.3	27.193	38.78	8.5982	39.4615	39.5085	77.847	30.389	0.390369	51.8314										2	2	2	2	2	2	2	2	2
69	2	Control	E4C	11.495	13.8381	9.13325	26.279	14.089	18.814	20.5705	33.632	8.615	22.682	48.0675	39.6497	8.066	26.723	24.5925	0.69447	54.3947	78.3255	25.081										2	2	2	2	2	2	2	2	2
70	2	Control	E5C	14.2521	19.156	42.0896	40.4634	12.3035	41.0081	51.6184	49.9468	33.738	33.669	42.7067	38.687	7.14325	46.0471	41.3309	5.1214	70.8852	13.841	50.032										2	2	2	2	2	2	2	2	2
71	1	Control	A3C	33.661	51.786	14.441	61.6004	11.4055	47.6739	64.6953	60.0752	53.0564	50.5149	44.1506	55.3898	15.6545	47.3905	44.6974	0.888315	61.9693	69.7605	50.4341										1	2	2	1	2	2	2	2	2
72	1	Control	H8C	8.3582	10.555	6.85645	20.7275	5.4318	11.0319	7.96035	12.8795	5.3151	11.938	25.636	29.8535	5.98575	16.2965	22.299	0.46715	41.6346	89.1247	22.0555										2	2	2	2	2	2	2	2	2
#N/A	#N/A	Control	A6C	7.9287	10.2566	7.5534	18.466	2.2794	8.9099	6.85835	7.98385	3.12515	8.43705	11.106	23.039	9.79905	10.6621	12.1835	1.07245	14.9891	13.9765	16.6095										#N/A	#N/A	#N/A	#N/A	#N/A	#N/A	#N/A	#N/A	#N/A
#N/A	#N/A	Control	C1C	13.859	43.7078	12.002	46.2657	9.21075	9.037	36.1985	32.9	8.5503	13.8905	45.2753	44.3006	12.302	39.565	34.736	1.03655	17.1245	16.5207	32.044										#N/A	#N/A	#N/A	#N/A	#N/A	#N/A	#N/A	#N/A	#N/A
18	1	Mild	A4M	49.3827	16.9925	15.9575	28.0035	9.2226	52.5384	82.3463	61.4485	58.8398	64.2683	15.2445	30.2685	12.988	47.1115	25.525	5.76515	68.1251	11.8167	23.216		2	2	2	2	2	2	2		2	1	1	2	2	2	2	2	2
18	1	Mild	A6M	15.2045	21.9975	25.5985	51.6497	10.9035	13.7195	26.336	15.56	8.0496	17.6155	16.607	22.4435	12.8635	28.153	38.4335	71.5802	35.95	0.502234	39.6074		2	2	2	2	2	2	2		2	2	2	1	2	2	2	2	2
18	1	Mild	B8M	10.7983	8.8815	5.51465	20.552	7.74345	8.9839	11.6285	9.40825	5.76825	18.573	9.9589	16.731	8.74585	17.789	12.9595	71.5802	27.226	0.380357	15.687		2	2	2	2	2	2	2		2	1	1	2	2	2	2	2	2
18	1	Mild	D12M	58.1255	15.445	21.835	22.436	9.5957	54.3659	77.8955	80.1355	70.8619	55.6928	14.1245	22.691	10.4725	47.0561	11.5155	62.2291	67.158	1.0792	23.892		2	2	1	2	2	2	2		2	2	2	1	2	2	2	2	2
18	1	Mild	G10M	9.3468	18.921	3.15245	18.0185	3.7662	6.66135	9.5847	6.36915	3.9389	9.17665	11.846	32.306	7.02475	16.2535	18.1805	0.725305	11.9108	16.4218	17.4665		2	2	2	2	2	2	2		2	2	2	2	2	2	2	2	2
19	1	Mild	C11M	11.932	12.845	18.1225	24.666	6.31145	9.10375	10.7247	16.376	5.94775	13.141	18.1055	19.32	12.298	22.2285	15.125	2.07815	19.947	9.59844	21.66		2	2	1	2	2	2	2		1	2	2	1	2	2	2	2	2
19	1	Mild	E4M	8.96215	18.419	3.9303	20.628	8.62505	7.7405	5.5244	7.90285	4.9828	8.9748	20.787	23.6455	8.49895	15.0715	20.935	1.02459	21.5915	21.0734	15.8865		2	2	2	2	2	2	2		2	1	2	2	2	2	2	2	2
19	1	Mild	E6M	9.6543	19.493	15.05	20.054	11.8385	7.8928	8.2531	11.055	6.1587	10.2472	19.6805	12.4786	19.5175	17.712	20.125	58.3577	13.996	0.239831	21.605		2	2	2	2	2	2	2		2	2	2	2	2	2	2	2	2
20	1	Mild	D9M	12.8525	21.736	36.339	16.8885	14.168	11.27	18.2175	23.3175	7.403	18.325	27.0845	50.5399	7.05605	26.7745	13.7585	4.1659	51.8847	12.4546	18.593		2	2	1	2	2	1	2		1	2	2	1	2	2	2	2	2
21	1	Mild	C4M	10.813	17.0875	19.998	28.1235	7.93595	10.462	9.88325	11.9644	6.3394	14.94	34.422	67.2582	9.71015	14.7035	31.6085	1.03958	80.8766	77.7974	20.113		2	2	2	2	2	1	2		2	1	2	2	2	2	2	2	2
21	1	Mild	E1M	10.843	12.6185	8.818	15.1665	7.97945	9.88785	9.04945	13.556	6.60425	13.832	16.536	16.5605	10.2302	16.884	26.461	62.2291	34.047	0.547123	15.188		2	2	1	2	2	2	2		1	1	1	1	2	2	2	2	2
21	2	Mild	F9M	41.7786	21.329	24.568	33.532	19.329	46.3623	64.5669	59.6443	61.0153	50.9497	33.8975	29.856	20.362	47.0561	24.8255	0.3122	87.0934	278.967	37.557		2	2	1	2	2	2	2		1	1	1	1	2	2	2	2	2
21	1	Mild	G3M	15.6685	38.2255	16.147	58.5492	11.2175	26.6875	44.6561	44.2729	17.234	33.961	46.1004	44.7164	13.398	34.5605	31.7695	3.52165	68.5768	19.4729	35.801		2	2	1	2	2	2	2		1	2	2	1	2	2	2	2	2
22	1	Mild	A3M	23.8715	11.9875	4.61405	15.461	6.4484	17.999	51.3392	27.875	11.929	23.6345	13.832	26.3215	9.03915	38.78	15.047	36.436	44.2711	1.21504	17.7345		2	2	2	2	2	2	2		2	1	2	2	2	2	2	2	2
22	1	Mild	A8M	8.246	7.75445	3.1677	15.465	5.1557	5.48305	4.09785	5.44825	4.0668	9.0957	8.55635	14.7885	7.13835	10.8085	10.7942	1.687	17.6425	10.4579	12.708		2	2	2	2	2	2	2		2	1	1	1	2	2	2	2	2
22	1	Mild	D4M	11.6415	18.1675	8.3341	34.065	6.0088	8.62425	11.556	14.7335	3.2226	14.106	21.081	64.784	9.70345	19.0145	12.218	1.23855	68.9989	55.7094	26.989		2	2	2	2	2	1	1		2	1	1	2	2	2	2	2	2
23	2	Mild	B9M	21.713	39.3536	12.5205	44.4179	29.493	16.581	46.8912	33.63	18.9265	24.234	36.2555	44.1492	15.169	40.9945	30.99	16.7725	71.7822	4.27975	32.559		2	2	2	2	2	2	2		2	1	1	1	2	2	2	2	2
23	2	Mild	C1M	17.483	15.634	8.5253	27.7525	10.222	13.9045	41.552	24.8445	11.9615	25.9605	14.3335	23.129	6.94105	28.8435	27.4195	0.846865	33.857	39.9792	22.507		2	2	1	1	2	1	1		1	1	1	1	2	2	2	2	2
23	2	Mild	F6M	14.0105	12.3275	7.5761	19.8605	13.2405	18.0455	45.0208	22.397	40.4947	23.986	15.071	18.364	9.83655	30.184	34.729	0.46294	45.4833	98.2488	11.583		2	2	2	2	2	2	2		2	1	2	2	2	2	2	2	2
24	1	Mild	A11M	39.152	6.91535	9.5612	17.0125	7.3088	26.174	59.6791	45.5563	39.6687	25.463	12.7385	18.4385	7.4403	47.1115	17.5685	5.7155	41.7775	7.30951	15.1895		2	2	1	2	2	2	2	multivitamins	1	1	1	2	2	2	2	2	2
24	1	Mild	C5M	9.90995	16.574	9.74245	47.3749	9.47005	9.98055	7.99265	12.2065	5.1853	11.3185	39.753	29.597	11.017	13.7915	20.9705	0.362965	56.7036	156.223	31.1585		2	2	1	2	2	1	1		1	1	2	1	2	2	2	2	2
24	2	Mild	D1M	10.843	20.6555	10.783	25.652	11.3655	9.7822	8.9443	15.2885	5.5586	9.3953	29.156	23.9235	11.3092	17.7855	44.5187	0.979795	22.774	23.2436	21.629		2	2	2	2	2	1	1		1	1	1	2	1	2	2	2	2
24	1	Mild	F12M	8.73265	7.3432	4.2559	13.767	7.7771	6.8472	4.1556	5.86365	4.3079	10.2093	15.452	20.274	5.89675	12.6785	12.241	0.34623	20.789	60.0439	13.3385		2	2	1	2	2	2	2		2	1	1	1	1	2	2	2	2
24	1	Mild	G7M	69.0668	23.8795	41.8943	37.482	6.1915	74.1445	90.5279	98.0719	70.5288	81.1081	28.661	28.529	5.8697	47.3905	47.2688	77.847	123.031	1.58042	36.8985		2	1	2	2	2	2	2		1	2	2	2	2	2	2	2	2
25	2	Mild	A5M	10.626	16.8455	4.80445	28.53	12.6835	8.48665	10.5518	10.6895	6.22455	16.4475	22.174	57.7622	12.232	18.5245	39.548	2.5687	48.2039	18.7659	18.0995		2	2	2	2	2	2	2		2	1	1	2	2	2	2	2	2
25	2	Mild	A9M	11.762	20.621	5.9151	24.155	12.6635	6.33865	8.27725	9.31425	4.61245	11.243	12.8535	72.1375	18.37	18.5395	24.632	6.05065	19.808	3.2737	16.129		2	2	2	2	2	2	2		2	1	1	2	2	2	2	2	2
25	2	Mild	B11M	14.7185	10.253	4.8374	30.783	9.0328	10.7555	24.42	24.9345	10.704	24.9795	14.9705	28.1095	11.2475	27.647	18.9385	11.567	35.588	3.07668	21.5375		2	2	1	2	2	2	2		1	1	1	1	2	2	2	2	2
25	1	Mild	D6M	12.676	20.164	4.6048	15.3715	14.157	8.8874	10.8456	13.333	4.9552	12.052	25.1405	23.6145	9.4627	28.9175	43.0419	0.69096	31.2645	45.2479	13.027		2	2	1	2	2	2	2		2	2	1	1	2	2	1	2	2
26	1	Mild	B7M	8.09265	8.12115	4.4895	19.966	7.36	4.9118	6.12925	5.4094	4.86955	12.198	9.3791	20.366	7.42215	11.7035	13.331	2.97795	22.3375	7.50096	14.7855		2	2	1	2	2	2	2		1	1	1	1	2	2	2	2	2
26	1	Mild	C10M	12.442	16.499	8.2968	13.859	7.8302	12.7305	29.3295	31.1115	7.60275	18.946	20.7975	19.2595	12.536	31.524	18.08	29.479	29.613	1.00455	13.672		2	2	1	2	2	2	2		2	1	2	1	2	2	2	2	2
26	2	Mild	F11M	14.3315	9.84535	14.5315	23.9155	8.40955	11.5445	20.2685	22.375	10.783	15.408	8.3201	13.3005	15.655	24.7305	19.238	54.0145	15.6645	0.290005	15.165		2	2	1	2	2	1	1		2	2	2	1	2	2	2	2	2
27	2	Mild	A12M	8.60035	14.4265	2.62945	16.9245	7.21965	6.2934	7.31785	9.086	4.69805	11.1503	10.9825	17.3765	6.96725	18.88	13.299	1.3646	15.9505	11.6888	11.5505		2	2	1	2	2	2	2		1	1	1	1	1	2	2	2	2
27	2	Mild	C3M	19.3225	30.959	28.1555	26.6685	12.913	17.604	44.8847	36.242	13.8185	25.471	45.4236	27.004	13.2515	35.257	14.1935	1.4333	57.1003	39.8384	18.607		2	1	1	2	2	2	2		2	2	2	1	2	2	2	1	2
27	2	Mild	D11M	14.3445	17.5175	5.5367	16.315	16.6005	13.949	24.169	19.572	13.1702	21.123	23.2755	14.7095	8.5948	28.6595	15.6205	1.45075	43.97	30.3085	21.7845		2	2	1	2	2	2	2		2	1	1	1	2	2	2	2	2
27	1	Mild	G8M	10.6385	18.316	17.012	34.078	5.82075	9.0019	15.047	16.328	5.11305	9.43275	20.966	26.1295	8.81985	19.4675	15.528	77.847	18.661	0.239714	32.965		2	2	1	2	2	2	2		2	1	1	1	2	2	2	2	2
28	1	Mild	B10M	11.601	7.1244	5.2017	17.85	5.8082	7.62815	12.5185	9.85985	7.34705	21.6685	12.836	23.8175	7.4331	16.123	15.6295	38.506	38.426	0.997922	10.759		2	2	2	2	2	2	2		1	2	2	1	1	2	1	2	2
29	1	Mild	G9M	15.2895	8.2122	6.50415	20.4605	5.6058	22.125	41.6772	42.5245	8.6632	32.904	25.6085	20.1925	7.1478	32.462	13.474	2.64715	52.695	19.9063	15.261		2	2	1	2	2	2	2		1	1	1	1	2	2	2	2	2
31	1	Mild	A10M	18.4645	18.444	4.5759	29.407	15.957	13.2605	37.085	21.4165	8.4032	22.198	19.417	39	12.6595	36.826	17.764	3.17615	47.5388	14.9674	25.375		2	1	1	2	2	1	1		1	2	2	1	2	2	2	2	2
31	1	Mild	C2M	21.9895	21.705	14.9895	20.0505	7.88085	21.927	50.2291	36.343	22.4935	30.003	25.7865	22.4575	8.63835	41.1948	21.9265	1.91635	60.4706	31.5551	23.3865		2	2	1	2	2	2	2	loratadine tabs, fluticasone propionate nasal spray, nutri supreme prenatal caps	2	1	1	2	2	2	2	2	2
31	2	Mild	C12M	44.9405	25.884	13.109	29.022	21.903	46.5725	65.4775	72.6902	56.6116	54.8469	49.2131	49.2911	13.172	47.0561	17.341	51.7056	89.4902	1.73077	35.7035		2	2	2	2	2	2	2		2	1	1	1	2	2	2	2	2
31	2	Mild	D5M	42.0694	20.492	7.59235	28.949	11.643	23.736	49.5061	66.6041	11.9044	28.379	38.9059	33.849	11.6114	47.0561	24.103	0.422925	51.9862	122.921	30.0285		2	2	2	1	2	2	2		1	1	1	1	2	2	2	2	2
31	1	Mild	E3M	11.8245	19.618	10.3606	30.6625	14.1565	10.1455	14.2795	11.8358	7.85485	14.1805	16.568	29.9705	9.057	22.64	37.3185	2.7858	30.331	10.8877	18.645		2	2	2	2	2	2	2		2	1	1	2	2	2	2	2	2
32	1	Mild	G1M	15.5905	20.8865	19.365	21.6815	5.1946	19.7515	44.7315	36.944	10.4511	22.882	17.158	23.3095	8.10695	39.4	22.2305	4.84575	34.862	7.19435	21.779		2	2	2	2	2	2	2		2	1	2	2	2	2	2	2	2
33	2	Mild	B6M	10.0589	7.7877	5.52865	19.8115	8.0284	6.38955	7.50725	7.81295	4.8046	10.2532	10.924	20.144	6.66285	14.5755	15.6955	0.80234	17.592	21.9259	13.7875		2	2	1	2	2	2	2	Thyroid medicine	2	1	1	1	2	2	2	2	2
33	1	Mild	B12M	10.1235	11.971	8.4463	21.6095	13.87	6.95475	14.263	9.37315	5.5357	15.4245	15.8745	21.0735	13.7135	16.073	32.816	1.13589	16.626	14.6371	12.7685		2	2	2	2	2	2	2		2	1	2	2	2	2	2	2	2
33	2	Mild	D2M	17.2845	11.399	9.2431	12.5925	7.71235	20.7075	45.5247	37.804	19.016	30.2205	16.7095	17.6035	7.68735	35.5055	31.51	1.33534	55.97	41.9144	14.772		2	2	1	2	2	2	2		2	1	1	1	2	2	2	2	2
33	1	Mild	G2M	6.7616	9.94055	7.0086	16.041	3.3373	7.13215	4.2766	5.4787	2.91175	7.5562	11.7415	15.88	7.32305	10.1451	14.4695	1.1101	17.352	15.6311	15.094		2	2	1	2	2	1	1		1	1	1	2	2	2	2	2	2
34	2	Mild	B3M	11.6821	13.8905	7.84195	42.5194	11.5395	10.5111	17.537	13.606	7.48285	19.3485	13.169	26.8525	18.9185	21.7955	23.5305	1.64475	41.4507	25.2019	27.634		2	2	1	2	2	2	2	prenatel	2	1	2	2	1	2	2	2	2
34	1	Mild	F5M	15.9355	26.3495	13.318	49.7001	20.715	11.897	17.592	12.371	10.3105	20.4455	55.0768	56.2089	12.4365	32.329	14.103	0.21199	61.1672	288.538	39.409		2	2	1	1	2	2	2		1	1	1	1	2	2	2	2	2
35	1	Mild	D10M	16.6715	16.3965	4.6903	17.055	12.0995	17.928	44.2105	34.915	14.311	24.969	23.2515	20.15	9.2331	37.404	52.7979	62.2291	43.5433	0.699725	18.8325		2	2	1	2	2	2	2		1	1	1	1	2	2	2	2	2
36	2	Mild	E5M	15.7305	15.126	8.50635	16.9525	13.6905	16.671	32.4935	29.7635	18.48	23.984	21.873	20.9325	13.1235	31.694	39.8566	0.904535	26.717	29.5367	18.4155		2	2	1	2	2	2	1	Multi vitamin	1	1	1	2	2	2	2	2	2
36	1	Mild	E8M	18.1525	16.184	4.24005	13.784	9.0259	20.1965	44.6929	40.8342	12.473	21.3975	10.5835	18.1245	10.348	41.5837	10.7345	5.6206	28.3785	5.04902	16.534		2	2	1	1	2	2	2	Amoxicillin	2	1	1	1	2	2	2	2	2
37	1	Mild	C7M	10.747	14.661	9.69225	12.9745	6.8502	9.16805	11.8805	13.239	5.80915	12.541	18.974	21.3835	9.34375	16.2245	47.3135	0.33072	21.734	65.7172	12.984		2	2	1	2	2	2	1		1	1	1	2	2	2	2	2	2
37	2	Mild	G6M	13.4055	43.2037	5.33625	19.8615	10.5762	12.152	15.596	17.771	6.71935	16.1705	38.68	22.796	6.71905	28.0925	27.9135	3.20545	57.1631	17.8331	15.8705		2	1	1	1	2	2	1	Levaquin	1	1	1	1	2	2	2	2	2
38	1	Mild	C9M	12.344	12.756	44.9252	10.7445	6.30315	11.2895	13.5085	14.2065	5.9232	13.905	18.8605	14.3455	6.2662	22.7755	13.985	0.3203	30.359	94.783	12.958		2	2	2	2	2	2	2		2	1	2	2	2	2	2	2	2
38	2	Mild	D7M	17.524	18.9085	6.9161	17.373	11.301	17.433	50.3665	33.5255	19.602	31.862	16.081	19.5415	9.9123	38.6915	27.8205	0.727995	42.0761	57.7973	11.7925		2	2	1	2	2	2	2		1	2	2	1	2	1	2	2	2
39	1	Mild	B2M	9.46555	19.647	4.97355	22.867	13.527	5.48775	8.275	10.6876	4.5215	12.158	13.2715	18.923	9.79275	10.5426	16.0245	3.7847	48.0232	12.6888	17.971		2	2	2	2	2	2	2		1	1	1	1	2	2	2	1	2
39	2	Mild	D8M	9.0313	13.147	9.28555	39.55	13.9045	10.6889	5.1699	9.2502	6.75445	13.8545	25.0775	46.8591	11.746	11.83	18.658	0.579625	64.7451	111.702	28.5785		2	2	1	2	2	2	2		1	1	1	1	1	2	2	2	2
41	2	Mild	C8M	9.4487	18.978	6.47355	23.27	11.1405	9.7477	6.35595	11.6445	5.187	9.90425	31.293	80.5681	10.885	12.6545	15.7575	0.44143	52.9389	119.926	16.5375		2	2	1	2	2	2	1		1	1	1	1	1	2	2	2	2
42	2	Mild	C6M	24.6265	36.122	12.696	27.248	18.5005	21.17	47.5834	45.8193	25.454	33.837	29.581	132.202	12.122	39.473	27.702	1.03923	66.7128	64.1948	20.457		2	2	2	2	2	1	2		1	1	1	1	2	2	2	2	2
43	2	Mild	A7M	11.7415	8.48845	4.5132	18.116	6.9358	7.8087	12.3	13.6755	6.0839	11.1405	10.0393	18.299	6.83815	17.74	8.11105	2.5866	19.0495	7.36469	14.0275		2	2	1	2	2	1	1	Multivitamin, maxi lysine	1	1	1	1	1	2	2	2	2
44	1	Mild	E7M	12.266	16.121	15.952	17.24	13.723	10.1684	11.6625	15.943	8.0849	12.667	14.229	17.234	8.56305	24.148	29.025	0.319485	41.6424	130.342	19.033		2	1	1	2	2	2	2		1	2	2	2	2	2	2	2	2
44	1	Mild	F4M	8.8863	8.628	2.55145	10.3073	7.15515	5.7174	4.76155	5.555	4.59755	8.6867	11.1845	8.38245	6.12625	11.6385	17.3745	0.452635	19.7695	43.6765	9.89085		2	2	2	2	2	2	2		1	1	2	1	2	2	2	2	2
46	2	Mild	F7M	10.1905	24.6295	6.68535	31.877	18.804	8.3748	10.8615	15.7495	5.8361	10.76	19.135	13.0335	7.24315	17.446	28.79	0.94117	19.197	20.397	22.9505		2	2	1	2	2	2	2		1	1	1	1	2	2	2	2	2
47	2	Mild	D3M	10.5805	17.659	41.9072	14.0855	12.957	6.7595	7.7221	12.5265	4.5019	11.1005	28.1995	16.081	7.41975	17.901	13.4705	0.46735	22.7565	48.6926	21.0105		2	2	1	2	2	1	1		1	1	1	1	2	2	2	2	2
47	2	Mild	F8M	9.8551	15.5195	10.3493	27.951	15.693	10.868	8.9782	10.7635	8.3518	14.43	26.318	30.935	9.44855	14.511	21.697	0.32163	55.8016	173.496	19.384		2	2	1	2	2	2	2		1	2	2	1	2	2	2	2	2
48	1	Mild	B1M	11.2855	9.44155	46.5452	22.8805	15.743	7.0892	10.346	15.0455	5.91445	13.6935	12.037	36.228	7.5577	17.866	17.494	1.18525	22.7125	19.1626	18.0115		2	2	2	2	2	2	2		2	1	1	2	1	2	2	2	2
49	1	Mild	B4M	6.69	8.94815	9.59375	39.327	8.3678	5.9858	7.8867	9.67345	4.59705	10.3184	15.082	21.3315	6.715	13.394	28.237	1.53319	28.0695	18.308	19.452		2	2	1	2	2	2	2		2	1	1	1	1	2	1	2	2
49	1	Mild	G5M	11.6575	26.2795	8.41305	32.416	5.81425	14.042	13.7585	13.7115	7.37745	20.147	24.8815	19.094	8.135	18.8435	20.3855	32.5235	34.862	1.0719	26.339		2	2	1	2	2	1	2		1	1	1	1	2	2	2	2	2
52	2	Mild	F10M	8.9065	14.972	9.61925	21.37	12.018	8.95625	5.20125	9.69395	4.9944	10.6375	16.266	14.999	10.5668	11.5935	23.154	0.245335	28.166	114.806	17.117		2	2	2	2	2	2	2		2	2	2	2	2	2	2	2	2
60	1	Mild	A1M	9.45715	13.288	3.86475	19.9235	7.52205	7.68905	6.07985	8.699	4.5156	11.806	12.2995	20.7145	12.4865	12.039	17.4735	1.72015	37.019	21.5208	16.118		2	1	1	2	2	1	1		1	2	2	1	2	2	1	2	2
66	1	Mild	B5M	12.235	9.08255	3.8606	21.853	4.91235	5.82745	8.7545	12.3365	5.5513	9.58465	7.93205	10.9325	3.6177	20.4015	9.2276	27.677	10.3221	0.372947	15.4115		2	2	2	2	2	2	1	Vitamin D, Epicor	2	1	1	1	1	2	2	2	2
70	1	Mild	A2M	21.669	31.892	17.762	41.3512	16.902	11.7019	44.0397	23.339	7.573	24.9095	27.129	59.4359	12.088	36.709	39.563	1.31375	67.3998	51.3033	36.675		2	2	2	1	2	2	2		1	2	2	2	2	2	1	2	2
73	1	Mild	E2M	10.551	28.639	11.629	33.143	15.8215	8.19635	8.23425	9.1195	6.12355	13.6545	35.7	27.8865	10.2979	22.934	25.7015	0.430245	47.6194	110.68	24.1325		2	2	2	1	2	1	2		1	1	2	2	2	2	1	2	2
23	1	Moderate	E7S	64.0696	26.1065	9.2769	50.3666	11.986	48.3974	76.3452	76.9826	67.2516	48.329	49.5491	56.1605	12.422	47.2785	51.6043	56.6654	60.4778	1.06728	52.6051		2	1	1	2	2	2	2		1	1	2	1	1	2	2	2	1
24	1	Moderate	C11S	13.523	14.6755	6.91835	23.8305	12.8725	8.4943	7.98915	8.2285	5.3275	7.502	14.7495	27.358	5.18815	19.204	10.244	0.25516	21.771	85.3231	19.2215		2	2	1	2	2	2	2	robitussin cough medicine	1	1	1	1	1	1	1	2	1
30	2	Moderate	A7S	15.103	42.0115	6.5751	42.004	16.778	15.3195	22.084	17.6405	7.32455	9.6606	47.0532	73.4932	12.1945	14.2385	58.9483	0.50518	61.8754	122.482	19.718		2	2	1	2	2	1	1	Omega 3, homeopathy stuff	1	1	1	2	1	2	2	2	1
31	1	Moderate	C6S	8.7371	9.74855	5.14205	28.7065	9.4449	7.19355	4.3417	6.4081	4.038	5.3733	10.9835	16.3005	5.2409	10.173	7.712	0.480705	11.153	23.2013	15.109		2	2	1	1	2	2	2		2	2	2	1	1	2	2	2	1
31	1	Moderate	E4S	21.314	27.2245	12.6105	25.401	8.8081	16.9565	43.2548	32.429	16.488	23.8425	47.163	42.057	15.467	30.137	34.214	4.9818	45.5293	9.13912	19.1185		2	2	1	2	2	2	2	unknown	1	1	1	1	1	2	2	2	1
32	1	Moderate	D7S	16.0005	29.268	8.45405	31.6115	8.95615	9.77005	16.278	20.256	6.85035	10.0115	47.6671	44.3189	13.785	29.702	17.6515	0.695065	34.6355	49.8306	24.298		2	2	1	2	2	2	1	multi vitamin	1	1	1	2	1	2	2	2	1
33	1	Moderate	C2S	22.078	28.9915	11.827	44.2475	31.822	10.2154	24.3875	13.7405	7.2829	10.0757	44.1083	56.9085	14.744	23.5175	25.0915	2.04535	69.2318	33.8484	21.1595		2	1	1	2	2	1	1		1	1	1	1	2	2	2	2	1
35	1	Moderate	A6S	12.656	21.731	4.5175	32.417	12.4545	10.1669	8.6416	15.427	5.51235	8.3095	41.1229	48.5447	12.9065	16.765	17.9455	1.47382	53.8062	36.5079	33.879		2	1	1	2	2	2	2		1	1	1	1	2	2	2	1	1
37	1	Moderate	C7S	12.2675	19.0205	47.8819	23.8405	12.361	7.30055	9.18315	8.02765	4.7828	6.173	13.4386	28.2275	4.56105	19.6865	7.2832	1.97915	14.904	7.53051	13.7705		2	2	1	1	2	2	2		1	1	1	1	1	2	1	2	1
38	1	Moderate	B6S	17.4075	28.1745	9.80785	65.2854	29.6975	17.0405	24.616	21.9855	9.84125	11.306	48.1229	67.388	10.8545	25.203	45.1054	11.482	57.0796	4.9712	35.961		2	2	1	2	2	2	1	Vitamin d	1	2	2	1	1	2	2	2	1
39	1	Moderate	B12S	12.1075	19.693	8.1488	48.5788	20.3315	15.338	15.7825	18.8915	10.1258	12.2495	27.724	48.6414	9.8495	19.885	14.2525	2.8958	60.406	20.8599	23.0855		2	1	1	2	2	2	1		1	2	1	1	2	2	1	2	1
39	1	Moderate	C12S	15.856	27.334	11.2888	46.8224	39.647	13.4485	23.397	17.388	8.2652	11.821	52.6551	58.3512	9.4905	17.3635	20.055	0.055187	68.5283	1241.75	21.4765		2	2	1	2	2	1	2		2	1	1	1	1	2	2	2	1
39	1	Moderate	F8S	12.7725	37.284	22.6785	66.1954	13.617	19.1095	11.499	16.0235	14.341	19.0715	66.6728	64.2999	21.259	17.66	34.049	0.68566	68.1873	99.4478	14.5445		2	1	1	2	2	1	1	But c, vit d	1	1	1	1	1	2	1	2	1
41	1	Moderate	B4S	17.1445	31.0885	8.0948	76.517	16.039	14.317	20.8535	23.3345	9.26645	13.197	44.4881	53.489	12.0105	23.6035	30.0295	1.7872	51.3333	28.7228	44.0937		2	2	1	2	2	2	2		1	1	1	1	1	2	1	2	1
41	1	Moderate	B5S	24.276	17.997	15.556	53.7086	12.989	15.116	42.8137	25.1575	10.6625	11.607	24.218	46.0421	8.52085	34.9665	23.039	80.1335	43.5825	0.543873	43.5238		1	1	1	2	2	2	1		1	2	1	1	1	1	1	2	1
41	1	Moderate	D5S	15.7775	19.1465	4.9121	20.949	15.127	11.613	18.085	16.3275	9.84705	9.78075	8.6921	28.93	5.4433	28.5715	8.52435	0.96733	25.964	26.8409	11.0625		2	2	1	2	2	1	1	D &multi	2	1	2	2	2	2	2	2	1
41	1	Moderate	D9S	23.423	48.1568	38.307	56.0645	24.4425	25.9455	47.4712	49.2009	46.4581	29.035	68.1064	75.3875	25.709	38.448	49.667	0.48883	90.5808	185.301	35.5655		2	2	2	2	2	2	2		1	1	1	2	2	2	2	2	1
41	2	Moderate	F7S	14.2875	29.955	13.4715	50.7372	14.3285	14.5965	13.806	17.121	10.0535	16.425	67.452	51.3918	14.947	21.789	24.6935	0.8245	50.1874	60.87	20.3255		2	2	1	1	2	2	2		1	1	1	1	2	2	2	2	1
42	2	Moderate	A8S	29.275	34.91	10.4649	52.8563	14.624	22.0935	42.5566	35.223	12.7425	15.871	43.9853	73.2345	11.924	29.2525	46.1431	1.77425	80.5606	45.4054	41.6253		1	2	1	2	2	1	1		2	1	1	1	1	1	1	2	1
43	2	Moderate	B3S	42.0782	44.178	29.777	25.385	47.7178	11.6115	41.8042	32.935	9.16235	12.2415	43.8165	27.703	7.90985	36.36	12.1645	0.56877	29.002	50.9907	19.172		2	2	1	1	2	2	1		1	1	2	2	2	2	1	2	1
44	1	Moderate	B10S	20.508	33.513	32.7955	57.0878	34.2685	26.042	42.1958	20.077	17.5195	13.971	51.8349	63.3733	13.2305	30.027	27.858	1.2328	95.1211	77.1586	18.437		2	2	1	1	2	1	1	mulktivitamin, homeopothy	1	1	1	1	1	2	2	2	1
44	2	Moderate	E5S	12.1765	21.1255	6.8119	32.5155	9.0978	11.149	8.56145	15.4445	7.0711	12.206	29.581	42.7117	10.979	16.9755	20.163	2.2841	49.1335	21.5111	19.768		2	1	1	2	2	1	1	Elderberry	1	1	1	1	2	2	2	2	1
45	1	Moderate	B2S	11.5355	17.54	9.13465	28.5805	14.625	9.2713	7.63165	13.0015	5.3569	8.0659	33.8875	42.0231	9.482	13.421	13.2975	0.15076	42.8766	284.403	21.8725		2	1	1	2	2	2	2		1	1	1	1	1	2	2	2	1
45	2	Moderate	D6S	28.384	12.475	8.2833	30.92	16.955	24.538	48.1607	35.114	19.6	16.6355	13.5645	26.217	5.14905	33.3885	7.786	0.61676	51.0911	82.8379	17.0475		2	2	1	2	2	1	1	biaxin	1	2	2	2	1	2	2	2	1
45	2	Moderate	E2S	11.0255	20.7995	5.8793	29.7735	6.7468	9.0253	7.20675	10.2005	5.6338	10.455	35.483	20.2825	8.1819	16.534	11.69	1.64345	36.23	22.0451	18.594		1	1	1	2	2	1	1	Echinacea elderberry	1	2	1	1	1	2	1	2	1
45	2	Moderate	G2S	10.9675	27.9595	4.73285	43.1803	13.3135	9.85995	13.0705	14.4785	10.1418	13.325	57.9098	35.616	9.6082	18.5555	14.8855	1.50115	51.7892	34.4997	20.7835		2	1	1	2	2	2	2	Strong pain killers and zofran for vomitting	1	2	2	2	2	1	2	2	1
47	1	Moderate	B1S	15.3205	24.5075	5.0189	25.8955	12.9845	12.014	13.93	18.6105	7.9134	11.0955	29.574	45.0031	8.95495	19.253	13.435	0.15478	49.0173	316.69	18.034		2	1	1	1	2	1	1		1	1	1	1	1	2	2	2	1
48	1	Moderate	D1S	18.599	27.912	26.7685	53.4351	44.3453	28.2675	44.0394	25.9215	19.4565	16.7945	56.0917	68.1535	15.9245	22.375	23.196	0.40032	91.6471	228.935	22.113		2	2	1	2	2	2	1		1	2	2	1	2	2	2	2	1
49	1	Moderate	C1S	14.1945	16.8425	10.6695	32.9005	17.4375	10.577	17.0925	13.592	7.15165	8.90505	22.28	57.3649	8.49715	22.417	16.966	0.450005	27.526	61.1682	17.772		1	1	1	2	2	2	1		1	2	1	1	2	2	2	2	1
49	1	Moderate	C5S	21.8655	25.2525	5.99425	44.9541	14.0335	17.63	50.0906	28.998	11.6785	12.2062	23.596	43.3922	5.7198	32.4095	13.825	1.1693	37.822	32.3458	35.768		2	2	1	2	2	2	2	albuterol sulfate/ another stronger anti-biotic don't remember name/another inhaler don't remember name	2	2	1	2	2	2	2	2	1
50	2	Moderate	C3S	14.997	17.7945	12.053	35.954	21.3415	13.6225	17.508	13.337	8.35145	11.935	25.3465	44.7298	8.90045	20.325	11.273	0.9417	48.9158	51.9442	16.3035		2	1	1	2	2	1	1		1	1	1	2	2	1	1	2	1
51	1	Moderate	A11S	16.2945	16.9135	5.12625	20.217	11.331	9.90185	11.77	18.164	6.11995	8.5808	26.41	29.798	8.88425	21.872	17.906	0.38157	26.419	69.2376	13.89		2	1	1	2	2	1	1		1	2	2	1	1	2	2	2	1
51	1	Moderate	G4S	15.997	20.925	8.6058	50.578	14.9335	13.087	15.8245	31.1885	38.7509	20.658	68.0208	53.6072	15.4725	23.473	35.3765	1.17789	53.1335	45.1088	11.584		2	2	1	2	2	2	2	remdisivir	1	2	2	2	2	1	2	2	1
53	2	Moderate	A10S	14.77	8.4186	7.97405	28.6915	7.1942	10.615	8.364	13.0055	6.6244	9.1524	14.5165	21.2975	6.2382	18.916	17.4245	0.48521	138.454	285.349	16.3485		2	1	1	2	2	2	2		1	2	2	1	1	2	2	1	1
54	1	Moderate	A4S	27.549	46.978	15.2005	69.7844	31.225	22.8095	54.1592	37.645	17.816	20.8935	62.1174	73.6635	16.8615	38.064	49.3678	25.1365	94.9043	3.77556	37.454		2	1	2	2	2	2	1	black walnut powder and sweet annie herbs	1	1	1	1	1	1	2	2	1
55	1	Moderate	A9S	17.6735	16.457	47.8819	51.3633	19.4955	21.544	25.203	21.3615	9.91775	12.5575	49.2275	72.0736	12.8945	20.303	25.908	0.54293	64.5213	118.839	27.095		2	2	1	2	2	2	2		1	1	1	2	2	2	2	2	1
55	1	Moderate	E8S	55.0494	20.1245	44.8245	47.8026	9.65755	46.873	67.2096	69.568	60.9136	45.3099	56.7838	54.9694	14.1805	47.2785	28.7685	52.2226	54.9415	1.05206	19.6155		2	2	1	2	2	1	1	augmentin	1	1	1	2	2	2	2	2	1
56	1	Moderate	E6S	27.652	63.0573	37.875	38.0245	21.419	18.6035	44.6384	47.2263	27.1875	19.0005	54.6913	46.0971	12.615	43.0319	25.279	0.693925	64.6955	93.2313	19.3385		2	2	1	2	2	2	2		1	1	1	1	1	2	1	2	1
57	2	Moderate	B7S	11.9115	19.512	6.5243	31.284	17.3275	8.75225	9.16925	10.6555	5.041	7.21015	32.561	42.1535	8.45015	13.3355	14.2535	0.53688	28.916	53.8593	17.583		1	1	1	2	2	1	1		1	1	1	1	1	2	1	2	1
57	1	Moderate	C8S	13.6205	17.6735	17.746	37.908	26.7325	9.91785	11.279	12.3005	7.0759	9.96365	45.4202	38.2835	9.09615	21.444	9.45735	1.63975	44.113	26.9023	17.6685		1	1	1	2	2	1	1	Vitamin d	1	1	1	1	1	2	2	2	1
57	1	Moderate	D4S	22.4405	30.676	47.8819	39.1956	25.3595	21.781	43.6056	22.1235	17.24	14.8835	24.1645	57.6467	6.4304	36.1385	26.275	50.6702	58.5675	1.15586	24.6055		2	2	1	2	2	2	2	hydrogynporoxide foodgrade	1	1	1	1	2	2	2	2	1
57	1	Moderate	F9S	37.2835	11.3023	5.9792	24.7605	6.021	18.2295	47.5795	44.9241	44.433	22.905	37.9	28.0905	6.19425	42.9957	10.978	0.523345	29.004	55.4204	14.063		2	1	1	2	2	1	1	Vitamin d	2	2	2	1	1	2	1	2	1
58	2	Moderate	B11S	74.5127	25.9235	19.556	57.4531	21.5045	55.497	72.0643	80.6723	67.1055	57.4776	20.809	52.7992	22.2875	47.3157	42.6322	2.93025	108.18	36.9183	43.5613		2	2	1	2	2	2	2		1	2	2	1	1	1	1	2	1
58	2	Moderate	C9S	17.2035	17.0415	9.989	55.517	43.2412	12.661	33.211	17.95	8.43365	10.8045	24.747	110.269	10.477	30.014	22.7905	5.0913	58.3114	11.4532	39.752		2	2	1	2	2	1	1	nac, mucinex,	2	2	1	1	1	2	2	2	1
62	2	Moderate	A12S	14.7845	28.819	17.354	38.2665	25.5605	13.3455	14.809	21.9415	9.02375	9.8231	49.1174	71.6551	13.936	20.466	23.097	1.29062	45.9769	35.6239	22.903		2	1	1	2	2	1	1		2	2	2	2	2	2	2	2	1
62	1	Moderate	D8S	17.767	10.4592	10.862	34.9785	4.1813	13.9745	31.6055	20.5625	16.337	16.621	20.576	42.1183	6.15935	30.6245	24.7025	48.4119	20.028	0.4137	30.57		2	2	1	2	2	1	2		1	1	1	1	2	2	2	1	1
63	2	Moderate	A2S	25.2795	12.4397	12.499	30.537	6.8264	25.433	45.0679	38.707	16.1245	20.2375	27.575	38.0035	8.86575	38.84	23.271	0.3026	60.5998	200.264	23.8765		1	1	1	2	2	2	2	Vitamin D	1	1	2	2	2	2	2	2	1
64	1	Moderate	F4S	17.8225	54.9347	8.20445	60.6405	26.9505	15.455	34.8765	38.383	12.856	20.3645	73.5168	61.7508	17.649	33.625	35.128	0.55064	58.8712	106.914	50.9634		2	2	1	2	2	1	1		1	2	2	1	2	2	2	2	1
65	1	Moderate	C4S	18.553	32.428	44.5856	35.186	28.471	16.2565	23.654	21.4435	10.8146	11.3022	47.5339	46.04	10.6845	26.357	16.2845	11.6898	43.4256	3.71483	23.6625		2	2	1	2	1	1	1	ginger, Atorvastation Calcium,Amlodipine Besylate,Losartan Potassium	1	1	1	1	2	1	2	2	1
65	2	Moderate	C10S	9.7897	7.5265	6.8586	19.0445	12.959	8.16995	4.54	5.7193	5.23925	6.3056	16.8735	39.447	9.5381	11.89	11.299	1.06237	19.3295	18.1948	12.5505		2	2	1	2	2	1	1		2	2	2	1	2	2	1	2	1
65	1	Moderate	G3S	15.022	17.328	7.4415	20.67	8.7226	10.3591	15.0155	16.3625	11.0435	15.468	53.2555	54.6906	8.8937	24.763	43.0832	28.456	49.3466	1.73414	12.3005		1	1	1	2	1	1	2	remdesivir	1	2	2	2	1	2	2	2	1
67	2	Moderate	A3S	30.015	13.4635	6.04855	32.4475	9.44225	30.2535	52.84	45.0964	28.118	21.7015	41.5706	49.9811	9.6156	35.9955	14.3115	80.1335	61.8339	0.771636	23.4475		2	2	1	1	2	2	2		1	2	2	1	2	2	1	2	1
67	1	Moderate	B9S	20.97	49.9732	27.7405	82.5848	43.5215	20.336	41.9138	33.8025	13.118	13.8865	63.3119	126.225	20.976	26.6155	108.684	0.969565	138.454	142.801	48.4512		2	2	1	1	2	1	2	antibiotics, and Abuteral inhaler	1	1	1	1	1	2	2	2	1
67	2	Moderate	F6S	46.1611	58.9568	44.8245	46.6284	44.0106	16.6775	50.6247	57.3924	27.683	26.412	87.563	74.0063	15.316	47.2785	41.9354	0.682215	76.2037	111.701	33.2905		2	2	1	2	2	1	1		2	2	1	2	2	2	2	2	1
68	1	Moderate	A5S	16.8315	18.64	4.17845	24.5855	9.46025	10.2918	18.154	19.9695	7.3097	10.405	26.0075	47.6698	10.5456	20.7965	18.775	0.42574	48.9089	114.88	16.144		2	1	1	2	2	1	1		2	2	2	1	2	2	2	1	1
69	1	Moderate	E3S	23.6195	28.251	6.05515	29.881	6.70655	19.6635	41.9342	34.864	28.1705	23.4185	43.8381	43.0876	7.98555	35.8105	17.9605	1.00531	54.0187	53.7334	19.4995		2	2	1	2	1	2	2	assorted cardiac meds	1	2	2	2	2	2	2	2	1
70	1	Moderate	E1S	9.9505	10.9945	6.12215	63.3212	5.65105	9.7266	6.26665	9.59185	6.0714	9.68425	34.3295	57.6114	7.57805	12.775	97.5788	0.44164	42.1218	95.3758	33.974		2	2	1	2	2	2	2		1	1	1	2	2	2	2	2	1
70	2	Moderate	E11S	16.094	29.376	19.848	37.577	9.90575	13.397	21.6345	19.7265	11.377	17.8445	53.7457	43.8881	10.4447	24.4285	18.899	0.58107	53.9204	92.795	19.206		1	1	1	2	2	1	2	Ginger, rambam tea	1	2	2	1	1	1	1	2	1
70	1	Moderate	F10S	18.9855	32.888	33.147	27.399	12.9785	12.64	33.602	34.323	10.5749	14.8085	60.3006	51.5755	14.279	34.359	28.8825	5.06245	64.6112	12.7628	39.752		2	2	1	2	2	1	1		2	2	2	2	2	2	2	2	1
71	1	Moderate	A1S	74.5127	49.91	15.0065	46.0719	22.5055	55.497	87.6844	85.1347	69.1873	64.6419	50.9083	62.8223	13.4355	47.3157	70.5865	80.1335	127.753	1.59425	42.8368		1	1	1	2	2	2	2	Vitamin D	1	2	2	1	2	2	2	2	1
72	1	Moderate	B8S	20.7255	44.111	25.1585	53.7525	44.4578	13.1385	34.1025	27.3805	8.5024	10.3053	51.7046	57.3291	16.814	27.8145	43.4135	0.380455	64.3483	169.135	40.4809		2	1	1	2	2	2	1	amlodopine losarten	2	2	2	2	1	2	2	2	1
74	1	Moderate	F11S	14.1225	30.054	14.309	65.2185	33.3025	14.8395	17.622	28.865	19.35	19.099	85.7595	95.5333	22.658	23.42	56.7189	0.450375	94.829	210.556	18.4255		1	1	1	2	1	2	2	aspirin metformin rosuvastatin metoprolol succinate Prilosec vitamin b12 D amlodipine	1	2	2	2	2	2	2	2	1
82	1	Moderate	F12S	10.7105	14.602	9.7695	45.8248	6.5669	9.101	6.9057	8.6999	7.13205	8.78505	53.1353	39.048	6.1093	16.944	21.7205	0.40473	40.4309	99.896	18.1415		1	1	1	2	1	2	2		2	2	2	2	1	1	2	2	1
28	1	Severe	A10O	15.6985	21.6775	2.53835	29.498	9.74875	12.341	22.527	20.9245	11.392	11.4509	20.834	28.851	11.131	37.6035	13.51	0.47776	18.609	38.9505	21.518		2	2	2	2	2	2	2	Nyquill	1	1	2	1	1	2	2	2	1
32	1	Severe	Lakewood 517 PCRpos-mix D3 5205	13.39	3.76615	27.0135	8.13035	10.3865	12.463	12.8845	6.87455	17.214	15.397	39.263	11.381	20.0355	26.0345	3.63705	24.316	6.68564	18.284			1	1	1	2	2	1	2		1	1	1	1	2	2	2	2	1
33	1	Severe	Lakewood 517 pcr pos F12 3258	31.399	13.5905	67.5463	27.461	29.5455	58.4448	48.7865	13.1725	28.2405	48.421	90.5851	31.9515	24.7675	63.1284	1.45685	100.167	68.7558	31.607			1	1	1	2	2	1	1	magnesium	2	2	2	2	2	2	2	2	1
39	1	Severe	A12O	9.41825	10.979	5.2668	26.937	7.99035	9.839	15.5365	11.268	9.39265	8.6909	26.9665	28.1845	7.53765	18.758	10.9516	0.422105	46.014	109.011	12.134		1	2	2	2	2	2	2		1	2	2	1	2	2	1	2	2
39	1	Severe	Lakewood 517 pcr pos H12 3328	24.664	11.6979	27.166	16.5275	8.01935	12.6575	11.2902	6.5787	11.3065	23.9965	44.641	12.566	19.0475	41.2343	2.05925	53.2746	25.8709	24.8745			1	1	1	2	1	2	1		1	2	2	1	2	2	2	2	1
40	1	Severe	A11O	12.5635	21.897	7.2752	42.7432	18.521	9.0182	20.374	16.37	9.1975	12.832	57.2162	29.1345	13.4565	22.1035	20.5965	0.288645	61.7564	213.953	26.637		1	1	1	1	2	2	2	Albuterol and antibiotics	1	2	2	1	1	1	1	2	1
40	1	Severe	Lakewood 517 pcr pos C9 2698	23.814	9.59245	45.7094	14.071	17.0335	46.0683	25.919	12.2305	25.74	30.728	69.8741	15.8885	40.8375	76.8058	2.45495	59.1193	24.0817	55.6633			1	1	1	2	1	1	1		1	2	2	1	1	2	2	2	1
41	2	Severe	LW 517 Control19 E8 3761	28.634	8.66025	44.0443	14.8395	11.163	12.9185	13.8315	10.3486	13.3545	54.585	44.8701	41.3977	19.6625	14.514	5.2761	50.3349	9.54017	15.8445			1	1	1	1	2	1	2		1	1	1	1	2	2	2	2	1
42	2	Severe	Lakewood 517 pcr pos B8 2504	22.187	19.4155	28.557	10.8735	11.4945	10.0972	11.555	5.4314	12.1435	20.353	40.9627	11.4235	15.356	24.2485	1.325	57.1518	43.1334	22.254			2	1	1	2	2	2	1		1	1	2	1	2	2	2	2	1
43	1	Severe	Lakewood 517 pcr pos E7 2321	21.5165	4.9216	31.3595	12.9535	19.3235	45.5552	26.122	13.122	28.1785	18.846	33.901	12.246	34.408	22.451	19.292	50.73	2.62959	21.9115			1	1	1	2	1	1	1		1	1	1	1	1	1	2	2	1
45	2	Severe	B1O	10.833	19.005	4.6939	46.4653	18.84	9.7955	15.535	13.462	11.0912	12.2565	51.7734	43.8353	10.759	19.931	17.138	1.39085	46.2998	33.2888	22.94		2	1	1	2	2	2	2	Strong pain killers and zofran for vomitting	1	2	2	2	2	1	2	2	1
45	2	Severe	524 Plate 4 E9 10353	30.591	7.1368	43.4945	11.238	15.323	41.8575	29.939	35.015	17.952	25.162	31.7875	6.82955	37.543	14.6115	0.34963	23.863	68.2522	13.573			2	1	2	2	2	1	1	IL6	2	2	2	2	2	2	2	2	2
47	2	Severe	Lakewood 517 PCRpos-mix A1 724	12.7425	10.3996	46.9333	13.2356	18.407	18.215	19.714	9.56485	21.8635	46.8388	58.5408	15.985	19.639	55.8122	0.70071	68.0255	97.0808	23.78			1	1	1	1	2	1	1	D, thiamine, benzonatate, ceftin, rocephin, doxicyclin, 81mg aspirin	1	2	2	1	1	2	2	2	1
49	1	Severe	Random1 A3 8693	27.9245	9.57935	30.903	13.051	11.1982	21.878	18.059	7.5804	16.5065	29.123	50.4219	16.6725	20.7415	48.8748	1.44076	62.2248	43.189	40.4619			1	1	1	2	2	1	1		1	1	1	1	2	1	2	2	1
49	1	Severe	Lakewood 517 pcr pos E10 2826	56.9214	33.514	96.7602	55.369	53.0534	53.5298	45.3504	52.3908	54.5213	79.8761	128.769	54.7316	24.3695	85.947	1.49695	124.167	82.9466	46.5245			1	1	1	2	1	1	1		1	2	1	1	2	2	2	2	1
51	1	Severe	A2O	18.9875	30.1805	11.4145	44.4149	14.5315	13.807	31.808	32.7575	12.3625	15.836	49.9006	49.0158	11.4485	37.1335	23.117	1.08695	60.6675	55.8144	26.787		1	1	1	2	1	2	2	vitamin D	1	2	2	1	1	1	2	2	1
51	1	Severe	B3O	15.1545	26.278	9.3145	55.2487	21.9675	20.7945	23.883	39.6551	25.241	13.423	60.3237	60.0591	12.8765	24.6125	32.7005	0.77233	66.2576	85.7892	14.685		2	2	1	2	2	2	2	remdisivir	1	2	2	2	2	1	2	2	1
51	1	Severe	Lakewood 517 pcr pos B2 3377	12.116	13.5085	23.927	7.6345	14.561	15.341	17.1475	8.4205	15.8215	22.885	64.1049	9.7647	21.358	31.517	7.46325	44.9479	6.02256	13.549			1	1	1	2	1	1	1	Vitamin D	1	1	1	2	1	2	2	2	1
55	1	Severe	A1O	52.0061	14.642	44.8245	49.6415	7.6668	44.6294	64.9425	64.0016	64.3029	21.408	51.1861	35.888	13.5365	47.2785	21.895	52.3587	59.4543	1.13552	18.1775		2	2	1	2	2	1	1	augmentin	1	1	1	2	2	2	2	2	1
57	1	Severe	524 Plate 8 H2 10561	11.0645	3.9822	20.338	9.4484	12.357	26.0715	29.4705	14.3925	15.939	29.459	23.236	7.5189	29.4045	10.7195	1.54415	22.002	14.2486	13.0185			2	2	1	2	2	2	2		1	1	1	1	2	2	2	2	2
60	1	Severe	Lakewood 517 PCRpos-mix B1 3880	23.427	21.384	73.9801	41.5517	23.194	36.254	27.4175	26.11	36.382	68.3495	98.7156	31.605	20.9185	73.862	1.02174	114.642	112.203	28.5655			1	2	1	2	1	1	1	vitamin d	2	2	2	1	1	2	2	2	1
62	1	Severe	A4O	16.988	32.6405	15.1335	44.5438	14.013	10.742	40.1932	30.889	9.956	12.4095	48.3676	76.1246	11.5145	33.568	27.801	3.57255	40.4005	11.3086	30.3235		1	1	1	1	1	2	2	omeprazole	1	2	1	1	1	2	1	2	1
63	1	Severe	Lakewood 517 pcr pos H4 1769	34.0075	6.2131	33.58	11.915	9.0539	21.7745	9.85245	6.86125	20.003	30.964	43.4266	12.0295	29.991	23.432	1.2207	47.2375	38.6971	25.5095			1	1	1	2	1	1	1	Cough medicine, stool softener	2	2	1	2	2	2	2	2	1
64	2	Severe	A8O	11.6055	13.8555	15.348	49.6616	12.9525	11.587	12.8095	14.17	13.273	15.309	61.3711	56.3485	15.723	16.1385	34.114	0.36514	64.3607	176.263	17.176		1	1	1	2	2	2	2	Steroids	1	1	1	1	2	2	2	2	1
65	1	Severe	B2O	13.558	19.55	10.6054	43.2185	11.0855	12.6575	22.495	20.2235	11.9198	10.577	48.6058	58.9947	8.34495	26.7735	43.1185	32.557	57.3208	1.76063	15.7805		1	1	1	2	1	1	2	remdesivir	1	2	2	2	1	2	2	2	1
66	1	Severe	Lakewood 517 pcr pos C3 1426	43.6699	6.33435	35.67	31.772	14.725	37.294	25.4065	9.75755	25.444	48.251	72.4872	22.303	27.911	46.7014	2.25845	67.905	30.0671	43.9272			2	1	1	2	1	1	1	norvasc, lisinopril, fenesteride, allopurinol, hidrchlorothiazide,vit d,	1	1	1	1	2	2	2	2	2
70	2	Severe	Lakewood 517 pcr pos A8 2457	28.905	11.1476	22.431	18.7675	12.0445	14.392	19.282	7.71335	18.181	52.2907	69.2261	26.608	20.302	45.008	2.15555	74.6257	34.6203	32.272			1	1	1	2	1	1	1		2	1	1	1	1	2	2	2	1
74	1	Severe	A5O	12.8175	37.794	12.091	66.139	41.9837	15.468	28.9945	32.1325	38.2	21.3155	78.7561	94.5238	23.1675	24.973	58.9442	4.48415	113.436	25.297	20.598		1	1	1	2	1	2	2	aspirin metformin rosuvastatin metoprolol succinate Prilosec vitamin b12 D amlodipine	1	2	2	2	2	2	2	2	1
74	2	Severe	A7O	51.3813	47.5417	39.672	58.0222	18.496	48.6066	64.2904	67.7215	64.3004	31.934	63.8775	63.9873	14.8795	47.2785	48.4153	0.47816	91.5925	191.552	30.758		1	1	1	2	2	1	1	Valium .2.5	1	1	1	2	2	2	2	2	1
80	1	Severe	A9O	20.9235	23.734	21.524	76.2457	18.127	28.4025	43.6466	40.7563	52.1339	32.727	77.1306	73.7318	37.628	34.9655	46.429	0.529155	91.1499	172.256	25.507		1	1	1	2	1	1	1	Methylprednisolone	1	2	2	1	1	2	2	2	1
82	1	Severe	A6O	11.5655	14.3375	8.5681	43.3817	9.3152	9.96335	9.92865	12.7445	8.18455	11.1915	55.5468	42.9546	8.3652	17.928	25.3025	0.362935	45.4941	125.351	19.371		1	1	1	2	1	2	2		2	2	2	2	1	1	2	2	1
86	1	Severe	Lakewood 517 pcr pos A3 3431	44.7819	9.4402	34.9345	16.9115	12.8825	20.4	19.685	6.40535	17.9605	20.606	63.0513	23.028	21.3405	62.8876	1.6431	64.0464	38.979	33.251			1	1	1	2	1	1	1		1	2	2	1	2	2	1	2	1

## Sheet: _GO_autoantibody targets
Generated at 2021-10-28 16:50:20
by pathDip published at November 6, 2020, version 4.0.21.4 (Database version 4.0.7.0)
INPUT:
Current selection:	Human
IDs:	O14786, P02708, P04201, P07550, P08173, P08588, P08912, P20309, P21730, P25100, P25116, P30556, P35348, P46663, P49682, P50052, Q92832, Q9NY15, O14543, O00468, O00213, O00622, O00634, O00548, O14594, O75022, O75311, A8MPY1, O95264, O15146, P00747, P02545, O95935, O14640, O60662, O95622, O14764, O60469, O43424, A5X5Y0, O60333, O15085, O15119, O43918, O00591, O15258, O95793, P00533, O95147, A5A3E0,…
Data type:	Extended pathway associations
Protein interaction set:	Experimentally detected and computationally predicted PPIs (full IID)
Minimum confidence level for predicted associations:	0.99
Pathway sources:	ACSN2, BioCarta, EHMN, HumanCyc, INOH, IPAVS, KEGG, NetPath, OntoCancro, Panther_Pathway, PharmGKB, PID, RB-Pathways, REACTOME, stke, systems-biology.org, SignaLink2.0, SIGNOR2.0, SMPDB, Spike, UniProt_Pathways, WikiPathways
RESULTS:
Counts and extended list of input IDs present in different pathDIP components
Data component	Literature curated (core) pathway memberships	Extended pathway associations. Protein interaction set: Experimentally detected PPIs Minimum confidence level for predicted associations: 0.99	Extended pathway associations. Protein interaction set: Experimentally detected PPIs Minimum confidence level for predicted associations: 0.95	Extended pathway associations. Protein interaction set: Experimentally detected and computationally predicted PPIs (full IID) Minimum confidence level for predicted associations: 0.99
Total not found IDs	245	300	21	7
Not found IDs	A5A3E0, A6BM72, A6NJ78, A7E2F4, H3BQB6, O00124, O00339, O14523, O14787, O14967, O15069, O15258, O43439, O43602, O60478, O60667, O60941, O75054, O75069, O75095, O75129, O75155, O75360, O75596, O75882, O76076, O94769, O95159, O95218, O95793, O95935, P05408, P0CG08, P17026, P17152, P17481, P23435, P31277, P43121, P48304, P49788, P50222, P51693, P51790, P51957, P54259, P55899, P57088, P57105, P57738,…	A6BM72, A6NCV1, A6NDL8, A6NET4, A6NF89, A6NIJ9, A6NKK0, A6NMS3, A6NMU1, A6NND4, A7E2F4, A8MPY1, F7VJQ1, H3BQB6, O00398, O00591, O00634, O14843, O15244, O43307, O60431, O60449, O60469, O60667, O75054, O75311, O75437, O75443, O75636, O75882, O76099, O76100, O94769, O95007, O95025, O95069, O95206, O95467, O95665, O95935, P01889, P03999, P04156, P09668, P0C7N1, P0C7N5, P0DMS9, P0DPH7, P0DPH8, P10321,…	H3BQB6, O60667, O95935, P23435, P49788, Q2WEN9, Q5UAW9, Q5XKR4, Q7Z362, Q7Z5H5, Q86UW8, Q8N0U2, Q8N436, Q8WU66, Q8WX77, Q96I82, Q96JQ5, Q9H2W1, Q9H9P2, Q9P2J2, Q9Y493	H3BQB6, P58658, Q52MB2, Q53RT3, Q7Z362, Q8N0U2, Q96A46
Total found IDs	1999	1944	2223	2237
Found IDs	A0AVK6, A1L0T0, A5X5Y0, A6NCV1, A6ND48, A6NDL8, A6NET4, A6NF89, A6NIJ9, A6NKK0, A6NMS3, A6NMU1, A6NND4, A8CG34, A8MPY1, F7VJQ1, O00116, O00144, O00148, O00160, O00167, O00212, O00213, O00222, O00238, O00254, O00264, O00308, O00391, O00398, O00400, O00411, O00421, O00459, O00468, O00472, O00483, O00548, O00555, O00585, O00590, O00591, O00602, O00622, O00634, O00744, O00754, O14512, O14543, O14594,…	A0AVK6, A1L0T0, A5A3E0, A5X5Y0, A6ND48, A6NJ78, A8CG34, O00116, O00124, O00144, O00148, O00160, O00167, O00212, O00213, O00222, O00238, O00254, O00264, O00308, O00339, O00391, O00400, O00411, O00421, O00459, O00468, O00472, O00483, O00548, O00555, O00585, O00590, O00602, O00622, O00744, O00754, O14512, O14523, O14543, O14594, O14604, O14617, O14625, O14640, O14744, O14745, O14757, O14764, O14775,…	A0AVK6, A1L0T0, A5A3E0, A5X5Y0, A6BM72, A6NCV1, A6ND48, A6NDL8, A6NET4, A6NF89, A6NIJ9, A6NJ78, A6NKK0, A6NMS3, A6NMU1, A6NND4, A7E2F4, A8CG34, A8MPY1, F7VJQ1, O00116, O00124, O00144, O00148, O00160, O00167, O00212, O00213, O00222, O00238, O00254, O00264, O00308, O00339, O00391, O00398, O00400, O00411, O00421, O00459, O00468, O00472, O00483, O00548, O00555, O00585, O00590, O00591, O00602, O00622,…	A0AVK6, A1L0T0, A5A3E0, A5X5Y0, A6BM72, A6NCV1, A6ND48, A6NDL8, A6NET4, A6NF89, A6NIJ9, A6NJ78, A6NKK0, A6NMS3, A6NMU1, A6NND4, A7E2F4, A8CG34, A8MPY1, F7VJQ1, O00116, O00124, O00144, O00148, O00160, O00167, O00212, O00213, O00222, O00238, O00254, O00264, O00308, O00339, O00391, O00398, O00400, O00411, O00421, O00459, O00468, O00472, O00483, O00548, O00555, O00585, O00590, O00591, O00602, O00622,…
Pathway enrichment analysis results ('q-value (FDR: BH-method) less than 0.05' = 2716)
Pathway annotations for the full input list (results size = 693900)
Enrichment
Pathway Source	Pathway Name	p-value	q-value (FDR: BH-method)	q-value (Bonferroni)
ACSN2	ECM	0.00000e+00	0.00000e+00	0.00000e+00
BioCarta	arrestins in gpcr desensitization	0.00000e+00	0.00000e+00	0.00000e+00
BioCarta	activation of csk by camp-dependent protein kinase inhibits signaling through the t cell receptor	0.00000e+00	0.00000e+00	0.00000e+00
BioCarta	role of -arrestins in the activation and targeting of map kinases	0.00000e+00	0.00000e+00	0.00000e+00
BioCarta	roles of arrestin dependent recruitment of src kinases in gpcr signaling	0.00000e+00	0.00000e+00	0.00000e+00
INOH	GPCR signaling-G alpha i	0.00000e+00	0.00000e+00	0.00000e+00
INOH	GPCR signaling-G alpha q	0.00000e+00	0.00000e+00	0.00000e+00
INOH	GPCR signaling-G alpha s Epac and ERK	0.00000e+00	0.00000e+00	0.00000e+00
INOH	GPCR signaling-G alpha s PKA and ERK	0.00000e+00	0.00000e+00	0.00000e+00
INOH	GPCR signaling-cholera toxin	0.00000e+00	0.00000e+00	0.00000e+00
INOH	GPCR signaling-pertussis toxin	0.00000e+00	0.00000e+00	0.00000e+00
INOH	Integrin	0.00000e+00	0.00000e+00	0.00000e+00
IPAVS	GSK3_as_a_convergence_point_in_hypertrophic_signaling	0.00000e+00	0.00000e+00	0.00000e+00
KEGG	AGE-RAGE signaling pathway in diabetic complications	0.00000e+00	0.00000e+00	0.00000e+00
KEGG	Amoebiasis	0.00000e+00	0.00000e+00	0.00000e+00
KEGG	Focal adhesion	0.00000e+00	0.00000e+00	0.00000e+00
KEGG	Malaria	0.00000e+00	0.00000e+00	0.00000e+00
KEGG	Neuroactive ligand-receptor interaction	0.00000e+00	0.00000e+00	0.00000e+00
KEGG	PI3K-Akt signaling	0.00000e+00	0.00000e+00	0.00000e+00
KEGG	Rap1 signaling	0.00000e+00	0.00000e+00	0.00000e+00
PID	Beta1 integrin cell surface interactions	0.00000e+00	0.00000e+00	0.00000e+00
PID	Beta3 integrin cell surface interactions	0.00000e+00	0.00000e+00	0.00000e+00
PID	Integrins in angiogenesis	0.00000e+00	0.00000e+00	0.00000e+00
PID	Syndecan-2-mediated signaling events	0.00000e+00	0.00000e+00	0.00000e+00
PID	Syndecan-4-mediated signaling events	0.00000e+00	0.00000e+00	0.00000e+00
PID	Urokinase-type plasminogen activator (uPA) and uPAR-mediated signaling	0.00000e+00	0.00000e+00	0.00000e+00
Panther_Pathway	Inflammation_mediated_by_chemokine_and_cytokine_signaling	0.00000e+00	0.00000e+00	0.00000e+00
REACTOME	Amine ligand-binding receptors	0.00000e+00	0.00000e+00	0.00000e+00
REACTOME	Axon guidance	0.00000e+00	0.00000e+00	0.00000e+00
REACTOME	Class A/1 (Rhodopsin-like receptors)	0.00000e+00	0.00000e+00	0.00000e+00
REACTOME	ECM proteoglycans	0.00000e+00	0.00000e+00	0.00000e+00
REACTOME	Extracellular matrix organization	0.00000e+00	0.00000e+00	0.00000e+00
REACTOME	GPCR ligand binding	0.00000e+00	0.00000e+00	0.00000e+00
REACTOME	Hemostasis	0.00000e+00	0.00000e+00	0.00000e+00
REACTOME	Integrin cell surface interactions	0.00000e+00	0.00000e+00	0.00000e+00
REACTOME	Neurophilin interactions with VEGF and VEGFR	0.00000e+00	0.00000e+00	0.00000e+00
REACTOME	Non-integrin membrane-ECM interactions	0.00000e+00	0.00000e+00	0.00000e+00
REACTOME	Peptide ligand-binding receptors	0.00000e+00	0.00000e+00	0.00000e+00
REACTOME	Platelet activation, signaling and aggregation	0.00000e+00	0.00000e+00	0.00000e+00
REACTOME	Signal Transduction	0.00000e+00	0.00000e+00	0.00000e+00
WikiPathways	Focal Adhesion	0.00000e+00	0.00000e+00	0.00000e+00
WikiPathways	Focal Adhesion-PI3K-Akt-mTOR-signaling	0.00000e+00	0.00000e+00	0.00000e+00
WikiPathways	GPCRs, Class A Rhodopsin-like	0.00000e+00	0.00000e+00	0.00000e+00
WikiPathways	GPCRs, Other	0.00000e+00	0.00000e+00	0.00000e+00
WikiPathways	Human Complement System	0.00000e+00	0.00000e+00	0.00000e+00
WikiPathways	Inflammatory Response	0.00000e+00	0.00000e+00	0.00000e+00
WikiPathways	Monoamine GPCRs	0.00000e+00	0.00000e+00	0.00000e+00
WikiPathways	PI3K-Akt Signaling	0.00000e+00	0.00000e+00	0.00000e+00
WikiPathways	Peptide GPCRs	0.00000e+00	0.00000e+00	0.00000e+00
WikiPathways	Spinal Cord Injury	0.00000e+00	0.00000e+00	0.00000e+00
KEGG	Chagas disease (American trypanosomiasis)	1e-155	9.5e-154	4.82e-152
PID	VEGF and VEGFR signaling network	1e-155	9.5e-154	4.82e-152
REACTOME	GPCR downstream signalling	1e-155	9.5e-154	4.82e-152
REACTOME	Response to elevated platelet cytosolic Ca2+	7e-155	6.25e-153	3.37e-151
REACTOME	Signaling by GPCR	2.8e-154	2.45e-152	1.35e-150
PID	amb2 Integrin signaling	1e-153	8.61e-152	4.82e-150
IPAVS	Cardiac_Hypertrophy	1.07e-153	9.05e-152	5.16e-150
KEGG	ECM-receptor interaction	2.45e-152	2.04e-150	1.18e-148
KEGG	Calcium signaling	1.52e-151	1.24e-149	7.34e-148
REACTOME	Platelet degranulation	2.05e-151	1.65e-149	9.89e-148
ACSN2	CELL_MATRIX_ADHESIONS	2.33e-149	1.84e-147	1.12e-145
REACTOME	Signaling by Receptor Tyrosine Kinases	4.17e-149	3.25e-147	2.01e-145
systems-biology.org	Toll-Like_receptor_signaling_network	7.02e-149	5.37e-147	3.38e-145
REACTOME	Interleukin-4 and Interleukin-13 signaling	5.43e-148	4.09e-146	2.62e-144
PID	Glypican 1 network	2.2e-147	1.63e-145	1.06e-143
ACSN2	IMMUNOSUPPRESSIVE_CYTOKINE	1.85e-146	1.35e-144	8.91e-143
KEGG	Regulation of actin cytoskeleton	3.43e-146	2.47e-144	1.65e-142
REACTOME	G alpha (q) signalling events	4.24e-144	3e-142	2.04e-140
KEGG	Proteoglycans in cancer	7.26e-144	5.07e-142	3.5e-140
REACTOME	MET activates PTK2 signaling	1.74e-141	1.2e-139	8.38e-138
REACTOME	G alpha (i) signalling events	6.09e-139	4.13e-137	2.94e-135
REACTOME	MET promotes cell motility	4.81e-138	3.22e-136	2.32e-134
KEGG	Chemokine signaling	5.53e-138	3.65e-136	2.66e-134
BioCarta	activation of camp-dependent protein kinase pka	1.48e-137	9.64e-136	7.14e-134
REACTOME	P2Y receptors	4.16e-137	2.67e-135	2e-133
KEGG	Relaxin signaling	1.29e-136	8.15e-135	6.2e-133
WikiPathways	Chemokine signaling	2.73e-136	1.71e-134	1.31e-132
REACTOME	Adrenoceptors	2.61e-135	1.61e-133	1.26e-131
Panther_Pathway	Integrin_signalling	4.92e-135	3e-133	2.37e-131
ACSN2	EMT_REGULATORS	1.83e-132	1.1e-130	8.8e-129
WikiPathways	Lung fibrosis	1.01e-131	6.03e-130	4.89e-128
WikiPathways	Platelet-mediated interactions with vascular and circulating cells	1.12e-131	6.61e-130	5.42e-128
REACTOME	Signaling by PDGF	5.81e-131	3.37e-129	2.8e-127
PID	Syndecan-1-mediated signaling events	2.24e-130	1.29e-128	1.08e-126
BioCarta	ion channels and their functional role in vascular endothelium	1.91e-129	1.08e-127	9.2e-126
REACTOME	Chemokine receptors bind chemokines	3.21e-128	1.8e-126	1.55e-124
PID	Arf6 signaling events	1.47e-127	8.13e-126	7.07e-124
WikiPathways	Fibrin Complement Receptor 3 Signaling	4.3e-127	2.35e-125	2.07e-123
KEGG	Cytokine-cytokine receptor interaction	5.01e-127	2.71e-125	2.42e-123
KEGG	Toxoplasmosis	4.26e-126	2.28e-124	2.05e-122
PID	Angiopoietin receptor Tie2-mediated signaling	1.81e-125	9.57e-124	8.71e-122
REACTOME	Cell surface interactions at the vascular wall	3.01e-125	1.58e-123	1.45e-121
PID	Thromboxane A2 receptor signaling	1.74e-124	8.99e-123	8.36e-121
KEGG	Platelet activation	8.51e-124	4.36e-122	4.1e-120
KEGG	Cell adhesion molecules (CAMs)	3.07e-123	1.56e-121	1.48e-119
KEGG	Gap junction	6.82e-123	3.42e-121	3.29e-119
PharmGKB	VEGF_Signaling_Pathway	1.2e-122	5.99e-121	5.81e-119
BioCarta	chrebp regulation by carbohydrates and camp	2.03e-121	9.99e-120	9.79e-118
Panther_Pathway	Heterotrimeric_G_protein_signaling_pathway_Gi_and_Gs_mediated	4.59e-121	2.23e-119	2.21e-117
KEGG	Complement and coagulation cascades	1.73e-120	8.35e-119	8.35e-117
PID	a6b1 and a6b4 Integrin signaling	1.08e-119	5.17e-118	5.22e-116
PID	LPA receptor mediated events	1.71e-119	8.08e-118	8.24e-116
KEGG	Pathways in cancer	3.04e-119	1.42e-117	1.47e-115
WikiPathways	Hippo-Merlin Signaling Dysregulation	4.68e-119	2.17e-117	2.26e-115
WikiPathways	miRNA targets in ECM and membrane receptors	4.02e-118	1.85e-116	1.94e-114
REACTOME	Syndecan interactions	7.14e-118	3.25e-116	3.44e-114
PID	Signaling events mediated by TCPTP	3.45e-117	1.56e-115	1.66e-113
PID	SHP2 signaling	6.11e-117	2.73e-115	2.94e-113
REACTOME	Signaling by MET	9.67e-117	4.28e-115	4.66e-113
KEGG	cAMP signaling	1.15e-116	5.06e-115	5.56e-113
KEGG	MAPK signaling	1.23e-116	5.35e-115	5.93e-113
REACTOME	Constitutive Signaling by Aberrant PI3K in Cancer	1.34e-116	5.77e-115	6.46e-113
KEGG	Axon guidance	1.38e-114	5.91e-113	6.67e-111
Panther_Pathway	Angiogenesis	1.45e-114	6.14e-113	7e-111
PID	Signaling events mediated by PTP1B	2.11e-114	8.84e-113	1.02e-110
WikiPathways	VEGFA-VEGFR2 Signaling	8.05e-114	3.35e-112	3.88e-110
KEGG	Fluid shear stress and atherosclerosis	1.11e-113	4.59e-112	5.37e-110
PID	CXCR4-mediated signaling events	1.53e-113	6.27e-112	7.4e-110
WikiPathways	Small Ligand GPCRs	3.44e-113	1.39e-111	1.66e-109
Panther_Pathway	Heterotrimeric_G_protein_signaling_pathway_Gq_and_Go_mediated	4.24e-113	1.7e-111	2.04e-109
WikiPathways	Ebola Virus Pathway on Host	1.55e-112	6.17e-111	7.46e-109
KEGG	Ras signaling	3.54e-112	1.4e-110	1.7e-108
ACSN2	RECRUITMENT_OF_IMMUNE_CELLS	6.28e-112	2.46e-110	3.03e-108
PID	VEGFR3 signaling in lymphatic endothelium	1.01e-111	3.93e-110	4.87e-108
PID	Alpha4 beta1 integrin signaling events	6.16e-111	2.38e-109	2.97e-107
KEGG	Rheumatoid arthritis	7.34e-111	2.81e-109	3.54e-107
PharmGKB	Platelet_Aggregation_Inhibitor_Pathway_Pharmacodynamics	3.09e-110	1.17e-108	1.49e-106
KEGG	Human cytomegalovirus infection	3.86e-110	1.45e-108	1.86e-106
WikiPathways	Primary Focal Segmental Glomerulosclerosis FSGS	5.58e-110	2.09e-108	2.69e-106
WikiPathways	Senescence and Autophagy in Cancer	6.34e-110	2.35e-108	3.05e-106
BioCarta	agrin in postsynaptic differentiation	1.2e-109	4.42e-108	5.79e-106
WikiPathways	Pathways Regulating Hippo Signaling	1.7e-109	6.19e-108	8.18e-106
REACTOME	Signaling by Interleukins	1.76e-109	6.36e-108	8.46e-106
REACTOME	Platelet Aggregation (Plug Formation)	3.31e-109	1.19e-107	1.6e-105
REACTOME	PI5P, PP2A and IER3 Regulate PI3K/AKT Signaling	4.19e-109	1.49e-107	2.02e-105
KEGG	Phospholipase D signaling	4.72e-109	1.67e-107	2.28e-105
WikiPathways	Differentiation	5.75e-108	2.02e-106	2.77e-104
REACTOME	Negative regulation of the PI3K/AKT network	9.6e-108	3.35e-106	4.63e-104
REACTOME	Muscarinic acetylcholine receptors	8.51e-107	2.95e-105	4.1e-103
REACTOME	Molecules associated with elastic fibres	9.19e-107	3.16e-105	4.43e-103
REACTOME	Cell-Cell communication	9.3e-107	3.18e-105	4.48e-103
NetPath	Ghrelin	1.78e-106	6.05e-105	8.6e-103
WikiPathways	Regulation of Actin Cytoskeleton	1.87e-106	6.32e-105	9.03e-103
WikiPathways	IL-3 Signaling	3.68e-106	1.23e-104	1.78e-102
REACTOME	Degradation of the extracellular matrix	5.01e-106	1.66e-104	2.41e-102
REACTOME	Interleukin-10 signaling	6.11e-106	2.02e-104	2.95e-102
REACTOME	Nucleotide-like (purinergic) receptors	1.06e-105	3.46e-104	5.09e-102
KEGG	Leukocyte transendothelial migration	3.55e-105	1.15e-103	1.71e-101
BioCarta	corticosteroids and cardioprotection	6.37e-105	2.06e-103	3.07e-101
KEGG	Leishmaniasis	7.21e-105	2.32e-103	3.48e-101
WikiPathways	Viral Acute Myocarditis	2.76e-104	8.83e-103	1.33e-100
WikiPathways	Angiogenesis	4.41e-104	1.4e-102	2.13e-100
WikiPathways	T-Cell antigen Receptor (TCR) Signaling	5.78e-104	1.82e-102	2.79e-100
INOH	VEGF	9.22e-104	2.89e-102	4.44e-100
WikiPathways	Calcium Regulation in the Cardiac Cell	3.29e-103	1.02e-101	1.59e-99
PharmGKB	Selective_Serotonin_Reuptake_Inhibitor_Pathway_Pharmacodynamics	4.12e-103	1.27e-101	1.99e-99
PID	VEGFR1 specific signals	7e-103	2.15e-101	3.37e-99
KEGG	Staphylococcus aureus infection	8.04e-103	2.45e-101	3.87e-99
SignaLink2.0	RTK(core)	1.09e-102	3.31e-101	5.27e-99
KEGG	Osteoclast differentiation	1.16e-102	3.51e-101	5.61e-99
REACTOME	Signaling by VEGF	1.23e-102	3.68e-101	5.92e-99
WikiPathways	Allograft Rejection	2.47e-102	7.35e-101	1.19e-98
WikiPathways	Complement and Coagulation Cascades	3.37e-102	9.98e-101	1.63e-98
WikiPathways	Robo4 and VEGF Signaling Pathways Crosstalk	5.61e-102	1.65e-100	2.71e-98
ACSN2	INTEGRINS	1.15e-101	3.36e-100	5.54e-98
REACTOME	Dopamine receptors	1.67e-101	4.84e-100	8.03e-98
WikiPathways	Interactions between immune cells and microRNAs in tumor microenvironment	2.64e-101	7.62e-100	1.27e-97
REACTOME	VEGF binds to VEGFR leading to receptor dimerization	4.56e-101	1.31e-99	2.2e-97
REACTOME	VEGF ligand-receptor interactions	4.56e-101	1.31e-99	2.2e-97
PharmGKB	Vemurafenib_Pathway_Pharmacodynamics	5.02e-101	1.42e-99	2.42e-97
KEGG	Human papillomavirus infection	5.17e-101	1.46e-99	2.49e-97
REACTOME	Elastic fibre formation	1.12e-100	3.15e-99	5.41e-97
KEGG	Pertussis	1.43e-100	3.98e-99	6.89e-97
NetPath	Alpha6Beta4Integrin	2.25e-100	6.23e-99	1.08e-96
WikiPathways	Endochondral Ossification	2.6e-100	7.16e-99	1.25e-96
PID	Beta2 integrin cell surface interactions	3.73e-100	1.02e-98	1.8e-96
BioCarta	vegf hypoxia and angiogenesis	3.94e-100	1.07e-98	1.9e-96
WikiPathways	Epithelial to mesenchymal transition in colorectal cancer	1.08e-98	2.94e-97	5.23e-95
REACTOME	PI3K/AKT Signaling in Cancer	4.53e-98	1.22e-96	2.18e-94
PID	S1P3	8.52e-98	2.28e-96	4.11e-94
REACTOME	Serotonin receptors	1.29e-97	3.43e-96	6.21e-94
INOH	JAK STAT pathway and regulation	2.25e-97	5.97e-96	1.09e-93
INOH	IL-7 signaling	2.77e-97	7.29e-96	1.33e-93
WikiPathways	Alpha 6 Beta 4 signaling	4.61e-97	1.21e-95	2.22e-93
PID	IL23-mediated signaling events	2.38e-96	6.2e-95	1.15e-92
PID	Beta5 beta6 beta7 and beta8 integrin cell surface interactions	5.07e-96	1.31e-94	2.44e-92
REACTOME	Collagen degradation	5.31e-96	1.37e-94	2.56e-92
PID	IL4-mediated signaling events	7.58e-96	1.94e-94	3.66e-92
KEGG	Hematopoietic cell lineage	9.83e-96	2.51e-94	4.74e-92
WikiPathways	Oncostatin M Signaling	9.88e-96	2.51e-94	4.76e-92
SMPDB	Bevacizumab Action Pathway	3.44e-95	8.67e-94	1.66e-91
REACTOME	Cytokine Signaling in Immune system	3.73e-95	9.36e-94	1.8e-91
KEGG	cGMP-PKG signaling	6.55e-95	1.63e-93	3.16e-91
REACTOME	Laminin interactions	6.52e-95	1.63e-93	3.14e-91
REACTOME	G alpha (s) signalling events	1.73e-94	4.28e-93	8.35e-91
PID	FGF signaling	1.86e-94	4.57e-93	8.96e-91
PID	Posttranslational regulation of adherens junction stability and dissassembly	4.06e-94	9.93e-93	1.96e-90
PID	Alpha9 beta1 integrin signaling events	7.35e-94	1.79e-92	3.54e-90
PID	Osteopontin-mediated events	8.79e-94	2.13e-92	4.23e-90
INOH	EPO signaling	9.5e-94	2.29e-92	4.58e-90
REACTOME	Cell junction organization	1.12e-93	2.68e-92	5.39e-90
REACTOME	Post-translational protein phosphorylation	1.66e-93	3.97e-92	8.02e-90
KEGG	Dilated cardiomyopathy (DCM)	2.86e-93	6.78e-92	1.38e-89
PID	TCR signaling in na&#xef;ve CD8+ T cells	1.81e-92	4.28e-91	8.73e-89
KEGG	TNF signaling	3.8e-92	8.94e-91	1.83e-88
REACTOME	MAPK1/MAPK3 signaling	5.08e-92	1.19e-90	2.45e-88
REACTOME	Regulation of Insulin-like Growth Factor (IGF) transport and uptake by Insulin-like Growth Factor Binding Proteins (IGFBPs)	6.81e-92	1.59e-90	3.28e-88
WikiPathways	AGE/RAGE	8.77e-92	2.03e-90	4.23e-88
WikiPathways	Extracellular vesicle-mediated signaling in recipient cells	1.78e-91	4.11e-90	8.59e-88
WikiPathways	RAC1/PAK1/p38/MMP2	2.39e-91	5.47e-90	1.15e-87
WikiPathways	Selective expression of chemokine receptors during T-cell polarization	2.85e-91	6.5e-90	1.37e-87
PID	Endothelins	6.92e-91	1.57e-89	3.34e-87
PID	Signaling events mediated by VEGFR1 and VEGFR2	8.42e-91	1.91e-89	4.06e-87
REACTOME	L1CAM interactions	9.96e-91	2.24e-89	4.8e-87
NetPath	IL5	1.14e-90	2.55e-89	5.49e-87
stke	Integrin Signaling Pathway	1.45e-90	3.22e-89	6.97e-87
WikiPathways	Nicotine Activity on Dopaminergic Neurons	1.68e-90	3.73e-89	8.09e-87
Spike	NFkB Signaling Network	1.87e-90	4.13e-89	9.01e-87
KEGG	Adherens junction	3.89e-90	8.57e-89	1.88e-86
PID	TCR signaling in na&#xef;ve CD4+ T cells	8.28e-90	1.81e-88	3.99e-86
REACTOME	Developmental Biology	1.66e-89	3.61e-88	7.98e-86
NetPath	TCR	1.8e-89	3.92e-88	8.7e-86
WikiPathways	Bladder Cancer	3.26e-89	7.04e-88	1.57e-85
WikiPathways	Hypothesized Pathways in Pathogenesis of Cardiovascular Disease	4.06e-89	8.74e-88	1.96e-85
WikiPathways	Integrin-mediated Cell Adhesion	5.16e-89	1.11e-87	2.49e-85
REACTOME	RAF/MAP kinase cascade	6.45e-89	1.38e-87	3.11e-85
PID	Plexin-D1 Signaling	2.04e-88	4.33e-87	9.84e-85
KEGG	NF-kappa B signaling	2.08e-88	4.39e-87	1e-84
KEGG	Phagosome	2.12e-88	4.47e-87	1.02e-84
REACTOME	Collagen chain trimerization	3.37e-88	7.06e-87	1.62e-84
PID	S1P1	4.65e-88	9.71e-87	2.24e-84
ACSN2	GROWTH_FACTORS_SIGNALING	5.25e-88	1.09e-86	2.53e-84
PID	Nectin adhesion	7.91e-88	1.64e-86	3.81e-84
IPAVS	GAP_JUNCTION_REGULATION	8e-88	1.65e-86	3.85e-84
WikiPathways	Endothelin	1.46e-87	3e-86	7.06e-84
WikiPathways	Corticotropin-releasing hormone signaling	2.5e-87	5.1e-86	1.2e-83
PID	ErbB4 signaling events	3.53e-87	7.19e-86	1.7e-83
KEGG	MicroRNAs in cancer	6.77e-87	1.37e-85	3.26e-83
IPAVS	GP130_JAK_STAT	7.58e-87	1.53e-85	3.66e-83
systems-biology.org	beta_cell_v2.3	1.01e-86	2.03e-85	4.88e-83
WikiPathways	Sleep regulation	1.72e-86	3.44e-85	8.28e-83
WikiPathways	TGF-B Signaling in Thyroid Cells for Epithelial-Mesenchymal Transition	3.08e-86	6.14e-85	1.49e-82
REACTOME	SHC1 events in ERBB2 signaling	3.52e-86	6.98e-85	1.7e-82
REACTOME	NCAM signaling for neurite out-growth	5.71e-86	1.13e-84	2.75e-82
IPAVS	EGF_receptor_transactivation_in_Cardiac_Hypertrophy	6.06e-86	1.19e-84	2.92e-82
KEGG	Kaposi sarcoma-associated herpesvirus infection	1.6e-85	3.13e-84	7.69e-82
PID	IL12-mediated signaling events	1.72e-85	3.36e-84	8.3e-82
REACTOME	Integrin alphaIIb beta3 signaling	1.84e-85	3.58e-84	8.87e-82
REACTOME	Integrin signaling	1.84e-85	3.58e-84	8.87e-82
WikiPathways	Ras Signaling	2.08e-85	4e-84	1e-81
ACSN2	INFLAMMATORY_SIGNALING	2.38e-85	4.58e-84	1.15e-81
BioCarta	role of egf receptor transactivation by gpcrs in cardiac hypertrophy	2.76e-85	5.23e-84	1.33e-81
WikiPathways	MAPK Signaling	2.75e-85	5.24e-84	1.33e-81
WikiPathways	Cells and Molecules involved in local acute inflammatory response	2.74e-85	5.24e-84	1.32e-81
KEGG	Central carbon metabolism in cancer	3.65e-85	6.89e-84	1.76e-81
NetPath	EGFR1	4.07e-85	7.67e-84	1.96e-81
KEGG	Tuberculosis	1.18e-84	2.21e-83	5.69e-81
NetPath	BCR	1.35e-84	2.53e-83	6.52e-81
NetPath	Prolactin	1.53e-84	2.85e-83	7.39e-81
PID	Fc-epsilon receptor I signaling in mast cells	3.99e-84	7.39e-83	1.92e-80
PID	Plasma membrane estrogen receptor signaling	4.29e-84	7.92e-83	2.07e-80
WikiPathways	Interleukin-11 Signaling	8.74e-84	1.61e-82	4.21e-80
REACTOME	MAPK family signaling cascades	9.63e-84	1.77e-82	4.64e-80
NetPath	Oncostatin_M	1.29e-83	2.35e-82	6.2e-80
PharmGKB	Sympathetic_Nerve_Pathway_Neuroeffector_Junction	2.37e-83	4.32e-82	1.14e-79
KEGG	C-type lectin receptor signaling	3.86e-83	6.99e-82	1.86e-79
REACTOME	EPH-Ephrin signaling	5.1e-83	9.21e-82	2.46e-79
PID	Ephrin B reverse signaling	5.58e-83	1e-81	2.69e-79
REACTOME	EPH-ephrin mediated repulsion of cells	1.23e-82	2.2e-81	5.93e-79
KEGG	Cholinergic synapse	1.66e-82	2.96e-81	7.99e-79
KEGG	Hypertrophic cardiomyopathy (HCM)	2.51e-82	4.47e-81	1.21e-78
NetPath	Fibroblast growth factor-1	2.96e-82	5.24e-81	1.43e-78
KEGG	Bladder cancer	2.99e-82	5.28e-81	1.44e-78
WikiPathways	TGF-beta Signaling	3.41e-82	6e-81	1.64e-78
KEGG	Epithelial cell signaling in Helicobacter pylori infection	3.01e-81	5.28e-80	1.45e-77
REACTOME	Non-genomic estrogen signaling	3.27e-81	5.71e-80	1.58e-77
REACTOME	Assembly of collagen fibrils and other multimeric structures	4.16e-81	7.24e-80	2.01e-77
WikiPathways	ESC Pluripotency	5.2e-81	9.02e-80	2.51e-77
PID	Arf6 trafficking events	1.06e-80	1.83e-79	5.12e-77
BioCarta	bioactive peptide induced signaling	1.52e-80	2.62e-79	7.34e-77
WikiPathways	Association Between Physico-Chemical Features and Toxicity Associated	1.71e-80	2.94e-79	8.25e-77
PID	PDGFR-beta signaling	1.9e-80	3.25e-79	9.17e-77
WikiPathways	Hepatitis C and Hepatocellular Carcinoma	4.56e-80	7.76e-79	2.2e-76
PharmGKB	ACE_Inhibitor_Pathway_Pharmacodynamics	6.03e-80	1.02e-78	2.91e-76
PharmGKB	Agents_Acting_on_the_Renin_Angiotensin_System_Pathway_Pharmacodynamics	6.03e-80	1.02e-78	2.91e-76
REACTOME	Signaling by ERBB4	6.7e-80	1.13e-78	3.23e-76
PID	ALK1 signaling events	7.1e-80	1.19e-78	3.42e-76
WikiPathways	Prolactin Signaling	8.43e-80	1.41e-78	4.06e-76
NetPath	IL3	9.99e-80	1.67e-78	4.82e-76
IPAVS	Regulation of BetaAR turnover via desensitization and sequestration mechanism	1.18e-79	1.96e-78	5.68e-76
WikiPathways	PDGF	1.5e-79	2.49e-78	7.23e-76
KEGG	Viral myocarditis	1.92e-79	3.17e-78	9.27e-76
KEGG	Th17 cell differentiation	2.03e-79	3.34e-78	9.8e-76
WikiPathways	Brain-Derived Neurotrophic Factor (BDNF) signaling	2.17e-79	3.56e-78	1.05e-75
WikiPathways	Photodynamic therapy-induced NF-kB survival signaling	2.69e-79	4.4e-78	1.3e-75
KEGG	Natural killer cell mediated cytotoxicity	4.43e-79	7.21e-78	2.13e-75
REACTOME	p130Cas linkage to MAPK signaling for integrins	8.64e-79	1.4e-77	4.16e-75
KEGG	Legionellosis	1.09e-78	1.77e-77	5.26e-75
REACTOME	Opsins	2.31e-78	3.73e-77	1.12e-74
NetPath	CRH	3.08e-78	4.94e-77	1.48e-74
NetPath	KitReceptor	3.94e-78	6.3e-77	1.9e-74
PharmGKB	EGFR_Inhibitor_Pathway_Pharmacodynamics	4.22e-78	6.73e-77	2.03e-74
NetPath	Leptin	1.19e-77	1.89e-76	5.72e-74
BioCarta	role of erbb2 in signal transduction and oncology	1.2e-77	1.9e-76	5.76e-74
REACTOME	Signaling by ROBO receptors	1.42e-77	2.24e-76	6.84e-74
REACTOME	Interleukin-3, Interleukin-5 and GM-CSF signaling	1.73e-77	2.72e-76	8.33e-74
NetPath	Gastrin	1.94e-77	3.05e-76	9.37e-74
WikiPathways	Thymic Stromal LymphoPoietin (TSLP) Signaling	2.75e-77	4.3e-76	1.33e-73
WikiPathways	miR-509-3p alteration of YAP1/ECM axis	3.66e-77	5.71e-76	1.77e-73
WikiPathways	Non-genomic actions of 1,25 dihydroxyvitamin D3	7.2e-77	1.12e-75	3.47e-73
KEGG	Th1 and Th2 cell differentiation	7.47e-77	1.16e-75	3.6e-73
WikiPathways	Nanoparticle-mediated activation of receptor signaling	1.88e-76	2.91e-75	9.08e-73
REACTOME	Signal transduction by L1	3.78e-76	5.82e-75	1.82e-72
PID	IL8- and CXCR2-mediated signaling events	4.61e-76	7.08e-75	2.22e-72
ACSN2	CYTOKINES_CHEMOKINES_PRODUCTION	5.22e-76	7.99e-75	2.52e-72
SignaLink2.0	JAK/STAT(core)	7.08e-76	1.08e-74	3.41e-72
PID	IL6-mediated signaling events	8.16e-76	1.24e-74	3.93e-72
PID	GMCSF-mediated signaling events	8.87e-76	1.34e-74	4.28e-72
WikiPathways	IL1 and megakaryocytes in obesity	1.03e-75	1.56e-74	4.99e-72
KEGG	Toll-like receptor signaling	1.44e-75	2.17e-74	6.96e-72
KEGG	T cell receptor signaling	1.81e-75	2.72e-74	8.73e-72
ACSN2	TUMOR_GROWTH	1.87e-75	2.8e-74	9.03e-72
PID	IL27-mediated signaling events	2.12e-75	3.17e-74	1.02e-71
REACTOME	Immune System	3.06e-75	4.55e-74	1.48e-71
SMPDB	Nalbuphine Action Pathway	4.16e-75	6.17e-74	2.01e-71
WikiPathways	EPO Receptor Signaling	4.32e-75	6.39e-74	2.08e-71
REACTOME	Diseases of signal transduction	5.88e-75	8.66e-74	2.83e-71
REACTOME	Innate Immune System	6.02e-75	8.85e-74	2.9e-71
SIGNOR2.0	SIGNOR-TCA	6.08e-75	8.9e-74	2.93e-71
ACSN2	MAPK	7.61e-75	1.11e-73	3.67e-71
REACTOME	Cargo recognition for clathrin-mediated endocytosis	2.09e-74	3.05e-73	1.01e-70
Panther_Pathway	CCKR_signaling_map	2.46e-74	3.57e-73	1.19e-70
WikiPathways	IL-2 Signaling	3.57e-74	5.17e-73	1.72e-70
WikiPathways	Toll-like Receptor Signaling	3.65e-74	5.27e-73	1.76e-70
REACTOME	Signaling by high-kinase activity BRAF mutants	4.65e-74	6.69e-73	2.24e-70
WikiPathways	IL-4 Signaling	5.76e-74	8.26e-73	2.77e-70
WikiPathways	T-Cell antigen Receptor (TCR) pathway during Staphylococcus aureus infection	1.04e-73	1.48e-72	4.99e-70
PID	Stabilization and expansion of the E-cadherin adherens junction	1.47e-73	2.1e-72	7.1e-70
KEGG	Serotonergic synapse	1.57e-73	2.23e-72	7.55e-70
REACTOME	Signaling by ERBB2	1.95e-73	2.76e-72	9.38e-70
KEGG	HIF-1 signaling	2.01e-73	2.85e-72	9.7e-70
WikiPathways	Neovascularisation processes	2.06e-73	2.9e-72	9.93e-70
KEGG	Regulation of lipolysis in adipocytes	2.29e-73	3.22e-72	1.1e-69
PID	EPHB forward signaling	2.4e-73	3.36e-72	1.15e-69
PID	TGF-beta receptor signaling	2.58e-73	3.6e-72	1.24e-69
KEGG	ErbB signaling	2.75e-73	3.83e-72	1.33e-69
BioCarta	role of nicotinic acetylcholine receptors in the regulation of apoptosis	3.89e-73	5.4e-72	1.87e-69
WikiPathways	Microglia Pathogen Phagocytosis	1.38e-72	1.91e-71	6.64e-69
BioCarta	alk in cardiac myocytes	1.4e-72	1.94e-71	6.76e-69
WikiPathways	ErbB Signaling	1.82e-72	2.5e-71	8.76e-69
WikiPathways	Regulation of toll-like receptor signaling	3.27e-72	4.49e-71	1.58e-68
BioCarta	angiotensin ii mediated activation of jnk pathway via pyk2 dependent signaling	3.37e-72	4.61e-71	1.63e-68
PID	Validated transcriptional targets of AP1 family members Fra1 and Fra2	3.37e-72	4.61e-71	1.62e-68
REACTOME	Paradoxical activation of RAF signaling by kinase inactive BRAF	8e-72	1.09e-70	3.86e-68
REACTOME	Signaling by moderate kinase activity BRAF mutants	8e-72	1.09e-70	3.86e-68
REACTOME	Collagen biosynthesis and modifying enzymes	1.45e-71	1.96e-70	6.99e-68
PharmGKB	Sorafenib_Pharmacodynamics	1.61e-71	2.17e-70	7.75e-68
WikiPathways	Apoptosis-related network due to altered Notch3 in ovarian cancer	1.71e-71	2.3e-70	8.25e-68
NetPath	IL6	2.25e-71	3.02e-70	1.09e-67
REACTOME	SEMA3A-Plexin repulsion signaling by inhibiting Integrin adhesion	4.52e-71	6.05e-70	2.18e-67
IPAVS	JAK_STAT_pathway_in_postconditioning_ischemia	5.88e-71	7.85e-70	2.83e-67
WikiPathways	RANKL/RANK (Receptor activator of NFKB (ligand)) Signaling	8.52e-71	1.14e-69	4.11e-67
Spike	Apoptosis In The Ear	1.01e-70	1.34e-69	4.87e-67
WikiPathways	TGF-beta Receptor Signaling	1.25e-70	1.65e-69	6.01e-67
PID	IL8- and CXCR1-mediated signaling events	1.43e-70	1.89e-69	6.9e-67
REACTOME	GRB2:SOS provides linkage to MAPK signaling for Integrins	1.64e-70	2.16e-69	7.9e-67
BioCarta	phospholipids as signalling intermediaries	1.72e-70	2.25e-69	8.27e-67
KEGG	Pancreatic cancer	2.23e-70	2.92e-69	1.07e-66
REACTOME	EPHB-mediated forward signaling	2.45e-70	3.2e-69	1.18e-66
PID	BCR signaling	3.45e-70	4.5e-69	1.67e-66
KEGG	Prion diseases	4.21e-70	5.47e-69	2.03e-66
REACTOME	Vasopressin-like receptors	6.29e-70	8.15e-69	3.03e-66
NetPath	RAGE	6.66e-70	8.61e-69	3.21e-66
KEGG	Gastric cancer	8.64e-70	1.11e-68	4.17e-66
Panther_Pathway	T_cell_activation	9.97e-70	1.28e-68	4.81e-66
systems-biology.org	adipocyte_v2.1	1.23e-69	1.58e-68	5.94e-66
WikiPathways	Serotonin and anxiety-related events	1.47e-69	1.88e-68	7.09e-66
REACTOME	GPVI-mediated activation cascade	2.91e-69	3.7e-68	1.4e-65
WikiPathways	EGF/EGFR Signaling	3.17e-69	4.03e-68	1.53e-65
PID	ErbB receptor signaling network	3.19e-69	4.05e-68	1.54e-65
INOH	JAK STAT MolecularVariation 1	3.27e-69	4.14e-68	1.58e-65
BioCarta	integrin signaling	4.12e-69	5.19e-68	1.98e-65
KEGG	Melanoma	5.37e-69	6.75e-68	2.59e-65
Panther_Pathway	Axon_guidance_mediated_by_Slit_Robo	6.09e-69	7.65e-68	2.94e-65
Spike	Hearing and Vision Proteins	7.8e-69	9.76e-68	3.76e-65
KEGG	Small cell lung cancer	1.02e-68	1.28e-67	4.93e-65
PID	IL2-mediated signaling events	1.17e-68	1.46e-67	5.66e-65
BioCarta	t cell receptor signaling	1.33e-68	1.65e-67	6.42e-65
WikiPathways	Endometrial cancer	1.71e-68	2.12e-67	8.26e-65
BioCarta	erk and pi-3 kinase are necessary for collagen binding in corneal epithelia	2.33e-68	2.87e-67	1.12e-64
KEGG	Fc gamma R-mediated phagocytosis	2.32e-68	2.87e-67	1.12e-64
NetPath	BDNF	4.34e-68	5.34e-67	2.09e-64
PID	Alpha-synuclein signaling	5.02e-68	6.16e-67	2.42e-64
WikiPathways	Signal transduction through IL1R	5.79e-68	7.08e-67	2.79e-64
PID	EPO signaling	6.61e-68	8.07e-67	3.19e-64
BioCarta	mcalpain and friends in cell motility	7.11e-68	8.66e-67	3.43e-64
REACTOME	MAP2K and MAPK activation	7.45e-68	9.04e-67	3.59e-64
WikiPathways	B Cell Receptor Signaling	8.84e-68	1.07e-66	4.26e-64
NetPath	IL2	9.57e-68	1.16e-66	4.61e-64
KEGG	B cell receptor signaling	1.06e-67	1.28e-66	5.12e-64
WikiPathways	Kit receptor signaling	1.48e-67	1.78e-66	7.13e-64
WikiPathways	Extracellular vesicles in the crosstalk of cardiac cells	2.35e-67	2.81e-66	1.13e-63
REACTOME	Collagen formation	2.37e-67	2.83e-66	1.14e-63
PID	Signaling events mediated by focal adhesion kinase	2.5e-67	2.98e-66	1.2e-63
PID	ErbB2/ErbB3 signaling events	2.88e-67	3.42e-66	1.39e-63
KEGG	Sphingolipid signaling	3.24e-67	3.84e-66	1.56e-63
KEGG	Prostate cancer	4.6e-67	5.45e-66	2.22e-63
WikiPathways	Pancreatic adenocarcinoma	5.09e-67	6.01e-66	2.45e-63
systems-biology.org	EGFR_signaling_for_RTKC	7.05e-67	8.31e-66	3.4e-63
Spike	RAS signaling and tumorigenesis	8.65e-67	1.02e-65	4.17e-63
REACTOME	Interleukin-2 family signaling	9.07e-67	1.06e-65	4.37e-63
stke	Fas Signaling Pathway	1.18e-66	1.38e-65	5.67e-63
WikiPathways	Simplified Interaction Map Between LOXL4 and Oxidative Stress	1.37e-66	1.59e-65	6.58e-63
KEGG	Intestinal immune network for IgA production	1.39e-66	1.62e-65	6.71e-63
KEGG	Bacterial invasion of epithelial cells	2.47e-66	2.87e-65	1.19e-62
WikiPathways	ACE Inhibitor	2.58e-66	2.99e-65	1.24e-62
REACTOME	Signaling by RAS mutants	2.6e-66	3.01e-65	1.25e-62
REACTOME	Loss of Function of TGFBR2 in Cancer	2.92e-66	3.37e-65	1.41e-62
REACTOME	TGFBR2 Kinase Domain Mutants in Cancer	2.92e-66	3.37e-65	1.41e-62
systems-biology.org	hepatocyte_v2.9	3.49e-66	4.01e-65	1.68e-62
REACTOME	Eicosanoid ligand-binding receptors	3.56e-66	4.08e-65	1.72e-62
REACTOME	VEGFA-VEGFR2 Pathway	3.64e-66	4.16e-65	1.75e-62
SIGNOR2.0	SIGNOR-IL6	1.03e-65	1.18e-64	4.99e-62
KEGG	JAK-STAT signaling	1.3e-65	1.48e-64	6.27e-62
REACTOME	Signaling by SCF-KIT	1.53e-65	1.73e-64	7.36e-62
BioCarta	nfkb activation by nontypeable hemophilus influenzae	1.61e-65	1.82e-64	7.77e-62
WikiPathways	Pathways in clear cell renal cell carcinoma	2.86e-65	3.22e-64	1.38e-61
REACTOME	Costimulation by the CD28 family	3.12e-65	3.51e-64	1.5e-61
PID	CXCR3-mediated signaling events	3.26e-65	3.66e-64	1.57e-61
Panther_Pathway	VEGF_signaling	4.13e-65	4.63e-64	1.99e-61
ACSN2	CAF_INHIBITION_ANTITUMOR	4.16e-65	4.65e-64	2e-61
PID	PAR1-mediated thrombin signaling events	4.49e-65	5.01e-64	2.16e-61
NetPath	IL4	4.79e-65	5.33e-64	2.31e-61
PID	Alpha6 beta4 integrin-ligand interactions	4.93e-65	5.47e-64	2.37e-61
ACSN2	MARKERS_DC	8.01e-65	8.88e-64	3.86e-61
WikiPathways	Myometrial Relaxation and Contraction	9.91e-65	1.1e-63	4.78e-61
BioCarta	ras-independent pathway in nk cell-mediated cytotoxicity	1.01e-64	1.12e-63	4.88e-61
SMPDB	Fc Epsilon Receptor I Signaling in Mast Cells	1.27e-64	1.39e-63	6.11e-61
BioCarta	prion	1.62e-64	1.78e-63	7.79e-61
REACTOME	Immunoregulatory interactions between a Lymphoid and a non-Lymphoid cell	1.76e-64	1.92e-63	8.47e-61
systems-biology.org	Skeletal_muscle_v2.9	2.08e-64	2.27e-63	1e-60
SMPDB	Nicotine Action Pathway	2.16e-64	2.35e-63	1.04e-60
BioCarta	actions of nitric oxide in the heart	2.23e-64	2.43e-63	1.08e-60
KEGG	Influenza A	3.74e-64	4.06e-63	1.8e-60
BioCarta	tgf beta signaling	4.03e-64	4.36e-63	1.94e-60
REACTOME	Oncogenic MAPK signaling	6.13e-64	6.63e-63	2.96e-60
KEGG	Breast cancer	9.77e-64	1.05e-62	4.71e-60
REACTOME	NCAM1 interactions	1.21e-63	1.3e-62	5.82e-60
SignaLink2.0	RTK(non-core)	1.94e-63	2.09e-62	9.36e-60
REACTOME	Semaphorin interactions	1.98e-63	2.12e-62	9.53e-60
BioCarta	signal transduction through il1r	2.02e-63	2.16e-62	9.75e-60
REACTOME	Signaling by BRAF and RAF fusions	2.65e-63	2.83e-62	1.28e-59
BioCarta	trefoil factors initiate mucosal healing	2.77e-63	2.94e-62	1.33e-59
KEGG	Colorectal cancer	2.92e-63	3.1e-62	1.41e-59
WikiPathways	miRNAs involvement in the immune response in sepsis	4.02e-63	4.26e-62	1.94e-59
WikiPathways	Vitamin B12 Metabolism	6.41e-63	6.77e-62	3.09e-59
REACTOME	Downstream signal transduction	8.48e-63	8.95e-62	4.09e-59
Panther_Pathway	PI_3-Kinase	9.68e-63	1.02e-61	4.66e-59
REACTOME	Lysosphingolipid and LPA receptors	1.04e-62	1.09e-61	5.01e-59
INOH	JAK STAT MolecularVariation 2	1.17e-62	1.23e-61	5.64e-59
WikiPathways	IL-6 signaling	1.18e-62	1.24e-61	5.7e-59
WikiPathways	NOTCH1 regulation of human endothelial cell calcification	1.32e-62	1.38e-61	6.37e-59
REACTOME	DAP12 signaling	1.54e-62	1.61e-61	7.44e-59
REACTOME	GAB1 signalosome	2.05e-62	2.13e-61	9.86e-59
WikiPathways	PDGFR-beta	2.15e-62	2.23e-61	1.03e-58
WikiPathways	IL-5 Signaling	2.89e-62	2.99e-61	1.39e-58
KEGG	Hepatitis B	3.28e-62	3.39e-61	1.58e-58
Panther_Pathway	Blood_coagulation	3.46e-62	3.56e-61	1.67e-58
PID	Neurotrophic factor-mediated Trk receptor signaling	5.87e-62	6.03e-61	2.83e-58
BioCarta	keratinocyte differentiation	6.54e-62	6.71e-61	3.15e-58
PID	EPHA2 forward signaling	6.71e-62	6.86e-61	3.23e-58
WikiPathways	Nucleotide GPCRs	8.16e-62	8.33e-61	3.93e-58
BioCarta	cbl mediated ligand-induced downregulation of egf receptors	8.82e-62	8.99e-61	4.25e-58
IPAVS	Calcium_Signaling	1.09e-61	1.11e-60	5.25e-58
KEGG	Human T-cell leukemia virus 1 infection	1.42e-61	1.44e-60	6.86e-58
PID	Signaling events regulated by Ret tyrosine kinase	1.44e-61	1.46e-60	6.96e-58
WikiPathways	TYROBP Causal Network	1.44e-61	1.46e-60	6.95e-58
WikiPathways	Sudden Infant Death Syndrome (SIDS) Susceptibility	1.55e-61	1.57e-60	7.49e-58
KEGG	Choline metabolism in cancer	1.62e-61	1.63e-60	7.82e-58
REACTOME	PI3K events in ERBB2 signaling	1.71e-61	1.71e-60	8.22e-58
KEGG	Neurotrophin signaling	2.89e-61	2.9e-60	1.39e-57
REACTOME	Signaling by Non-Receptor Tyrosine Kinases	3.51e-61	3.51e-60	1.69e-57
REACTOME	Signaling by PTK6	3.51e-61	3.51e-60	1.69e-57
REACTOME	Defective B3GALT6 causes EDSP2 and SEMDJL1	4.01e-61	3.98e-60	1.93e-57
INOH	PDGF	4e-61	3.98e-60	1.93e-57
KEGG	Prolactin signaling	4.54e-61	4.5e-60	2.19e-57
REACTOME	Clathrin-mediated endocytosis	4.86e-61	4.81e-60	2.34e-57
Panther_Pathway	EGF_receptor_signaling	4.93e-61	4.87e-60	2.37e-57
REACTOME	Regulation of signaling by CBL	6.29e-61	6.2e-60	3.03e-57
BioCarta	fc epsilon receptor i signaling in mast cells	6.46e-61	6.35e-60	3.11e-57
PID	Nongenotropic Androgen signaling	6.8e-61	6.67e-60	3.28e-57
BioCarta	il 6 signaling	7.35e-61	7.2e-60	3.54e-57
stke	TGF-beta Signaling in Development	7.46e-61	7.29e-60	3.6e-57
REACTOME	Signaling by EGFR in Cancer	7.55e-61	7.36e-60	3.64e-57
KEGG	Fc epsilon RI signaling	7.91e-61	7.7e-60	3.81e-57
PID	EPHA forward signaling	8.5e-61	8.26e-60	4.1e-57
REACTOME	Defective B3GAT3 causes JDSSDHD	8.88e-61	8.61e-60	4.28e-57
REACTOME	Defective B4GALT7 causes EDS, progeroid type	8.88e-61	8.61e-60	4.28e-57
BioCarta	pten dependent cell cycle arrest and apoptosis	9.73e-61	9.4e-60	4.69e-57
PID	p75(NTR)-mediated signaling	1.37e-60	1.22e-59	6.59e-57
SMPDB	3-Methylthiofentanyl Action Pathway	1.36e-60	1.31e-59	6.56e-57
SMPDB	Alfentanil Action Pathway	1.36e-60	1.31e-59	6.56e-57
SMPDB	Alvimopan Action Pathway	1.36e-60	1.31e-59	6.56e-57
SMPDB	Anileridine Action Pathway	1.36e-60	1.31e-59	6.56e-57
SMPDB	Benzocaine Action Pathway	1.36e-60	1.31e-59	6.56e-57
SMPDB	Bupivacaine Action Pathway	1.36e-60	1.31e-59	6.56e-57
SMPDB	Buprenorphine Action Pathway	1.36e-60	1.31e-59	6.56e-57
SMPDB	Carfentanil Action Pathway	1.36e-60	1.31e-59	6.56e-57
SMPDB	Chloroprocaine Action Pathway	1.36e-60	1.31e-59	6.56e-57
SMPDB	Cocaine Action Pathway	1.36e-60	1.31e-59	6.56e-57
SMPDB	Dezocine Action Pathway	1.36e-60	1.31e-59	6.56e-57
SMPDB	Dibucaine Action Pathway	1.36e-60	1.31e-59	6.56e-57
SMPDB	Dihydromorphine Action Pathway	1.36e-60	1.31e-59	6.56e-57
SMPDB	Dimethylthiambutene Action Pathway	1.36e-60	1.31e-59	6.56e-57
SMPDB	Diphenoxylate Action Pathway	1.36e-60	1.31e-59	6.56e-57
SMPDB	Escitalopram Action Pathway	1.36e-60	1.31e-59	6.56e-57
SMPDB	Ethylmorphine Action Pathway	1.36e-60	1.31e-59	6.56e-57
SMPDB	Fentanyl Action Pathway	1.36e-60	1.31e-59	6.56e-57
SMPDB	Hydrocodone Action Pathway	1.36e-60	1.31e-59	6.56e-57
SMPDB	Hydromorphone Action Pathway	1.36e-60	1.31e-59	6.56e-57
SMPDB	Ketobemidone Action Pathway	1.36e-60	1.31e-59	6.56e-57
SMPDB	Levallorphan Action Pathway	1.36e-60	1.31e-59	6.56e-57
SMPDB	Levobupivacaine Action Pathway	1.36e-60	1.31e-59	6.56e-57
SMPDB	Levomethadyl Acetate Action Action Pathway	1.36e-60	1.31e-59	6.56e-57
SMPDB	Levorphanol Action Pathway	1.36e-60	1.31e-59	6.56e-57
SMPDB	Mepivacaine Action Pathway	1.36e-60	1.31e-59	6.56e-57
SMPDB	Methadyl Acetate Action Pathway	1.36e-60	1.31e-59	6.56e-57
SMPDB	Naloxone Action Pathway	1.36e-60	1.31e-59	6.56e-57
SMPDB	Naltrexone Action Pathway	1.36e-60	1.31e-59	6.56e-57
SMPDB	Oxybuprocaine Action Pathway	1.36e-60	1.31e-59	6.56e-57
SMPDB	Oxycodone Action Pathway	1.36e-60	1.31e-59	6.56e-57
SMPDB	Oxymorphone Action Pathway	1.36e-60	1.31e-59	6.56e-57
SMPDB	Pentazocine Action Pathway	1.36e-60	1.31e-59	6.56e-57
SMPDB	Prilocaine Action Pathway	1.36e-60	1.31e-59	6.56e-57
SMPDB	Procaine Action Pathway	1.36e-60	1.31e-59	6.56e-57
SMPDB	Proparacaine Action Pathway	1.36e-60	1.31e-59	6.56e-57
SMPDB	Propoxyphene Action Pathway	1.36e-60	1.31e-59	6.56e-57
SMPDB	Remifentanil Action Pathway	1.36e-60	1.31e-59	6.56e-57
SMPDB	Ropivacaine Action Pathway	1.36e-60	1.31e-59	6.56e-57
SMPDB	Sufentanil Action Pathway	1.36e-60	1.31e-59	6.56e-57
SMPDB	Tramadol Action Action Pathway	1.36e-60	1.31e-59	6.56e-57
WikiPathways	Secretion of Hydrochloric Acid in Parietal Cells	1.8e-60	1.6e-59	8.68e-57
SignaLink2.0	TGF(core)	1.89e-60	1.67e-59	9.09e-57
WikiPathways	Macrophage markers	2.19e-60	1.94e-59	1.06e-56
REACTOME	DAP12 interactions	2.4e-60	2.12e-59	1.16e-56
Spike	TLR Signaling	2.96e-60	2.61e-59	1.43e-56
Panther_Pathway	Interleukin_signaling	4.31e-60	3.8e-59	2.08e-56
KEGG	Hippo signaling	6.62e-60	5.82e-59	3.19e-56
WikiPathways	Signaling Pathways in Glioblastoma	7.26e-60	6.38e-59	3.5e-56
KEGG	Endometrial cancer	7.59e-60	6.64e-59	3.66e-56
BioCarta	il 2 signaling	7.58e-60	6.64e-59	3.65e-56
WikiPathways	Signaling of Hepatocyte Growth Factor Receptor	8.77e-60	7.66e-59	4.23e-56
WikiPathways	Serotonin and anxiety	1.05e-59	9.16e-59	5.06e-56
KEGG	Measles	1.09e-59	9.5e-59	5.27e-56
KEGG	Salmonella infection	1.1e-59	9.55e-59	5.3e-56
WikiPathways	T-Cell Receptor and Co-stimulatory Signaling	1.1e-59	9.56e-59	5.31e-56
BioCarta	egf signaling	1.69e-59	1.46e-58	8.14e-56
Spike	Hearing related SIX1 Interaction	1.87e-59	1.62e-58	9.02e-56
SIGNOR2.0	SIGNOR-EGF	2.04e-59	1.76e-58	9.81e-56
PID	Atypical NF-kappaB	2.94e-59	2.53e-58	1.42e-55
REACTOME	Signaling by EGFR	3.05e-59	2.62e-58	1.47e-55
NetPath	TSH	4.29e-59	3.67e-58	2.07e-55
BioCarta	growth hormone signaling	4.28e-59	3.67e-58	2.06e-55
PID	IGF1	4.4e-59	3.76e-58	2.12e-55
KEGG	Inflammatory mediator regulation of TRP channels	4.56e-59	3.89e-58	2.2e-55
PID	E-cadherin signaling in keratinocytes	5.74e-59	4.89e-58	2.77e-55
PharmGKB	Beta_agonist_Beta_blocker_Pathway_Pharmacodynamics	8.85e-59	7.52e-58	4.27e-55
KEGG	GnRH signaling	1.11e-58	9.39e-58	5.33e-55
IPAVS	FAS_signaling_in_cardiac_hypertrophy	1.48e-58	1.25e-57	7.12e-55
REACTOME	Interleukin-2 signaling	1.61e-58	1.36e-57	7.76e-55
WikiPathways	Arrhythmogenic Right Ventricular Cardiomyopathy	1.73e-58	1.46e-57	8.36e-55
ACSN2	IMMUNOSTIMULATORY_CORE	1.79e-58	1.51e-57	8.65e-55
PID	Signaling events mediated by Hepatocyte Growth Factor Receptor (c-Met)	2.28e-58	1.91e-57	1.1e-54
KEGG	Glioma	3.47e-58	2.91e-57	1.67e-54
BioCarta	lck and fyn tyrosine kinases in initiation of tcr activation	4.15e-58	3.48e-57	2e-54
REACTOME	Fcgamma receptor (FCGR) dependent phagocytosis	4.47e-58	3.74e-57	2.16e-54
PID	Nephrin/Neph1 signaling in the kidney podocyte	4.58e-58	3.83e-57	2.21e-54
Panther_Pathway	Dopamine_receptor_mediated_signaling	5.09e-58	4.24e-57	2.45e-54
REACTOME	Netrin-1 signaling	5.39e-58	4.49e-57	2.6e-54
WikiPathways	Osteopontin Signaling	5.85e-58	4.86e-57	2.82e-54
WikiPathways	Breast cancer	5.97e-58	4.95e-57	2.88e-54
REACTOME	Regulation of commissural axon pathfinding by SLIT and ROBO	6.04e-58	5e-57	2.91e-54
BioCarta	ctcf: first multivalent nuclear factor	7.59e-58	6.28e-57	3.66e-54
PID	Syndecan-3-mediated signaling events	9.28e-58	7.66e-57	4.48e-54
KEGG	Cocaine addiction	1.19e-57	9.77e-57	5.72e-54
PID	Netrin-mediated signaling events	1.36e-57	1.12e-56	6.58e-54
systems-biology.org	Macrophage_Map_Update_ver2_re	1.38e-57	1.13e-56	6.65e-54
PID	Signaling events mediated by the Hedgehog family	1.47e-57	1.2e-56	7.06e-54
PID	Signaling events mediated by Stem cell factor receptor (c-Kit)	1.84e-57	1.51e-56	8.87e-54
KEGG	Inflammatory bowel disease (IBD)	2.06e-57	1.68e-56	9.94e-54
KEGG	FoxO signaling	2.2e-57	1.79e-56	1.06e-53
REACTOME	Neutrophil degranulation	2.26e-57	1.84e-56	1.09e-53
WikiPathways	MicroRNAs in cardiomyocyte hypertrophy	2.7e-57	2.19e-56	1.3e-53
REACTOME	TGFBR1 LBD Mutants in Cancer	3.26e-57	2.65e-56	1.57e-53
BioCarta	tpo signaling	3.41e-57	2.76e-56	1.64e-53
BioCarta	links between pyk2 and map kinases	4.06e-57	3.28e-56	1.96e-53
Panther_Pathway	B_cell_activation	4.18e-57	3.37e-56	2.01e-53
stke	Fibroblast Growth Factor Receptor Pathway	4.88e-57	3.94e-56	2.35e-53
KEGG	Estrogen signaling	7.18e-57	5.77e-56	3.46e-53
PID	Reelin signaling	7.2e-57	5.78e-56	3.47e-53
stke	Interleukin 4 (IL-4) Pathway	7.77e-57	6.23e-56	3.74e-53
KEGG	TGF-beta signaling	8.6e-57	6.88e-56	4.14e-53
KEGG	Arrhythmogenic right ventricular cardiomyopathy (ARVC)	1.33e-56	1.06e-55	6.39e-53
SMPDB	Desipramine Action Pathway	1.42e-56	1.14e-55	6.87e-53
WikiPathways	Osteoblast Signaling	1.5e-56	1.19e-55	7.21e-53
PID	Class I PI3K signaling events	1.51e-56	1.2e-55	7.27e-53
INOH	IGF signaling	1.52e-56	1.21e-55	7.33e-53
KEGG	Human immunodeficiency virus 1 infection	1.6e-56	1.27e-55	7.73e-53
KEGG	Taste transduction	1.95e-56	1.54e-55	9.4e-53
SIGNOR2.0	SIGNOR-TC	1.96e-56	1.55e-55	9.47e-53
NetPath	IL-7	2.34e-56	1.84e-55	1.13e-52
PID	Sphingosine 1-phosphate (S1P)	2.58e-56	2.04e-55	1.25e-52
WikiPathways	TNF related weak inducer of apoptosis (TWEAK) Signaling	2.81e-56	2.21e-55	1.36e-52
ACSN2	MITOCHONDRIA_OXIDATIVE_STRESS	3.9e-56	3.06e-55	1.88e-52
SMPDB	Acenocoumarol Action Pathway	4.12e-56	3.23e-55	1.99e-52
SMPDB	Alteplase Action Pathway	4.12e-56	3.23e-55	1.99e-52
SMPDB	Aminocaproic Acid Action Pathway	4.12e-56	3.23e-55	1.99e-52
SMPDB	Anistreplase Action Pathway	4.12e-56	3.23e-55	1.99e-52
SMPDB	Aprotinin Action Pathway	4.12e-56	3.23e-55	1.99e-52
SMPDB	Argatroban Action Pathway	4.12e-56	3.23e-55	1.99e-52
SMPDB	Bivalirudin Action Pathway	4.12e-56	3.23e-55	1.99e-52
SMPDB	Coagulation	4.12e-56	3.23e-55	1.99e-52
SMPDB	Dicoumarol Action Pathway	4.12e-56	3.23e-55	1.99e-52
SMPDB	Dicumarol Action Pathway	4.12e-56	3.23e-55	1.99e-52
SMPDB	Lepirudin Action Pathway	4.12e-56	3.23e-55	1.99e-52
SMPDB	Phenindione Action Pathway	4.12e-56	3.23e-55	1.99e-52
SMPDB	Phenprocoumon Action Pathway	4.12e-56	3.23e-55	1.99e-52
SMPDB	Reteplase Action Pathway	4.12e-56	3.23e-55	1.99e-52
SMPDB	Streptokinase Action Pathway	4.12e-56	3.23e-55	1.99e-52
SMPDB	Tenecteplase Action Pathway	4.12e-56	3.23e-55	1.99e-52
SMPDB	Tranexamic Acid Action Pathway	4.12e-56	3.23e-55	1.99e-52
SMPDB	Urokinase Action Pathway	4.12e-56	3.23e-55	1.99e-52
SMPDB	Warfarin Action Pathway	4.12e-56	3.23e-55	1.99e-52
SMPDB	Ximelagatran Action Pathway	4.12e-56	3.23e-55	1.99e-52
stke	B Cell Antigen Receptor	5.48e-56	4.16e-55	2.64e-52
WikiPathways	IL-1 signaling	6.75e-56	5.12e-55	3.25e-52
INOH	BMP2 signaling TGF-beta MV	6.87e-56	5.2e-55	3.31e-52
WikiPathways	Cardiac Progenitor Differentiation	7.11e-56	5.37e-55	3.43e-52
WikiPathways	BMP Signaling Pathway in Eyelid Development	7.44e-56	5.61e-55	3.59e-52
REACTOME	Interleukin-6 family signaling	7.64e-56	5.75e-55	3.68e-52
BioCarta	pdgf signaling	9.06e-56	6.81e-55	4.37e-52
PID	IL2 signaling events mediated by PI3K	1.16e-55	8.68e-55	5.57e-52
KEGG	Renin secretion	1.28e-55	9.57e-55	6.15e-52
REACTOME	Adaptive Immune System	1.49e-55	1.12e-54	7.19e-52
ACSN2	TCR_SIGNALING	1.69e-55	1.26e-54	8.15e-52
REACTOME	Anchoring fibril formation	2.12e-55	1.58e-54	1.02e-51
WikiPathways	Leptin signaling	3.76e-55	2.8e-54	1.81e-51
REACTOME	CD28 co-stimulation	3.93e-55	2.92e-54	1.89e-51
WikiPathways	Oxidative Damage	5.32e-55	3.95e-54	2.56e-51
INOH	CD4 T cell receptor signaling	5.66e-55	4.19e-54	2.73e-51
SMPDB	Lidocaine (Local Anaesthetic) Action Pathway	5.79e-55	4.29e-54	2.79e-51
WikiPathways	Human Thyroid Stimulating Hormone (TSH) signaling	6.12e-55	4.53e-54	2.95e-51
WikiPathways	Blood Clotting Cascade	8.9e-55	6.57e-54	4.29e-51
SMPDB	Heroin Action Pathway	9.06e-55	6.68e-54	4.37e-51
REACTOME	Interleukin-6 signaling	1.03e-54	7.58e-54	4.96e-51
KEGG	Pathogenic Escherichia coli infection	1.38e-54	1.01e-53	6.63e-51
WikiPathways	Pathogenic Escherichia coli infection	1.38e-54	1.01e-53	6.63e-51
IPAVS	ANG_II_and_JAK_STAT_interactions_in_mediating_cardiac_myocyte_function	1.56e-54	1.14e-53	7.51e-51
WikiPathways	Factors and pathways affecting insulin-like growth factor (IGF1)-Akt signaling	2e-54	1.46e-53	9.64e-51
REACTOME	Signaling by FGFR in disease	2.68e-54	1.95e-53	1.29e-50
BioCarta	sprouty regulation of tyrosine kinase signals	3.21e-54	2.34e-53	1.55e-50
PID	PDGF receptor signaling network	5.01e-54	3.65e-53	2.42e-50
KEGG	Vascular smooth muscle contraction	5.17e-54	3.76e-53	2.49e-50
Spike	MAPK signaling	1.07e-53	7.77e-53	5.16e-50
REACTOME	TGFBR2 MSI Frameshift Mutants in Cancer	1.2e-53	8.73e-53	5.8e-50
REACTOME	Defective AVP does not bind AVPR1A,B and causes neurohypophyseal diabetes insipidus (NDI)	1.33e-53	9.66e-53	6.43e-50
WikiPathways	Complement Activation	1.65e-53	1.19e-52	7.96e-50
KEGG	Type II diabetes mellitus	1.66e-53	1.2e-52	8.02e-50
IPAVS	non_canonical_Wnt_signaling	1.75e-53	1.26e-52	8.44e-50
KEGG	Renal cell carcinoma	2.67e-53	1.92e-52	1.29e-49
PID	IL12 signaling mediated by STAT4	3.85e-53	2.77e-52	1.86e-49
REACTOME	Sema3A PAK dependent Axon repulsion	4.18e-53	2.99e-52	2.01e-49
REACTOME	Regulation of KIT signaling	4.68e-53	3.35e-52	2.26e-49
KEGG	IL-17 signaling	4.85e-53	3.47e-52	2.34e-49
SIGNOR2.0	SIGNOR-AC	7.39e-53	5.28e-52	3.56e-49
NetPath	IL11	7.4e-53	5.28e-52	3.57e-49
BioCarta	ucalpain and friends in cell spread	8.08e-53	5.75e-52	3.89e-49
Panther_Pathway	TGF_beta_signaling	8.82e-53	6.27e-52	4.25e-49
ACSN2	SMAC	1.16e-52	8.26e-52	5.61e-49
ACSN2	TREG_MODULATORS	1.31e-52	9.29e-52	6.32e-49
BioCarta	bcr signaling	1.36e-52	9.6e-52	6.54e-49
SIGNOR2.0	SIGNOR-TGFb	1.47e-52	1.04e-51	7.09e-49
INOH	TGF-beta signaling TAK1	2.13e-52	1.5e-51	1.03e-48
SMPDB	Codeine Action Pathway	2.13e-52	1.5e-51	1.03e-48
ACSN2	DEPENDANCE_RECEPTORS	2.73e-52	1.92e-51	1.32e-48
IPAVS	RANK_Singnaling_Pathway_in_Osteoclast_resorption	3.63e-52	2.55e-51	1.75e-48
SMPDB	Ardeparin Action Pathway	3.77e-52	2.64e-51	1.82e-48
SMPDB	Enoxaparin Action Pathway	3.77e-52	2.64e-51	1.82e-48
SMPDB	Fondaparinux Action Pathway	3.77e-52	2.64e-51	1.82e-48
SMPDB	Heparin Action Pathway	3.77e-52	2.64e-51	1.82e-48
PID	S1P2	4.21e-52	2.93e-51	2.03e-48
KEGG	Adrenergic signaling in cardiomyocytes	4.8e-52	3.34e-51	2.31e-48
WikiPathways	Mammary gland development pathway - Pregnancy and lactation (Stage 3 of 4)	5.6e-52	3.89e-51	2.7e-48
REACTOME	Insulin receptor signalling cascade	5.63e-52	3.91e-51	2.71e-48
SMPDB	Insulin Signalling	6.01e-52	4.17e-51	2.9e-48
WikiPathways	Cardiac Hypertrophic Response	7.01e-52	4.85e-51	3.38e-48
KEGG	Protein digestion and absorption	9.72e-52	6.72e-51	4.68e-48
REACTOME	Constitutive Signaling by EGFRvIII	9.79e-52	6.76e-51	4.72e-48
REACTOME	Signaling by EGFRvIII in Cancer	9.79e-52	6.76e-51	4.72e-48
Panther_Pathway	Angiotensin_II-stimulated_signaling_through_G_proteins_and_beta-arrestin	1e-51	6.89e-51	4.82e-48
Panther_Pathway	PDGF_signaling	1.03e-51	7.11e-51	4.99e-48
PID	PDGFR-alpha signaling	1.07e-51	7.38e-51	5.18e-48
KEGG	VEGF signaling	1.12e-51	7.66e-51	5.38e-48
KEGG	Olfactory transduction	1.38e-51	9.46e-51	6.66e-48
Panther_Pathway	Nicotine_pharmacodynamics	1.51e-51	1.03e-50	7.27e-48
KEGG	Apoptosis	1.51e-51	1.03e-50	7.28e-48
WikiPathways	Interferon type I signaling	1.79e-51	1.22e-50	8.61e-48
REACTOME	GP1b-IX-V activation signalling	1.93e-51	1.31e-50	9.3e-48
PID	Insulin Pathway	2.11e-51	1.43e-50	1.02e-47
NetPath	TSLP	2.16e-51	1.47e-50	1.04e-47
ACSN2	GROWTH_FACTORS_PRODUCTION	2.55e-51	1.73e-50	1.23e-47
BioCarta	cell to cell adhesion signaling	2.9e-51	1.96e-50	1.4e-47
ACSN2	WNT_NON_CANONICAL	3.14e-51	2.12e-50	1.51e-47
BioCarta	inhibition of cellular proliferation by gleevec	3.27e-51	2.21e-50	1.58e-47
Panther_Pathway	Apoptosis_signaling	5.02e-51	3.38e-50	2.42e-47
stke	G alpha i Pathway	5.15e-51	3.46e-50	2.48e-47
KEGG	Dopaminergic synapse	7.63e-51	5.13e-50	3.68e-47
BioCarta	the co-stimulatory signal during t-cell activation	9.89e-51	6.64e-50	4.76e-47
BioCarta	classical complement	1.12e-50	7.49e-50	5.38e-47
WikiPathways	ncRNAs involved in STAT3 signaling in hepatocellular carcinoma	1.14e-50	7.62e-50	5.48e-47
KEGG	Chronic myeloid leukemia	1.14e-50	7.64e-50	5.51e-47
stke	Epidermal Growth Factor Receptor Pathway	1.2e-50	8.03e-50	5.8e-47
INOH	CD4 T cell receptor signaling-NFkB cascade	1.24e-50	8.26e-50	5.97e-47
Spike	WNT signaling	1.3e-50	8.67e-50	6.27e-47
KEGG	African trypanosomiasis	1.52e-50	1.01e-49	7.34e-47
KEGG	Parathyroid hormone synthesis, secretion and action	1.61e-50	1.07e-49	7.76e-47
BioCarta	calcium signaling by hbx of hepatitis b virus	1.66e-50	1.1e-49	8.02e-47
BioCarta	epo signaling	1.69e-50	1.12e-49	8.16e-47
PID	ErbB1 downstream signaling	1.76e-50	1.16e-49	8.48e-47
WikiPathways	Nonalcoholic fatty liver disease	1.77e-50	1.17e-49	8.53e-47
WikiPathways	Heart Development	2.01e-50	1.33e-49	9.7e-47
WikiPathways	Common Pathways Underlying Drug Addiction	2.35e-50	1.55e-49	1.13e-46
BioCarta	ccr3 signaling in eosinophils	4.33e-50	2.85e-49	2.09e-46
REACTOME	Apoptosis	4.52e-50	2.97e-49	2.18e-46
REACTOME	Constitutive Signaling by Ligand-Responsive EGFR Cancer Variants	5.28e-50	3.46e-49	2.54e-46
REACTOME	Signaling by Ligand-Responsive EGFR Variants in Cancer	5.28e-50	3.46e-49	2.54e-46
WikiPathways	Chromosomal and microsatellite instability in colorectal cancer	5.34e-50	3.5e-49	2.58e-46
WikiPathways	DNA Damage Response (only ATM dependent)	6.56e-50	4.28e-49	3.16e-46
INOH	EGF	6.65e-50	4.34e-49	3.21e-46
BioCarta	pertussis toxin-insensitive ccr5 signaling in macrophage	7.49e-50	4.88e-49	3.61e-46
WikiPathways	IL-7 Signaling	8.43e-50	5.48e-49	4.06e-46
WikiPathways	Amplification and Expansion of Oncogenic Pathways as Metastatic Traits	1.08e-49	6.98e-49	5.18e-46
KEGG	NOD-like receptor signaling	1.56e-49	1.01e-48	7.52e-46
PID	CDC42 signaling events	1.62e-49	1.05e-48	7.8e-46
INOH	IL-6 signaling	2.04e-49	1.32e-48	9.81e-46
REACTOME	Downregulation of ERBB2 signaling	2.18e-49	1.41e-48	1.05e-45
WikiPathways	EBV LMP1 signaling	2.38e-49	1.53e-48	1.15e-45
REACTOME	Platelet Adhesion to exposed collagen	2.5e-49	1.61e-48	1.2e-45
BioCarta	il 3 signaling	3.45e-49	2.22e-48	1.66e-45
PID	IL2 signaling events mediated by STAT5	3.99e-49	2.56e-48	1.92e-45
SMPDB	Citalopram Action Pathway	4.64e-49	2.98e-48	2.24e-45
BioCarta	map kinase inactivation of smrt corepressor	5.03e-49	3.23e-48	2.43e-45
PID	IL3-mediated signaling events	7.53e-49	4.82e-48	3.63e-45
BioCarta	trka receptor signaling	8.61e-49	5.51e-48	4.15e-45
WikiPathways	MFAP5 effect on permeability and motility of endothelial cells via cytoskeleton rearrangement	1.09e-48	6.98e-48	5.27e-45
REACTOME	Ephrin signaling	1.1e-48	6.98e-48	5.28e-45
INOH	FGF	1.13e-48	7.2e-48	5.45e-45
WikiPathways	Aryl Hydrocarbon Receptor	1.45e-48	9.2e-48	6.97e-45
REACTOME	Disease	1.45e-48	9.23e-48	7e-45
REACTOME	Transmission across Chemical Synapses	1.79e-48	1.13e-47	8.62e-45
Panther_Pathway	Alzheimer_disease_amyloid_secretase	2.57e-48	1.63e-47	1.24e-44
REACTOME	Neurotransmitter receptors and postsynaptic signal transmission	2.81e-48	1.78e-47	1.35e-44
INOH	CD4 T cell receptor signaling-JNK cascade	3.09e-48	1.95e-47	1.49e-44
PID	Trk receptor signaling mediated by PI3K and PLC-gamma	4.14e-48	2.61e-47	1.99e-44
KEGG	Primary immunodeficiency	6.03e-48	3.8e-47	2.91e-44
REACTOME	ERBB2 Activates PTK6 Signaling	8.45e-48	5.32e-47	4.07e-44
Panther_Pathway	FGF_signaling	8.7e-48	5.46e-47	4.19e-44
REACTOME	p75 NTR receptor-mediated signalling	9.85e-48	6.18e-47	4.75e-44
IPAVS	ER_Stress_Map	1.05e-47	6.56e-47	5.04e-44
KEGG	Morphine addiction	1.14e-47	7.16e-47	5.51e-44
NetPath	IL1	1.33e-47	8.34e-47	6.43e-44
REACTOME	Formation of Fibrin Clot (Clotting Cascade)	1.95e-47	1.22e-46	9.4e-44
BioCarta	multiple antiapoptotic pathways from igf-1r signaling lead to bad phosphorylation	2.61e-47	1.63e-46	1.26e-43
BioCarta	nf-kb signaling	2.84e-47	1.77e-46	1.37e-43
REACTOME	CD28 dependent Vav1	2.91e-47	1.81e-46	1.4e-43
KEGG	Shigellosis	3.25e-47	2.02e-46	1.57e-43
INOH	HGF	3.43e-47	2.13e-46	1.65e-43
INOH	GPCR GroupI metabotropic glutamate receptor	4.38e-47	2.71e-46	2.11e-43
BioCarta	il-7 signal transduction	4.53e-47	2.8e-46	2.18e-43
REACTOME	A tetrasaccharide linker sequence is required for GAG synthesis	4.68e-47	2.89e-46	2.25e-43
INOH	B cell receptor signaling	7.01e-47	4.33e-46	3.38e-43
REACTOME	Signal attenuation	7.74e-47	4.77e-46	3.73e-43
WikiPathways	Canonical and Non-Canonical TGF-B signaling	8.2e-47	5.05e-46	3.95e-43
PID	AP-1 transcription factor network	8.62e-47	5.3e-46	4.15e-43
PID	FAS (CD95) signaling	9.14e-47	5.61e-46	4.4e-43
ACSN2	CORE	1.14e-46	7.01e-46	5.51e-43
WikiPathways	Envelope proteins and their potential roles in EDMD physiopathology	1.32e-46	8.1e-46	6.38e-43
KEGG	Endocytosis	1.6e-46	9.79e-46	7.71e-43
PharmGKB	Nicotine_Pathway_Dopaminergic_Neuron_Pharmacodynamics	1.71e-46	1.05e-45	8.26e-43
ACSN2	IMMUNOSTIMULATORY_CYTOKINE	1.72e-46	1.05e-45	8.3e-43
REACTOME	Loss of Function of SMAD2/3 in Cancer	1.81e-46	1.1e-45	8.74e-43
ACSN2	DANGER_SIGNAL	2.07e-46	1.26e-45	9.98e-43
PID	EGFR-dependent Endothelin signaling events	2.54e-46	1.55e-45	1.23e-42
WikiPathways	Resistin as a regulator of inflammation	3.07e-46	1.86e-45	1.48e-42
PID	Regulation of p38-alpha and p38-beta	4.01e-46	2.43e-45	1.93e-42
PID	IL1-mediated signaling events	4.14e-46	2.5e-45	1.99e-42
IPAVS	STAT_signaling	4.43e-46	2.68e-45	2.14e-42
SIGNOR2.0	SIGNOR-GBM	4.98e-46	3.01e-45	2.4e-42
BioCarta	insulin signaling	9.81e-46	5.92e-45	4.73e-42
BioCarta	il-2 receptor beta chain in t cell activation	1.02e-45	6.12e-45	4.89e-42
REACTOME	Diseases associated with glycosaminoglycan metabolism	1.15e-45	6.94e-45	5.56e-42
WikiPathways	Cell migration and invasion through p75NTR	1.23e-45	7.37e-45	5.91e-42
PID	IFN-gamma	1.24e-45	7.46e-45	5.99e-42
REACTOME	Signaling by FGFR1 in disease	1.45e-45	8.67e-45	6.97e-42
REACTOME	Signaling by TGF-beta Receptor Complex in Cancer	1.47e-45	8.83e-45	7.11e-42
REACTOME	Signal amplification	1.65e-45	9.84e-45	7.93e-42
WikiPathways	Overview of nanoparticle effects	1.69e-45	1.01e-44	8.17e-42
KEGG	Apelin signaling	2.06e-45	1.23e-44	9.94e-42
PID	RhoA signaling	2.19e-45	1.31e-44	1.06e-41
Panther_Pathway	5HT2_type_receptor_mediated_signaling	2.2e-45	1.31e-44	1.06e-41
REACTOME	Neuronal System	2.42e-45	1.44e-44	1.17e-41
KEGG	Allograft rejection	2.5e-45	1.48e-44	1.21e-41
KEGG	Long-term depression	2.86e-45	1.7e-44	1.38e-41
REACTOME	Interleukin-35 Signalling	3.08e-45	1.83e-44	1.49e-41
BioCarta	aspirin blocks signaling pathway involved in platelet activation	3.36e-45	1.99e-44	1.62e-41
WikiPathways	Neural Crest Cell Migration during Development	5.55e-45	3.28e-44	2.67e-41
SMPDB	Imipramine Action Pathway	5.89e-45	3.47e-44	2.84e-41
KEGG	Acute myeloid leukemia	7.04e-45	4.15e-44	3.39e-41
BioCarta	igf-1 signaling	8.22e-45	4.83e-44	3.96e-41
REACTOME	CD28 dependent PI3K/Akt signaling	8.68e-45	5.1e-44	4.19e-41
SMPDB	Fluoxetine Action Pathway	9.46e-45	5.55e-44	4.56e-41
WikiPathways	Insulin Signaling	9.55e-45	5.6e-44	4.6e-41
WikiPathways	LTF danger signal response	9.59e-45	5.62e-44	4.62e-41
stke	G alpha 12 Pathway	1.05e-44	6.15e-44	5.07e-41
INOH	IL-5 signaling	1.09e-44	6.34e-44	5.23e-41
REACTOME	IGF1R signaling cascade	1.12e-44	6.51e-44	5.38e-41
REACTOME	IRS-related events triggered by IGF1R	1.12e-44	6.51e-44	5.38e-41
BioCarta	erk1/erk2 mapk signaling	1.23e-44	7.18e-44	5.94e-41
BioCarta	akt signaling	1.28e-44	7.43e-44	6.16e-41
REACTOME	Signaling by Erythropoietin	1.35e-44	7.82e-44	6.49e-41
REACTOME	Erythropoietin activates RAS	1.39e-44	8.06e-44	6.69e-41
stke	Insulin Signaling Pathway	1.6e-44	9.25e-44	7.7e-41
WikiPathways	Leptin Insulin Overlap	1.79e-44	1.03e-43	8.62e-41
BioCarta	hiv-1 nef: negative effector of fas and tnf	1.83e-44	1.06e-43	8.84e-41
WikiPathways	Synaptic signaling pathways associated with autism spectrum disorder	1.98e-44	1.15e-43	9.56e-41
KEGG	Oxytocin signaling	2.26e-44	1.3e-43	1.09e-40
REACTOME	Programmed Cell Death	2.29e-44	1.32e-43	1.11e-40
ACSN2	CELL_CELL_ADHESIONS	2.33e-44	1.34e-43	1.13e-40
PID	CD40/CD40L signaling	2.72e-44	1.56e-43	1.31e-40
KEGG	Epstein-Barr virus infection	2.75e-44	1.58e-43	1.33e-40
ACSN2	INHIBITING_CHECKPOINTS	3.05e-44	1.75e-43	1.47e-40
Spike	Caspases Cascade	3.17e-44	1.81e-43	1.53e-40
WikiPathways	Mechanoregulation and pathology of YAP/TAZ via Hippo and non-Hippo mechanisms	4.8e-44	2.74e-43	2.31e-40
Panther_Pathway	5HT1_type_receptor_mediated_signaling	8.01e-44	4.58e-43	3.86e-40
WikiPathways	MicroRNA for Targeting Cancer Growth and Vascularization in Glioblastoma	8.1e-44	4.62e-43	3.9e-40
REACTOME	VEGFR2 mediated cell proliferation	8.66e-44	4.93e-43	4.17e-40
REACTOME	Toll-like Receptor Cascades	8.76e-44	4.98e-43	4.22e-40
REACTOME	SMAD2/3 Phosphorylation Motif Mutants in Cancer	8.79e-44	5e-43	4.24e-40
REACTOME	TGFBR1 KD Mutants in Cancer	8.79e-44	5e-43	4.24e-40
BioCarta	transcription factor creb and its extracellular signals	9.16e-44	5.19e-43	4.42e-40
KEGG	Signaling pathways regulating pluripotency of stem cells	9.6e-44	5.44e-43	4.63e-40
REACTOME	PECAM1 interactions	9.93e-44	5.62e-43	4.79e-40
REACTOME	Olfactory Signaling Pathway	1.03e-43	5.81e-43	4.95e-40
REACTOME	Death Receptor Signalling	1.07e-43	6.02e-43	5.14e-40
REACTOME	Signaling by FGFR1	1.09e-43	6.15e-43	5.26e-40
BioCarta	nerve growth factor pathway (ngf)	1.19e-43	6.7e-43	5.73e-40
REACTOME	Loss of Function of TGFBR1 in Cancer	1.27e-43	7.16e-43	6.14e-40
WikiPathways	Cytokines and Inflammatory Response	1.69e-43	9.52e-43	8.16e-40
PID	Ceramide signaling	2.02e-43	1.13e-42	9.74e-40
REACTOME	Cell-cell junction organization	2.06e-43	1.16e-42	9.95e-40
REACTOME	Interleukin receptor SHC signaling	2.41e-43	1.35e-42	1.16e-39
REACTOME	Leukotriene receptors	2.56e-43	1.43e-42	1.23e-39
BioCarta	toll-like receptor	2.67e-43	1.49e-42	1.29e-39
WikiPathways	Type II interferon signaling (IFNG)	3.49e-43	1.95e-42	1.68e-39
REACTOME	Interleukin-15 signaling	3.65e-43	2.03e-42	1.76e-39
REACTOME	Defective CHST3 causes SEDCJD	4.54e-43	2.53e-42	2.19e-39
SIGNOR2.0	SIGNOR-IOA	4.6e-43	2.56e-42	2.22e-39
INOH	CD4 T cell receptor signaling-ERK cascade	4.85e-43	2.69e-42	2.34e-39
KEGG	Non-alcoholic fatty liver disease (NAFLD)	6.57e-43	3.65e-42	3.17e-39
Panther_Pathway	Muscarinic_acetylcholine_receptor_1_and_3_signaling	8.07e-43	4.47e-42	3.89e-39
REACTOME	Defective CHST14 causes EDS, musculocontractural type	8.52e-43	4.72e-42	4.11e-39
Panther_Pathway	Histamine_H1_receptor_mediated_signaling	1.14e-42	6.3e-42	5.49e-39
BioCarta	the igf-1 receptor and longevity	1.18e-42	6.54e-42	5.71e-39
BioCarta	role of erk5 in neuronal survival	1.51e-42	8.32e-42	7.27e-39
stke	Myocyte Adrenergic Pathway	1.57e-42	8.65e-42	7.57e-39
REACTOME	Defective CHSY1 causes TPBS	1.59e-42	8.75e-42	7.67e-39
INOH	NGF	1.72e-42	9.44e-42	8.28e-39
PID	N-cadherin signaling events	2.06e-42	1.13e-41	9.92e-39
REACTOME	DCC mediated attractive signaling	2.13e-42	1.17e-41	1.03e-38
KEGG	Hepatitis C	2.27e-42	1.24e-41	1.09e-38
REACTOME	Interleukin-12 family signaling	2.39e-42	1.31e-41	1.15e-38
stke	Adrenergic Pathway	2.61e-42	1.42e-41	1.26e-38
REACTOME	Signaling by Type 1 Insulin-like Growth Factor 1 Receptor (IGF1R)	2.86e-42	1.56e-41	1.38e-38
WikiPathways	MET in type 1 papillary renal cell carcinoma	2.98e-42	1.63e-41	1.44e-38
KEGG	Non-small cell lung cancer	3.18e-42	1.73e-41	1.53e-38
PID	Caspase Cascade in Apoptosis	3.55e-42	1.93e-41	1.71e-38
REACTOME	Estrogen-dependent nuclear events downstream of ESR-membrane signaling	4.07e-42	2.21e-41	1.96e-38
WikiPathways	Neural Crest Cell Migration in Cancer	4.54e-42	2.46e-41	2.19e-38
WikiPathways	BDNF-TrkB Signaling	5.06e-42	2.74e-41	2.44e-38
KEGG	Graft-versus-host disease	5.1e-42	2.76e-41	2.46e-38
REACTOME	Complement cascade	5.19e-42	2.8e-41	2.5e-38
WikiPathways	Regulation of Microtubule Cytoskeleton	7.02e-42	3.79e-41	3.38e-38
stke	Natural Killer Cell Receptor Signaling Pathway	8.31e-42	4.48e-41	4e-38
KEGG	Hepatocellular carcinoma	1.04e-41	5.59e-41	5e-38
WikiPathways	Non-small cell lung cancer	1.29e-41	6.96e-41	6.23e-38
REACTOME	SHC1 events in EGFR signaling	1.34e-41	7.19e-41	6.44e-38
ACSN2	ACTIVATING_CHECKPOINTS	2.68e-41	1.44e-40	1.29e-37
Panther_Pathway	Alpha_adrenergic_receptor_signaling	2.86e-41	1.54e-40	1.38e-37
REACTOME	IRS-mediated signalling	3.02e-41	1.62e-40	1.45e-37
SMPDB	Methadone Action Pathway	3.53e-41	1.89e-40	1.7e-37
SIGNOR2.0	SIGNOR-PI3K/AKT	3.69e-41	1.98e-40	1.78e-37
BioCarta	cystic fibrosis transmembrane conductance regulator (cftr) and beta 2 adrenergic receptor (b2ar)	4.65e-41	2.48e-40	2.24e-37
Spike	Apoptosis Anti-Apoptosis Network	5.27e-41	2.81e-40	2.54e-37
Panther_Pathway	Ras_Pathway	6.05e-41	3.23e-40	2.92e-37
NetPath	Wnt	6.06e-41	3.23e-40	2.92e-37
BioCarta	intrinsic prothrombin activation	6.93e-41	3.69e-40	3.34e-37
PID	E-cadherin signaling in the nascent adherens junction	7.04e-41	3.74e-40	3.39e-37
WikiPathways	p38 MAPK Signaling	8.94e-41	4.75e-40	4.31e-37
REACTOME	Signaling by FGFR4	9.1e-41	4.83e-40	4.39e-37
PID	Internalization of ErbB1	1.01e-40	5.33e-40	4.85e-37
PID	Downstream signaling in na&#xef;ve CD8+ T cells	1.16e-40	6.15e-40	5.61e-37
REACTOME	Interleukin-27 signaling	1.49e-40	7.88e-40	7.19e-37
REACTOME	Thrombin signalling through proteinase activated receptors (PARs)	1.64e-40	8.64e-40	7.89e-37
REACTOME	TCR signaling	1.95e-40	1.03e-39	9.42e-37
KEGG	Tight junction	2.61e-40	1.38e-39	1.26e-36
PID	Canonical NF-kappaB	2.82e-40	1.48e-39	1.36e-36
PID	BMP receptor signaling	3.13e-40	1.65e-39	1.51e-36
SIGNOR2.0	SIGNOR-TLR	3.58e-40	1.88e-39	1.73e-36
PID	IL5-mediated signaling events	3.92e-40	2.05e-39	1.89e-36
WikiPathways	Angiopoietin Like Protein 8 Regulatory	5.26e-40	2.76e-39	2.54e-36
SMPDB	Morphine Action Pathway	5.29e-40	2.77e-39	2.55e-36
REACTOME	ERBB2 Regulates Cell Motility	5.75e-40	3e-39	2.77e-36
WikiPathways	G Protein Signaling	5.95e-40	3.11e-39	2.87e-36
WikiPathways	miRNA regulation of prostate cancer signaling	7.15e-40	3.73e-39	3.45e-36
SMPDB	Intracellular Signalling Through Adenosine Receptor A2a and Adenosine	7.23e-40	3.77e-39	3.49e-36
PID	Endogenous TLR signaling	7.8e-40	4.06e-39	3.76e-36
REACTOME	Signaling by TGF-beta family members	8.16e-40	4.25e-39	3.94e-36
SMPDB	Betazole Action Pathway	1.01e-39	5.25e-39	4.88e-36
SMPDB	Cimetidine Action Pathway	1.01e-39	5.25e-39	4.88e-36
SMPDB	Esomeprazole Action Pathway	1.01e-39	5.25e-39	4.88e-36
SMPDB	Famotidine Action Pathway	1.01e-39	5.25e-39	4.88e-36
SMPDB	Gastric Acid Production	1.01e-39	5.25e-39	4.88e-36
SMPDB	Lansoprazole Action Pathway	1.01e-39	5.25e-39	4.88e-36
SMPDB	Metiamide Action Pathway	1.01e-39	5.25e-39	4.88e-36
SMPDB	Nizatidine Action Pathway	1.01e-39	5.25e-39	4.88e-36
SMPDB	Omeprazole Action Pathway	1.01e-39	5.25e-39	4.88e-36
SMPDB	Pantoprazole Action Pathway	1.01e-39	5.25e-39	4.88e-36
SMPDB	Pirenzepine Action Pathway	1.01e-39	5.25e-39	4.88e-36
SMPDB	Rabeprazole Action Pathway	1.01e-39	5.25e-39	4.88e-36
SMPDB	Ranitidine Action Pathway	1.01e-39	5.25e-39	4.88e-36
SMPDB	Roxatidine acetate Action Pathway	1.01e-39	5.25e-39	4.88e-36
stke	Neuro2A Differentiation by G alpha i/o Pathway	1.01e-39	5.25e-39	4.88e-36
REACTOME	GABA receptor activation	1.48e-39	7.54e-39	7.11e-36
Panther_Pathway	Endothelin_signaling	1.52e-39	7.74e-39	7.31e-36
REACTOME	FGFR1 mutant receptor activation	1.88e-39	9.6e-39	9.07e-36
stke	Interleukin 1 (IL-1) Pathway	1.89e-39	9.62e-39	9.1e-36
BioCarta	thrombin signaling and protease-activated receptors	2.2e-39	1.12e-38	1.06e-35
BioCarta	g-protein signaling through tubby proteins	2.29e-39	1.16e-38	1.1e-35
WikiPathways	Mammary gland development pathway - Embryonic development (Stage 1 of 4)	2.61e-39	1.33e-38	1.26e-35
REACTOME	RET signaling	2.79e-39	1.42e-38	1.35e-35
BioCarta	role of mef2d in t-cell apoptosis	3.02e-39	1.53e-38	1.46e-35
REACTOME	EGFR downregulation	3.23e-39	1.63e-38	1.56e-35
WikiPathways	Mammary gland development pathway - Puberty (Stage 2 of 4)	3.61e-39	1.83e-38	1.74e-35
REACTOME	Cell-extracellular matrix interactions	4.45e-39	2.25e-38	2.14e-35
REACTOME	Diseases associated with the TLR signaling cascade	4.79e-39	2.42e-38	2.31e-35
REACTOME	Diseases of Immune System	4.79e-39	2.42e-38	2.31e-35
SMPDB	Intracellular Signalling Through Adenosine Receptor A2b and Adenosine	5.23e-39	2.63e-38	2.52e-35
REACTOME	Intracellular signaling by second messengers	5.38e-39	2.71e-38	2.59e-35
SIGNOR2.0	SIGNOR-AML	5.47e-39	2.75e-38	2.64e-35
REACTOME	p75NTR signals via NF-kB	5.98e-39	3e-38	2.88e-35
KEGG	Salivary secretion	6.06e-39	3.04e-38	2.92e-35
stke	PI3K Class IB Pathway in Neutrophils	6.09e-39	3.05e-38	2.93e-35
REACTOME	Signaling by FGFR3	8.02e-39	4.01e-38	3.87e-35
REACTOME	The role of Nef in HIV-1 replication and disease pathogenesis	8.09e-39	4.05e-38	3.9e-35
KEGG	Circadian entrainment	8.45e-39	4.22e-38	4.07e-35
WikiPathways	NRF2-ARE regulation	9.34e-39	4.66e-38	4.5e-35
Panther_Pathway	Alzheimer_disease_presenilin	9.68e-39	4.82e-38	4.67e-35
WikiPathways	Alzheimers Disease	1.06e-38	5.3e-38	5.13e-35
WikiPathways	Adipogenesis	1.43e-38	7.1e-38	6.88e-35
WikiPathways	Apoptosis	1.63e-38	8.09e-38	7.85e-35
REACTOME	Toll Like Receptor 4 (TLR4) Cascade	2.33e-38	1.16e-37	1.13e-34
BioCarta	phosphorylation of mek1 by cdk5/p35 down regulates the map kinase	2.51e-38	1.24e-37	1.21e-34
WikiPathways	TLR4 Signaling and Tolerance	2.57e-38	1.27e-37	1.24e-34
KEGG	Thyroid hormone signaling	2.9e-38	1.43e-37	1.4e-34
WikiPathways	IL-9 Signaling	3.21e-38	1.58e-37	1.55e-34
REACTOME	CRMPs in Sema3A signaling	3.26e-38	1.61e-37	1.57e-34
REACTOME	Signaling by NTRKs	3.27e-38	1.61e-37	1.58e-34
BioCarta	cxcr4 signaling	3.72e-38	1.83e-37	1.79e-34
PID	S1P4	3.88e-38	1.91e-37	1.87e-34
Panther_Pathway	Cadherin_signaling	4.13e-38	2.03e-37	1.99e-34
REACTOME	Role of ABL in ROBO-SLIT signaling	4.42e-38	2.17e-37	2.13e-34
KEGG	Insulin signaling	4.84e-38	2.38e-37	2.33e-34
REACTOME	Signaling by Insulin receptor	5.13e-38	2.51e-37	2.47e-34
BioCarta	cadmium induces dna synthesis and proliferation in macrophages	9.15e-38	4.48e-37	4.41e-34
PID	TNF receptor signaling pathway	1.04e-37	5.07e-37	4.99e-34
SIGNOR2.0	SIGNOR-TA	1.28e-37	6.28e-37	6.19e-34
REACTOME	Crosslinking of collagen fibrils	1.3e-37	6.33e-37	6.25e-34
REACTOME	PI3K Cascade	1.32e-37	6.43e-37	6.35e-34
REACTOME	Generation of second messenger molecules	1.42e-37	6.91e-37	6.83e-34
REACTOME	Fatty Acids bound to GPR40 (FFAR1) regulate insulin secretion	1.59e-37	7.72e-37	7.64e-34
BioCarta	il 4 signaling	1.66e-37	8.08e-37	8.01e-34
REACTOME	PIP3 activates AKT signaling	1.93e-37	9.36e-37	9.28e-34
REACTOME	Apoptotic cleavage of cellular proteins	1.99e-37	9.64e-37	9.57e-34
stke	Seven Transmembrane Receptor Signaling Through beta-Arrestin	2.27e-37	1.1e-36	1.09e-33
Panther_Pathway	Thyrotropin-releasing_hormone_receptor_signaling	2.85e-37	1.38e-36	1.37e-33
WikiPathways	Role Altered Glycolysation of MUC1 in Tumour Microenvironment	3.17e-37	1.53e-36	1.53e-33
IPAVS	Cross_talk_between_the_PI3K_Akt_and_JAK_STAT_pathways_in_acute_opioid_induced_cardioprotection	3.49e-37	1.69e-36	1.68e-33
REACTOME	Adherens junctions interactions	4.13e-37	1.99e-36	1.99e-33
ACSN2	CYTOSKELETON_POLARITY	5.16e-37	2.49e-36	2.49e-33
KEGG	Insulin resistance	5.62e-37	2.71e-36	2.71e-33
REACTOME	PI3K/AKT activation	5.76e-37	2.78e-36	2.78e-33
Panther_Pathway	JAK_STAT_signaling	7.94e-37	3.82e-36	3.83e-33
REACTOME	MAPK3 (ERK1) activation	8.52e-37	4.09e-36	4.1e-33
BioCarta	nfat and hypertrophy of the heart	1e-36	4.82e-36	4.84e-33
REACTOME	Growth hormone receptor signaling	1.01e-36	4.86e-36	4.88e-33
BioCarta	inactivation of gsk3 by akt causes accumulation of b-catenin in alveolar macrophages	1.06e-36	5.09e-36	5.12e-33
SIGNOR2.0	SIGNOR-INSR	1.1e-36	5.26e-36	5.3e-33
KEGG	GABAergic synapse	1.16e-36	5.55e-36	5.6e-33
REACTOME	TGF-beta receptor signaling in EMT (epithelial to mesenchymal transition)	1.18e-36	5.62e-36	5.67e-33
Panther_Pathway	Plasminogen_activating_cascade	1.22e-36	5.83e-36	5.89e-33
PID	Noncanonical Wnt signaling	1.63e-36	7.76e-36	7.84e-33
stke	T Cell Signal Transduction	1.73e-36	8.26e-36	8.36e-33
INOH	TGF-beta super family signaling pathway canonical	2.64e-36	1.25e-35	1.27e-32
INOH	insulin	3.13e-36	1.49e-35	1.51e-32
KEGG	mTOR signaling	3.79e-36	1.8e-35	1.83e-32
REACTOME	Signaling by NTRK1 (TRKA)	4.45e-36	2.11e-35	2.15e-32
WikiPathways	Control of immune tolerance by vasoactive intestinal peptide	4.56e-36	2.16e-35	2.2e-32
ACSN2	MARKERS_MACROPHAGE	4.59e-36	2.17e-35	2.21e-32
Panther_Pathway	Oxytocin_receptor_mediated_signaling	6.96e-36	3.29e-35	3.35e-32
stke	IGF-1 Receptor Signaling through beta-Arrestin	7.12e-36	3.37e-35	3.43e-32
INOH	insulin Mam	7.85e-36	3.71e-35	3.78e-32
Panther_Pathway	Axon_guidance_mediated_by_netrin	8.49e-36	4.01e-35	4.09e-32
WikiPathways	ApoE and miR-146 in inflammation and atherosclerosis	9.82e-36	4.63e-35	4.73e-32
PID	Insulin-mediated glucose transport	9.95e-36	4.68e-35	4.8e-32
WikiPathways	MAPK and NFkB Signalling Pathways Inhibited by Yersinia YopJ	1.08e-35	5.07e-35	5.2e-32
ACSN2	LYSOSOME_ENDOSOME	1.34e-35	6.28e-35	6.44e-32
REACTOME	MAPK1 (ERK2) activation	1.63e-35	7.67e-35	7.88e-32
WikiPathways	GPCRs, Class B Secretin-like	1.88e-35	8.83e-35	9.08e-32
REACTOME	Tie2 Signaling	2.23e-35	1.04e-34	1.07e-31
REACTOME	Binding and entry of HIV virion	2.77e-35	1.3e-34	1.34e-31
stke	G alpha 13 Pathway	2.93e-35	1.37e-34	1.41e-31
PID	HIV-1 Nef: Negative effector of Fas and TNF-alpha	3.07e-35	1.43e-34	1.48e-31
Spike	DAPk family	3.37e-35	1.57e-34	1.62e-31
BioCarta	il22 soluble receptor signaling	4.29e-35	2e-34	2.07e-31
ACSN2	SENESCENCE	4.68e-35	2.18e-34	2.26e-31
KEGG	Longevity regulating pathway - multiple species	4.89e-35	2.27e-34	2.36e-31
REACTOME	Fibronectin matrix formation	6.4e-35	2.98e-34	3.09e-31
REACTOME	CD209 (DC-SIGN) signaling	7.04e-35	3.27e-34	3.4e-31
PID	a4b7 Integrin signaling	7.75e-35	3.59e-34	3.73e-31
KEGG	Gastric acid secretion	8.07e-35	3.74e-34	3.89e-31
REACTOME	Regulation of Complement cascade	8.4e-35	3.89e-34	4.05e-31
REACTOME	Dermatan sulfate biosynthesis	8.81e-35	4.07e-34	4.25e-31
REACTOME	Adrenaline signalling through Alpha-2 adrenergic receptor	1.13e-34	5.22e-34	5.44e-31
KEGG	Type I diabetes mellitus	1.16e-34	5.38e-34	5.61e-31
KEGG	Antigen processing and presentation	1.47e-34	6.79e-34	7.1e-31
REACTOME	EPHA-mediated growth cone collapse	1.74e-34	8e-34	8.37e-31
IPAVS	Signaling_pathways_controlling_SHF_development	1.89e-34	8.71e-34	9.12e-31
NetPath	Notch	1.94e-34	8.93e-34	9.36e-31
WikiPathways	Type II diabetes mellitus	1.97e-34	9.06e-34	9.5e-31
REACTOME	Signaling by NOTCH	2.51e-34	1.15e-33	1.21e-30
WikiPathways	WikiPathways	2.6e-34	1.19e-33	1.25e-30
IPAVS	STAT5A_mediated_PC	2.82e-34	1.29e-33	1.36e-30
REACTOME	Highly calcium permeable postsynaptic nicotinic acetylcholine receptors	2.88e-34	1.32e-33	1.39e-30
IPAVS	Basal_Cell_Carcinoma_Signaling_Pathway	4.11e-34	1.88e-33	1.98e-30
OntoCancro	Expanded.Apoptosis	4.31e-34	1.97e-33	2.08e-30
REACTOME	VEGFR2 mediated vascular permeability	4.47e-34	2.04e-33	2.15e-30
BioCarta	fmlp induced chemokine gene expression in hmc-1 cells	4.64e-34	2.12e-33	2.24e-30
Panther_Pathway	Toll_receptor_signaling	4.88e-34	2.22e-33	2.35e-30
REACTOME	EGFR interacts with phospholipase C-gamma	7.11e-34	3.24e-33	3.43e-30
BioCarta	regulation of splicing through sam68	7.22e-34	3.28e-33	3.48e-30
REACTOME	NF-kB is activated and signals survival	7.73e-34	3.51e-33	3.73e-30
REACTOME	Regulation of actin dynamics for phagocytic cup formation	7.86e-34	3.57e-33	3.79e-30
REACTOME	RHO GTPases Activate WASPs and WAVEs	8.78e-34	3.98e-33	4.23e-30
SIGNOR2.0	SIGNOR-NFKBC	1.03e-33	4.69e-33	4.99e-30
KEGG	Adipocytokine signaling	1.04e-33	4.69e-33	4.99e-30
REACTOME	TGF-beta receptor signaling activates SMADs	1.15e-33	5.2e-33	5.54e-30
REACTOME	Highly calcium permeable nicotinic acetylcholine receptors	1.17e-33	5.3e-33	5.65e-30
stke	Differentiation Pathway in PC12 Cells	1.19e-33	5.36e-33	5.73e-30
WikiPathways	TNF alpha Signaling	1.26e-33	5.66e-33	6.05e-30
KEGG	Autoimmune thyroid disease	1.76e-33	7.91e-33	8.47e-30
ACSN2	FC_RECEPTORS	1.99e-33	8.96e-33	9.59e-30
INOH	Growth hormone signaling	2.2e-33	9.88e-33	1.06e-29
REACTOME	Listeria monocytogenes entry into host cells	2.68e-33	1.2e-32	1.29e-29
BioCarta	stat3 signaling	2.96e-33	1.33e-32	1.43e-29
REACTOME	Nef and signal transduction	3.73e-33	1.67e-32	1.8e-29
Panther_Pathway	Metabotropic_glutamate_receptor_group_I	4.3e-33	1.93e-32	2.07e-29
BioCarta	influence of ras and rho proteins on g1 to s transition	6.06e-33	2.71e-32	2.92e-29
REACTOME	Fc epsilon receptor (FCERI) signaling	6.46e-33	2.89e-32	3.11e-29
KEGG	Asthma	6.76e-33	3.02e-32	3.26e-29
IPAVS	Role_of_PTEN_in_the_myocardial_response_to_pathological_biomechanical_stress	7.43e-33	3.31e-32	3.58e-29
WikiPathways	Apoptosis Modulation and Signaling	9.35e-33	4.17e-32	4.51e-29
WikiPathways	Oligodendrocyte Specification and differentiation(including remyelination), leading to Myelin Components for CNS	1.08e-32	4.83e-32	5.23e-29
KEGG	Melanogenesis	1.1e-32	4.88e-32	5.28e-29
WikiPathways	IL17 signaling	1.11e-32	4.92e-32	5.33e-29
WikiPathways	Translation inhibitors in chronically activated PDGFRA cells	1.19e-32	5.31e-32	5.76e-29
REACTOME	FCERI mediated MAPK activation	1.94e-32	8.6e-32	9.34e-29
WikiPathways	Folate Metabolism	2.2e-32	9.74e-32	1.06e-28
REACTOME	Lectin pathway of complement activation	2.49e-32	1.1e-31	1.2e-28
WikiPathways	Hair Follicle Development: Cytodifferentiation (Part 3 of 3)	2.89e-32	1.28e-31	1.39e-28
BioCarta	regulation of ck1/cdk5 by type 1 glutamate receptors	3.09e-32	1.37e-31	1.49e-28
WikiPathways	Integrated Breast Cancer	3.3e-32	1.46e-31	1.59e-28
REACTOME	Free fatty acids regulate insulin secretion	3.37e-32	1.49e-31	1.63e-28
stke	PI3K Pathway	4.06e-32	1.79e-31	1.96e-28
PID	Class I PI3K signaling events mediated by Akt	5.1e-32	2.24e-31	2.46e-28
REACTOME	MyD88 deficiency (TLR2/4)	5.89e-32	2.59e-31	2.84e-28
WikiPathways	Splicing factor NOVA regulated synaptic proteins	6.47e-32	2.85e-31	3.12e-28
REACTOME	Negative regulation of FGFR4 signaling	6.98e-32	3.07e-31	3.37e-28
Panther_Pathway	Parkinson_disease	7.07e-32	3.1e-31	3.41e-28
REACTOME	Apoptotic execution phase	8.17e-32	3.58e-31	3.94e-28
REACTOME	NOTCH3 Activation and Transmission of Signal to the Nucleus	1.07e-31	4.69e-31	5.16e-28
KEGG	Longevity regulating	1.22e-31	5.35e-31	5.89e-28
REACTOME	Activation of Matrix Metalloproteinases	1.39e-31	6.07e-31	6.69e-28
PID	RAC1 signaling	1.74e-31	7.61e-31	8.4e-28
KEGG	Cellular senescence	1.77e-31	7.71e-31	8.51e-28
REACTOME	Histamine receptors	1.78e-31	7.75e-31	8.56e-28
REACTOME	Downstream signaling of activated FGFR2	1.83e-31	7.97e-31	8.81e-28
BioCarta	extrinsic prothrombin activation	1.9e-31	8.28e-31	9.16e-28
WikiPathways	NLR Proteins	1.99e-31	8.67e-31	9.6e-28
WikiPathways	MAPK Cascade	2.09e-31	9.07e-31	1.01e-27
Panther_Pathway	Insulin_IGF_pathway-protein_kinase_B_signaling_cascade	2.47e-31	1.07e-30	1.19e-27
REACTOME	MyD88:MAL(TIRAP) cascade initiated on plasma membrane	3.47e-31	1.5e-30	1.67e-27
REACTOME	Toll Like Receptor TLR6:TLR2 Cascade	3.47e-31	1.5e-30	1.67e-27
WikiPathways	Imatinib and Chronic Myeloid Leukemia	3.71e-31	1.61e-30	1.79e-27
REACTOME	Negative regulation of FGFR3 signaling	3.8e-31	1.64e-30	1.83e-27
INOH	TLR ECSIT MEKK1 JNK	3.85e-31	1.67e-30	1.86e-27
PID	Ras signaling in the CD4+ TCR	4.22e-31	1.82e-30	2.03e-27
BioCarta	fibrinolysis	4.92e-31	2.12e-30	2.37e-27
BioCarta	activation of pkc through g-protein coupled receptors	5.72e-31	2.47e-30	2.76e-27
REACTOME	IRAK4 deficiency (TLR2/4)	5.89e-31	2.54e-30	2.84e-27
REACTOME	C-type lectin receptors (CLRs)	5.93e-31	2.55e-30	2.86e-27
REACTOME	Common Pathway of Fibrin Clot Formation	6.02e-31	2.59e-30	2.9e-27
Spike	MYO7A Interactions In The Ear	6.74e-31	2.9e-30	3.25e-27
REACTOME	G-protein mediated events	7.19e-31	3.09e-30	3.47e-27
WikiPathways	Structural Pathway of Interleukin 1 (IL-1)	8.19e-31	3.51e-30	3.95e-27
stke	STAT3 Pathway	8.63e-31	3.7e-30	4.16e-27
KEGG	Aldosterone-regulated sodium reabsorption	1.09e-30	4.67e-30	5.26e-27
REACTOME	Interleukin-20 family signaling	1.1e-30	4.72e-30	5.32e-27
NetPath	TWEAK	1.11e-30	4.74e-30	5.35e-27
REACTOME	Signaling by BMP	1.11e-30	4.75e-30	5.37e-27
REACTOME	Ficolins bind to repetitive carbohydrate structures on the target cell surface	1.15e-30	4.92e-30	5.56e-27
REACTOME	TFAP2 (AP-2) family regulates transcription of growth factors and their receptors	1.19e-30	5.08e-30	5.75e-27
REACTOME	PLC beta mediated events	1.2e-30	5.12e-30	5.79e-27
REACTOME	Signalling to ERKs	1.95e-30	8.3e-30	9.4e-27
WikiPathways	Prion disease	2.01e-30	8.53e-30	9.67e-27
KEGG	Herpes simplex infection	2.03e-30	8.61e-30	9.77e-27
REACTOME	Erythropoietin activates Phosphoinositide-3-kinase (PI3K)	2.09e-30	8.88e-30	1.01e-26
REACTOME	Inhibition of Signaling by Overexpressed EGFR	2.26e-30	9.59e-30	1.09e-26
REACTOME	Signaling by Overexpressed Wild-Type EGFR in Cancer	2.26e-30	9.59e-30	1.09e-26
WikiPathways	Supression of HMGB1 mediated inflammation by THBD	2.79e-30	1.18e-29	1.34e-26
WikiPathways	TCA Cycle Nutrient Utilization and Invasiveness of Ovarian Cancer	3.16e-30	1.34e-29	1.52e-26
WikiPathways	Notch Signaling	3.61e-30	1.52e-29	1.74e-26
REACTOME	ADP signalling through P2Y purinoceptor 1	3.66e-30	1.54e-29	1.76e-26
Spike	NOTCH1 Signaling In The Ear	3.95e-30	1.66e-29	1.9e-26
OntoCancro	Apoptosis	4.32e-30	1.82e-29	2.08e-26
REACTOME	PD-1 signaling	4.65e-30	1.96e-29	2.24e-26
REACTOME	IRS activation	4.89e-30	2.06e-29	2.36e-26
PharmGKB	Nicotine_Pathway_Chromaffin_Cell_Pharmacodynamics	5.46e-30	2.29e-29	2.63e-26
WikiPathways	Nicotine Activity on Chromaffin Cells	5.46e-30	2.29e-29	2.63e-26
REACTOME	Phosphorylation of CD3 and TCR zeta chains	5.77e-30	2.42e-29	2.78e-26
stke	G alpha s Pathway	6.82e-30	2.86e-29	3.29e-26
KEGG	Amyotrophic lateral sclerosis (ALS)	6.83e-30	2.86e-29	3.29e-26
PID	TRAIL signaling	7.13e-30	2.98e-29	3.44e-26
BioCarta	phosphoinositides and their downstream targets	7.24e-30	3.03e-29	3.49e-26
KEGG	Glutamatergic synapse	8.08e-30	3.37e-29	3.89e-26
REACTOME	Protein-protein interactions at synapses	8.71e-30	3.64e-29	4.2e-26
BioCarta	signaling pathway from g-protein families	9.85e-30	4.11e-29	4.75e-26
REACTOME	Negative regulation of FGFR1 signaling	1.03e-29	4.28e-29	4.95e-26
BioCarta	pkc-catalyzed phosphorylation of inhibitory phosphoprotein of myosin phosphatase	1.32e-29	5.49e-29	6.35e-26
REACTOME	Signaling by FGFR3 in disease	1.59e-29	6.61e-29	7.66e-26
REACTOME	Signaling by FGFR3 point mutants in cancer	1.59e-29	6.61e-29	7.66e-26
REACTOME	Downregulation of TGF-beta receptor signaling	1.65e-29	6.85e-29	7.95e-26
WikiPathways	Follicle Stimulating Hormone (FSH) signaling	2.21e-29	9.18e-29	1.07e-25
OntoCancro	Cell.Cycle	2.28e-29	9.44e-29	1.1e-25
OntoCancro	Non.homologous.end.joining	2.3e-29	9.52e-29	1.11e-25
WikiPathways	G13 Signaling	2.4e-29	9.93e-29	1.16e-25
OntoCancro	Mismatch.repair..MMR.	2.53e-29	1.05e-28	1.22e-25
WikiPathways	Canonical and Non-canonical Notch signaling	2.54e-29	1.05e-28	1.22e-25
OntoCancro	Homologous.recombination..HR.	2.79e-29	1.15e-28	1.34e-25
OntoCancro	Nucleotide.excision.repair..NER.	2.79e-29	1.15e-28	1.34e-25
BioCarta	regulation of bad phosphorylation	2.8e-29	1.15e-28	1.35e-25
REACTOME	Signaling by cytosolic FGFR1 fusion mutants	2.83e-29	1.16e-28	1.36e-25
OntoCancro	Base.excision.repair..BER.	3.38e-29	1.39e-28	1.63e-25
BioCarta	mapkinase signaling	3.86e-29	1.59e-28	1.86e-25
REACTOME	SLIT2:ROBO1 increases RHOA activity	3.91e-29	1.61e-28	1.89e-25
REACTOME	Scavenging by Class H Receptors	4.35e-29	1.78e-28	2.1e-25
REACTOME	Interleukin-7 signaling	4.37e-29	1.79e-28	2.11e-25
REACTOME	CTLA4 inhibitory signaling	4.66e-29	1.91e-28	2.24e-25
REACTOME	Toll Like Receptor 2 (TLR2) Cascade	4.79e-29	1.96e-28	2.31e-25
REACTOME	Toll Like Receptor TLR1:TLR2 Cascade	4.79e-29	1.96e-28	2.31e-25
REACTOME	Formation of annular gap junctions	5.32e-29	2.17e-28	2.56e-25
OntoCancro	Chromosome.Stability	5.46e-29	2.23e-28	2.63e-25
REACTOME	Presynaptic nicotinic acetylcholine receptors	6.03e-29	2.46e-28	2.91e-25
REACTOME	RHO GTPases Activate NADPH Oxidases	6.51e-29	2.65e-28	3.14e-25
BioCarta	rac1 cell motility signaling	6.57e-29	2.68e-28	3.17e-25
Panther_Pathway	Insulin_IGF_pathway_MAP_kinase_cascade	6.97e-29	2.84e-28	3.36e-25
BioCarta	ceramide signaling	9.75e-29	3.96e-28	4.7e-25
NetPath	TGF_beta_Receptor	9.81e-29	3.98e-28	4.73e-25
REACTOME	Negative regulation of FGFR2 signaling	1.13e-28	4.6e-28	5.47e-25
WikiPathways	RIG-I-like Receptor Signaling	1.18e-28	4.78e-28	5.69e-25
REACTOME	Recycling pathway of L1	1.19e-28	4.84e-28	5.75e-25
PharmGKB	Proton_Pump_Inhibitor_Pathway_Pharmacodynamics	1.2e-28	4.85e-28	5.77e-25
Panther_Pathway	Axon_guidance_mediated_by_semaphorins	1.52e-28	6.16e-28	7.34e-25
ACSN2	ADHERENS_JUNCTIONS	1.65e-28	6.67e-28	7.96e-25
REACTOME	Signaling by the B Cell Receptor (BCR)	2.21e-28	8.91e-28	1.06e-24
WikiPathways	Cell-type Dependent Selectivity of CCK2R Signaling	2.29e-28	9.23e-28	1.1e-24
REACTOME	Downstream signaling of activated FGFR3	2.29e-28	9.24e-28	1.1e-24
BioCarta	regulation of eif-4e and p70s6 kinase	2.42e-28	9.76e-28	1.17e-24
REACTOME	Regulation of insulin secretion	2.99e-28	1.2e-27	1.44e-24
REACTOME	Class B/2 (Secretin family receptors)	3e-28	1.21e-27	1.45e-24
WikiPathways	MFAP5-mediated ovarian cancer cell motility and invasiveness	3.26e-28	1.31e-27	1.57e-24
ACSN2	CASPASES	3.28e-28	1.32e-27	1.58e-24
REACTOME	Interleukin-1 processing	4.23e-28	1.7e-27	2.04e-24
WikiPathways	NO/cGMP/PKG mediated Neuroprotection	4.5e-28	1.8e-27	2.17e-24
WikiPathways	Signal Transduction of S1P Receptor	4.81e-28	1.93e-27	2.32e-24
SMPDB	Vasopressin Regulation of Water Homeostasis	5.35e-28	2.14e-27	2.58e-24
PID	Role of Calcineurin-dependent NFAT signaling in lymphocytes	5.79e-28	2.31e-27	2.79e-24
WikiPathways	Estrogen signaling	5.8e-28	2.32e-27	2.79e-24
stke	TGF beta Signaling in Gastrointestinal Stem Cells	5.86e-28	2.34e-27	2.83e-24
Panther_Pathway	Interferon_gamma_signaling	5.95e-28	2.37e-27	2.87e-24
KEGG	Retrograde endocannabinoid signaling	6.45e-28	2.57e-27	3.11e-24
WikiPathways	Androgen receptor signaling	6.52e-28	2.6e-27	3.14e-24
REACTOME	Downstream signaling of activated FGFR1	7.16e-28	2.85e-27	3.45e-24
REACTOME	Downstream signaling of activated FGFR4	7.53e-28	2.99e-27	3.63e-24
REACTOME	G alpha (z) signalling events	8.19e-28	3.25e-27	3.95e-24
INOH	GPCR Adenosine A2A receptor	9.86e-28	3.91e-27	4.75e-24
BioCarta	role of mal in rho-mediated activation of srf	1.1e-27	4.35e-27	5.29e-24
KEGG	Nicotine addiction	1.9e-27	7.51e-27	9.13e-24
BioCarta	lectin induced complement	3.08e-27	1.22e-26	1.48e-23
REACTOME	Interleukin-9 signaling	3.15e-27	1.24e-26	1.52e-23
REACTOME	Initial triggering of complement	3.47e-27	1.37e-26	1.67e-23
KEGG	Long-term potentiation	3.99e-27	1.58e-26	1.92e-23
stke	Fas Signaling Pathway in Hepatocytes	4.9e-27	1.93e-26	2.36e-23
REACTOME	Intrinsic Pathway of Fibrin Clot Formation	5.02e-27	1.98e-26	2.42e-23
SIGNOR2.0	SIGNOR-FapINS	5.7e-27	2.25e-26	2.75e-23
KEGG	Endocrine and other factor-regulated calcium reabsorption	6.99e-27	2.75e-26	3.37e-23
REACTOME	Signaling by FGFR2 in disease	1.03e-26	4.04e-26	4.95e-23
PharmGKB	Succinylcholine_Pathway_Pharmacokinetics_Pharmacodynamics	1.07e-26	4.18e-26	5.13e-23
Panther_Pathway	Endogenous_cannabinoid_signaling	1.13e-26	4.42e-26	5.43e-23
PharmGKB	Anti_diabetic_Drug_Potassium_Channel_Inhibitors_Pathway_Pharmacodynamics	1.21e-26	4.73e-26	5.82e-23
PID	Regulation of Ras family activation	1.21e-26	4.74e-26	5.82e-23
WikiPathways	Mammary gland development pathway - Involution (Stage 4 of 4)	1.37e-26	5.38e-26	6.62e-23
REACTOME	Acetylcholine regulates insulin secretion	1.43e-26	5.6e-26	6.89e-23
REACTOME	Regulation of IFNG signaling	1.46e-26	5.72e-26	7.05e-23
INOH	IL-3 signaling	1.51e-26	5.91e-26	7.29e-23
Panther_Pathway	Enkephalin_release	1.72e-26	6.7e-26	8.28e-23
NetPath	IL9	1.76e-26	6.85e-26	8.47e-23
REACTOME	Type I hemidesmosome assembly	1.83e-26	7.15e-26	8.84e-23
REACTOME	Interleukin-21 signaling	1.94e-26	7.57e-26	9.37e-23
REACTOME	Gastrin-CREB signalling pathway via PKC and MAPK	2.19e-26	8.53e-26	1.06e-22
WikiPathways	Neural Crest Differentiation	2.24e-26	8.69e-26	1.08e-22
ACSN2	FIBROBLAST_ACTIVATION_MARKERS	2.52e-26	9.79e-26	1.21e-22
REACTOME	Opioid Signalling	2.89e-26	1.12e-25	1.39e-22
PID	S1P5	3.3e-26	1.28e-25	1.59e-22
REACTOME	G-protein activation	3.4e-26	1.32e-25	1.64e-22
KEGG	Viral carcinogenesis	3.46e-26	1.34e-25	1.67e-22
REACTOME	Highly sodium permeable acetylcholine nicotinic receptors	3.96e-26	1.53e-25	1.91e-22
WikiPathways	Fas Ligand (FasL) pathway and Stress induction of Heat Shock Proteins (HSP) regulation	4.22e-26	1.63e-25	2.04e-22
REACTOME	PI-3K cascade:FGFR3	4.24e-26	1.64e-25	2.05e-22
REACTOME	ADP signalling through P2Y purinoceptor 12	4.9e-26	1.89e-25	2.36e-22
REACTOME	Thromboxane signalling through TP receptor	6.7e-26	2.58e-25	3.23e-22
REACTOME	TAK1 activates NFkB by phosphorylation and activation of IKKs complex	6.72e-26	2.59e-25	3.24e-22
REACTOME	ER-Phagosome	8.73e-26	3.36e-25	4.21e-22
BioCarta	il-10 anti-inflammatory signaling	9.16e-26	3.52e-25	4.42e-22
WikiPathways	Vitamin D Receptor	9.55e-26	3.67e-25	4.6e-22
BioCarta	ras signaling	1.09e-25	4.19e-25	5.26e-22
INOH	Fas	1.35e-25	5.16e-25	6.49e-22
NetPath	RANKL	1.37e-25	5.25e-25	6.6e-22
PID	Trk receptor signaling mediated by the MAPK	1.37e-25	5.25e-25	6.6e-22
REACTOME	Gap junction degradation	1.41e-25	5.39e-25	6.79e-22
REACTOME	p75NTR recruits signalling complexes	1.65e-25	6.31e-25	7.95e-22
BioCarta	bone remodeling	1.69e-25	6.48e-25	8.17e-22
WikiPathways	Circadian rhythm related genes	1.79e-25	6.83e-25	8.62e-22
PID	Glucocorticoid receptor regulatory network	1.92e-25	7.33e-25	9.26e-22
REACTOME	Beta-catenin independent WNT signaling	2.11e-25	8.04e-25	1.02e-21
IPAVS	acute_Myeloid_leukemia_Signaling	2.63e-25	1e-24	1.27e-21
REACTOME	GRB2 events in EGFR signaling	2.67e-25	1.02e-24	1.29e-21
REACTOME	RAF activation	3e-25	1.14e-24	1.45e-21
REACTOME	Interferon gamma signaling	3.47e-25	1.32e-24	1.67e-21
Panther_Pathway	GABA-B_receptor_II	3.71e-25	1.41e-24	1.79e-21
PID	Cellular roles of Anthrax toxin	4.99e-25	1.89e-24	2.41e-21
INOH	IL-2 signaling	5.14e-25	1.95e-24	2.48e-21
KEGG	Cushing syndrome	5.56e-25	2.11e-24	2.68e-21
WikiPathways	Inhibition of exosome biogenesis and secretion by Manumycin A in CRPC cells	5.69e-25	2.16e-24	2.74e-21
REACTOME	Constitutive Signaling by NOTCH1 t(7;9)(NOTCH1:M1580_K2555) Translocation Mutant	5.77e-25	2.18e-24	2.78e-21
REACTOME	Signaling by NOTCH1 t(7;9)(NOTCH1:M1580_K2555) Translocation Mutant	5.77e-25	2.18e-24	2.78e-21
WikiPathways	ERK Pathway in Huntington's Disease	5.89e-25	2.23e-24	2.84e-21
IPAVS	beta3_integrin_mediated_Ub_for_NFkB_activation_Proteins	6.77e-25	2.56e-24	3.26e-21
ACSN2	GAP_JUNCTIONS	7.48e-25	2.82e-24	3.6e-21
KEGG	Autophagy - animal	7.57e-25	2.85e-24	3.65e-21
SignaLink2.0	Notch(non-core)	7.97e-25	3e-24	3.84e-21
PID	mTOR signaling	9.06e-25	3.41e-24	4.37e-21
REACTOME	Regulation of TLR by endogenous ligand	1.05e-24	3.95e-24	5.07e-21
REACTOME	Signaling by NOTCH3	1.1e-24	4.14e-24	5.31e-21
WikiPathways	Phosphodiesterases in neuronal function	1.15e-24	4.3e-24	5.53e-21
SIGNOR2.0	SIGNOR-IL1R	1.16e-24	4.34e-24	5.57e-21
WikiPathways	Wnt Signaling Pathway and Pluripotency	1.19e-24	4.45e-24	5.72e-21
PID	JNK signaling in the CD4+ TCR	1.39e-24	5.2e-24	6.7e-21
WikiPathways	Type 2 papillary renal cell carcinoma	1.52e-24	5.69e-24	7.33e-21
ACSN2	DEATH_RECEPTOR	1.61e-24	6.01e-24	7.75e-21
REACTOME	Adenylate cyclase inhibitory	1.7e-24	6.34e-24	8.18e-21
WikiPathways	Wnt Signaling	1.85e-24	6.91e-24	8.91e-21
PID	ATF-2 transcription factor network	1.9e-24	7.1e-24	9.17e-21
REACTOME	RHO GTPases activate IQGAPs	2.05e-24	7.66e-24	9.9e-21
Panther_Pathway	Wnt_signaling	2.11e-24	7.86e-24	1.02e-20
ACSN2	APOPTOSIS	2.4e-24	8.93e-24	1.16e-20
REACTOME	Prolonged ERK activation events	2.52e-24	9.39e-24	1.22e-20
SignaLink2.0	WNT/Wingless(core)	2.93e-24	1.09e-23	1.41e-20
WikiPathways	PI3K-AKT-mTOR signaling pathway and therapeutic opportunities	3.24e-24	1.2e-23	1.56e-20
SMPDB	Carvedilol Action Pathway	3.61e-24	1.34e-23	1.74e-20
SMPDB	Labetalol Action Pathway	3.61e-24	1.34e-23	1.74e-20
REACTOME	Acetylcholine binding and downstream events	3.67e-24	1.36e-23	1.77e-20
REACTOME	Postsynaptic nicotinic acetylcholine receptors	3.67e-24	1.36e-23	1.77e-20
WikiPathways	Photodynamic therapy-induced HIF-1 survival signaling	3.72e-24	1.37e-23	1.79e-20
WikiPathways	Apoptosis Modulation by HSP70	4.09e-24	1.51e-23	1.97e-20
PID	Calcineurin-regulated NFAT-dependent transcription in lymphocytes	4.11e-24	1.52e-23	1.98e-20
REACTOME	Signaling by FGFR4 in disease	4.13e-24	1.52e-23	1.99e-20
REACTOME	Toll Like Receptor 9 (TLR9) Cascade	4.21e-24	1.55e-23	2.03e-20
REACTOME	CS/DS degradation	4.53e-24	1.67e-23	2.18e-20
INOH	LIF signaling	5.08e-24	1.87e-23	2.45e-20
REACTOME	TRAF6 mediated induction of NFkB and MAP kinases upon TLR7/8 or 9 activation	5.08e-24	1.87e-23	2.45e-20
REACTOME	WNT5A-dependent internalization of FZD4	5.24e-24	1.93e-23	2.53e-20
REACTOME	Downstream TCR signaling	5.32e-24	1.96e-23	2.57e-20
REACTOME	FCERI mediated Ca+2 mobilization	6.88e-24	2.53e-23	3.32e-20
REACTOME	Interferon Signaling	7.34e-24	2.69e-23	3.54e-20
PID	Notch signaling	7.82e-24	2.86e-23	3.77e-20
Panther_Pathway	p53_pathway_feedback_loops_2	9.3e-24	3.41e-23	4.48e-20
WikiPathways	miRs in Muscle Cell Differentiation	1.05e-23	3.83e-23	5.04e-20
BioCarta	human cytomegalovirus and map kinase	1.38e-23	5.06e-23	6.66e-20
REACTOME	MyD88 dependent cascade initiated on endosome	1.63e-23	5.97e-23	7.87e-20
REACTOME	Toll Like Receptor 7/8 (TLR7/8) Cascade	1.63e-23	5.97e-23	7.87e-20
REACTOME	Activation of GABAB receptors	1.73e-23	6.32e-23	8.35e-20
REACTOME	GABA B receptor activation	1.73e-23	6.32e-23	8.35e-20
NetPath	TNFalpha	2.04e-23	7.45e-23	9.85e-20
REACTOME	Dissolution of Fibrin Clot	2.15e-23	7.81e-23	1.03e-19
REACTOME	Caspase-mediated cleavage of cytoskeletal proteins	2.42e-23	8.79e-23	1.16e-19
REACTOME	Cell death signalling via NRAGE, NRIF and NADE	2.47e-23	8.99e-23	1.19e-19
ACSN2	MOMP_REGULATION	2.54e-23	9.24e-23	1.23e-19
WikiPathways	Vitamin D in inflammatory diseases	2.74e-23	9.93e-23	1.32e-19
NetPath	AndrogenReceptor	3.12e-23	1.13e-22	1.5e-19
REACTOME	Activation of SMO	3.23e-23	1.17e-22	1.55e-19
REACTOME	Signaling by FGFR3 fusions in cancer	3.64e-23	1.32e-22	1.75e-19
REACTOME	PI-3K cascade:FGFR2	4.25e-23	1.54e-22	2.05e-19
BioCarta	cd40l signaling	5.44e-23	1.97e-22	2.62e-19
WikiPathways	4-hydroxytamoxifen, Dexamethasone, and Retinoic Acids Regulation of p27 Expression	5.66e-23	2.05e-22	2.73e-19
REACTOME	Interleukin-1 family signaling	5.97e-23	2.16e-22	2.88e-19
stke	Tumor Necrosis Factor Pathway	6.12e-23	2.21e-22	2.95e-19
REACTOME	Integration of energy metabolism	7.2e-23	2.6e-22	3.47e-19
REACTOME	PI-3K cascade:FGFR4	7.83e-23	2.82e-22	3.78e-19
BioCarta	phospholipase c signaling	9.24e-23	3.32e-22	4.45e-19
stke	Toll-Like Receptor Pathway	1.09e-22	3.91e-22	5.24e-19
PID	PAR4-mediated thrombin signaling events	1.18e-22	4.24e-22	5.69e-19
stke	Mitochondrial Pathway of Apoptosis: Caspases	1.19e-22	4.28e-22	5.74e-19
ACSN2	NECROPTOSIS	1.23e-22	4.4e-22	5.91e-19
REACTOME	Frs2-mediated activation	1.25e-22	4.47e-22	6e-19
KEGG	Thyroid cancer	1.43e-22	5.13e-22	6.89e-19
REACTOME	MET activates PI3K/AKT signaling	1.48e-22	5.29e-22	7.12e-19
ACSN2	RCD_GENES	1.69e-22	6.06e-22	8.17e-19
REACTOME	Signaling by TGF-beta Receptor Complex	2.07e-22	7.41e-22	9.99e-19
KEGG	Progesterone-mediated oocyte maturation	2.52e-22	9.01e-22	1.22e-18
REACTOME	Nucleotide-binding domain, leucine rich repeat containing receptor (NLR) signaling	3.33e-22	1.19e-21	1.6e-18
BioCarta	platelet amyloid precursor protein	3.64e-22	1.3e-21	1.76e-18
PID	Validated targets of C-MYC transcriptional repression	4.02e-22	1.43e-21	1.94e-18
PID	LKB1 signaling events	4.48e-22	1.59e-21	2.16e-18
HumanCyc	MAP kinase cascade	5.74e-22	2.04e-21	2.77e-18
BioCarta	b cell survival	5.82e-22	2.07e-21	2.81e-18
REACTOME	NOD1/2 Signaling Pathway	6.09e-22	2.17e-21	2.94e-18
REACTOME	Unblocking of NMDA receptors, glutamate binding and activation	6.4e-22	2.27e-21	3.09e-18
stke	G alpha q Pathway	6.94e-22	2.46e-21	3.35e-18
HumanCyc	BMP Signalling Pathway	7.1e-22	2.52e-21	3.42e-18
PID	HIF-1-alpha transcription factor network	7.51e-22	2.66e-21	3.62e-18
REACTOME	Translocation of ZAP-70 to Immunological synapse	7.52e-22	2.66e-21	3.63e-18
INOH	IFN gamma signaling	8.41e-22	2.98e-21	4.05e-18
REACTOME	Negative regulation of MET activity	8.71e-22	3.08e-21	4.2e-18
Spike	MYO3A Interacting Proteins in the Auditory System	9.07e-22	3.2e-21	4.37e-18
Panther_Pathway	Beta2_adrenergic_receptor_signaling	1.06e-21	3.75e-21	5.13e-18
IPAVS	GSK3beta_regulation_by_signaling	1.07e-21	3.77e-21	5.15e-18
WikiPathways	Nanoparticle triggered regulated necrosis	1.13e-21	3.98e-21	5.44e-18
REACTOME	IL-6-type cytokine receptor ligand interactions	1.14e-21	4.03e-21	5.52e-18
BioCarta	tnf/stress related signaling	1.3e-21	4.58e-21	6.27e-18
REACTOME	EGFR Transactivation by Gastrin	1.42e-21	5e-21	6.84e-18
REACTOME	Nectin/Necl trans heterodimerization	1.49e-21	5.24e-21	7.18e-18
REACTOME	G alpha (12/13) signalling events	1.5e-21	5.28e-21	7.24e-18
REACTOME	PI-3K cascade:FGFR1	1.61e-21	5.66e-21	7.78e-18
ACSN2	MATRIX_REGULATION	1.87e-21	6.57e-21	9.03e-18
BioCarta	melanocyte development and pigmentation	1.88e-21	6.6e-21	9.07e-18
WikiPathways	Nucleotide-binding Oligomerization Domain (NOD)	2.39e-21	8.39e-21	1.15e-17
Panther_Pathway	Huntington_disease	2.75e-21	9.61e-21	1.32e-17
WikiPathways	Serotonin Receptor 2 and ELK-SRF/GATA4 signaling	2.9e-21	1.02e-20	1.4e-17
SignaLink2.0	JAK/STAT(non-core)	3.05e-21	1.07e-20	1.47e-17
REACTOME	RHO GTPases activate PAKs	3.08e-21	1.07e-20	1.48e-17
KEGG	Systemic lupus erythematosus	3.32e-21	1.16e-20	1.6e-17
IPAVS	Effects_of_PKA_Phosphorylation_of_RyR2_in_the_HeartIn_the_nonfailing_heart_v2	3.34e-21	1.17e-20	1.61e-17
PID	Signaling events mediated by PRL	3.53e-21	1.23e-20	1.7e-17
WikiPathways	TFs Regulate miRNAs related to cardiac hypertrophy	3.92e-21	1.37e-20	1.89e-17
WikiPathways	IL-10 Anti-inflammatory Signaling Pathway	4.09e-21	1.42e-20	1.97e-17
REACTOME	IkBA variant leads to EDA-ID	4.48e-21	1.56e-20	2.16e-17
Panther_Pathway	Metabotropic_glutamate_receptor_group_II	4.75e-21	1.65e-20	2.29e-17
WikiPathways	Hematopoietic Stem Cell Differentiation	5.06e-21	1.76e-20	2.44e-17
REACTOME	Caspase activation via extrinsic apoptotic signalling	5.84e-21	2.03e-20	2.81e-17
Spike	Apoptosis	5.92e-21	2.05e-20	2.86e-17
REACTOME	Creation of C4 and C2 activators	6.34e-21	2.2e-20	3.05e-17
ACSN2	FAS_RESPONSE	6.45e-21	2.23e-20	3.11e-17
REACTOME	RIP-mediated NFkB activation via ZBP1	8.37e-21	2.89e-20	4.03e-17
stke	Granule Cell Survival Pathway	8.37e-21	2.89e-20	4.03e-17
REACTOME	Smooth Muscle Contraction	8.7e-21	3.01e-20	4.2e-17
REACTOME	TRAF6 mediated NF-kB activation	1e-20	3.47e-20	4.84e-17
Panther_Pathway	Metabotropic_glutamate_receptor_group_III	1.06e-20	3.65e-20	5.1e-17
REACTOME	RUNX3 regulates CDKN1A transcription	1.2e-20	4.14e-20	5.79e-17
REACTOME	Activation of NMDA receptors and postsynaptic events	1.39e-20	4.8e-20	6.72e-17
REACTOME	MyD88-independent TLR4 cascade	1.59e-20	5.46e-20	7.65e-17
REACTOME	TRIF(TICAM1)-mediated TLR4 signaling	1.59e-20	5.46e-20	7.65e-17
WikiPathways	Canonical NF-KB	1.61e-20	5.55e-20	7.78e-17
WikiPathways	Serotonin Receptor 2 and STAT3 Signaling	1.76e-20	6.06e-20	8.5e-17
REACTOME	Regulation of localization of FOXO transcription factors	1.92e-20	6.6e-20	9.27e-17
REACTOME	Caspase activation via Death Receptors in the presence of ligand	2.46e-20	8.43e-20	1.18e-16
REACTOME	MyD88 cascade initiated on plasma membrane	2.75e-20	9.41e-20	1.32e-16
REACTOME	Toll Like Receptor 10 (TLR10) Cascade	2.75e-20	9.41e-20	1.32e-16
REACTOME	Toll Like Receptor 5 (TLR5) Cascade	2.75e-20	9.41e-20	1.32e-16
WikiPathways	Physiological and Pathological Hypertrophy of the Heart	2.78e-20	9.51e-20	1.34e-16
REACTOME	Activation of kainate receptors upon glutamate binding	3.1e-20	1.06e-19	1.49e-16
WikiPathways	Bone Morphogenic Protein (BMP) Signalling and Regulation	3.61e-20	1.23e-19	1.74e-16
SIGNOR2.0	SIGNOR-MCAPO	3.71e-20	1.27e-19	1.79e-16
REACTOME	Adrenaline,noradrenaline inhibits insulin secretion	3.73e-20	1.27e-19	1.8e-16
KEGG	RIG-I-like receptor signaling	3.83e-20	1.31e-19	1.85e-16
BioCarta	chaperones modulate interferon signaling	4.02e-20	1.37e-19	1.94e-16
BioCarta	erythropoietin mediated neuroprotection through nf-kb	4.08e-20	1.39e-19	1.96e-16
REACTOME	Activation of the AP-1 family of transcription factors	5.08e-20	1.73e-19	2.45e-16
ACSN2	PI3K_AKT_MTOR	6.97e-20	2.37e-19	3.36e-16
REACTOME	PTK6 Regulates RHO GTPases, RAS GTPase and MAP kinases	6.99e-20	2.38e-19	3.37e-16
BioCarta	nitric oxide signaling	7.17e-20	2.43e-19	3.46e-16
WikiPathways	AMP-activated Protein Kinase (AMPK) Signaling	7.83e-20	2.66e-19	3.77e-16
BioCarta	ifn gamma signaling	7.86e-20	2.66e-19	3.79e-16
stke	JNK MAPK Pathway	9.93e-20	3.36e-19	4.78e-16
BioCarta	inhibition of matrix metalloproteinases	1.32e-19	4.46e-19	6.36e-16
WikiPathways	Striated Muscle Contraction	1.67e-19	5.66e-19	8.06e-16
INOH	IL-10 signaling	1.76e-19	5.95e-19	8.49e-16
REACTOME	Interleukin-12 signaling	1.88e-19	6.34e-19	9.05e-16
INOH	BMP signaling Dro	1.93e-19	6.52e-19	9.31e-16
ACSN2	STARVATION_AUTOPHAGY	2.31e-19	7.8e-19	1.11e-15
REACTOME	Signaling by Activin	2.33e-19	7.86e-19	1.12e-15
PID	p38 MAPK signaling	2.57e-19	8.66e-19	1.24e-15
PID	Arf6 downstream	2.61e-19	8.77e-19	1.26e-15
REACTOME	InlA-mediated entry of Listeria monocytogenes into host cells	2.62e-19	8.83e-19	1.27e-15
INOH	IL-13 signaling	3.49e-19	1.17e-18	1.68e-15
BioCarta	cardiac protection against ros	3.55e-19	1.19e-18	1.71e-15
REACTOME	Signaling by FGFR2	4.43e-19	1.49e-18	2.14e-15
KEGG	Hedgehog signaling	4.74e-19	1.59e-18	2.29e-15
KEGG	Alcoholism	4.96e-19	1.66e-18	2.39e-15
stke	Interferon gamma Pathway	4.96e-19	1.66e-18	2.39e-15
REACTOME	TNFR1-induced proapoptotic signaling	5.15e-19	1.72e-18	2.48e-15
BioCarta	how progesterone initiates the oocyte maturation	5.26e-19	1.76e-18	2.54e-15
KEGG	Necroptosis	5.62e-19	1.88e-18	2.71e-15
SignaLink2.0	TGF(non-core)	6.69e-19	2.24e-18	3.23e-15
SIGNOR2.0	SIGNOR-HPP	7.37e-19	2.46e-18	3.55e-15
SMPDB	Nicotine Metabolism Pathway	8.31e-19	2.77e-18	4e-15
BioCarta	il12 and stat4 dependent signaling pathway in th1 development	8.58e-19	2.86e-18	4.13e-15
PID	Integrin-linked kinase signaling	1.05e-18	3.49e-18	5.04e-15
INOH	TLR ECSIT MEKK1 p38	1.13e-18	3.77e-18	5.45e-15
REACTOME	Regulation of expression of SLITs and ROBOs	1.35e-18	4.49e-18	6.51e-15
BioCarta	fas signaling pathway (cd95)	1.37e-18	4.54e-18	6.59e-15
ACSN2	IMMUNOSTIMULATORY_CYTOKINE_EXPRESSION	1.44e-18	4.77e-18	6.92e-15
ACSN2	HEDGEHOG	1.57e-18	5.2e-18	7.54e-15
PID	Regulation of Telomerase	1.67e-18	5.55e-18	8.06e-15
REACTOME	PI3K events in ERBB4 signaling	1.8e-18	5.98e-18	8.69e-15
REACTOME	Gamma-carboxylation, transport, and amino-terminal cleavage of proteins	1.81e-18	6.01e-18	8.74e-15
REACTOME	CLEC7A/inflammasome	1.93e-18	6.4e-18	9.32e-15
Panther_Pathway	Muscarinic_acetylcholine_receptor_2_and_4_signaling	2.03e-18	6.71e-18	9.77e-15
REACTOME	Negative feedback regulation of MAPK	2.11e-18	6.99e-18	1.02e-14
WikiPathways	Amyotrophic lateral sclerosis (ALS)	2.75e-18	9.08e-18	1.32e-14
SIGNOR2.0	SIGNOR-AMPK	2.79e-18	9.21e-18	1.34e-14
BioCarta	mechanism of gene regulation by peroxisome proliferators via ppara	2.83e-18	9.33e-18	1.36e-14
BioCarta	skeletal muscle hypertrophy is regulated via akt-mtor	3.08e-18	1.02e-17	1.48e-14
REACTOME	Synaptic adhesion-like molecules	3.46e-18	1.14e-17	1.67e-14
stke	Mitochondrial Pathway of Apoptosis: BH3-only Bcl-2 Family	3.65e-18	1.2e-17	1.76e-14
REACTOME	Removal of aminoterminal propeptides from gamma-carboxylated proteins	3.76e-18	1.24e-17	1.81e-14
WikiPathways	Development and heterogeneity of the ILC family	4.26e-18	1.4e-17	2.05e-14
REACTOME	FOXO-mediated transcription	4.47e-18	1.47e-17	2.15e-14
INOH	IL-4 signaling	4.49e-18	1.48e-17	2.17e-14
REACTOME	Activation of C3 and C5	4.95e-18	1.62e-17	2.39e-14
BioCarta	tnfr2 signaling	6.55e-18	2.15e-17	3.16e-14
REACTOME	Glutamate binding, activation of AMPA receptors and synaptic plasticity	8.63e-18	2.83e-17	4.16e-14
REACTOME	Trafficking of AMPA receptors	8.63e-18	2.83e-17	4.16e-14
WikiPathways	Simplified Depiction of MYD88 Distinct Input-Output	1.02e-17	3.35e-17	4.93e-14
PharmGKB	Benzodiazepine_Pathway_Pharmacodynamics	1.24e-17	4.06e-17	5.98e-14
REACTOME	Intrinsic Pathway for Apoptosis	1.26e-17	4.13e-17	6.09e-14
PID	HIF-2-alpha transcription factor network	1.83e-17	5.97e-17	8.81e-14
REACTOME	ZBP1(DAI) mediated induction of type I IFNs	1.96e-17	6.39e-17	9.44e-14
REACTOME	Signaling by FGFR	1.97e-17	6.43e-17	9.5e-14
REACTOME	GRB2 events in ERBB2 signaling	2e-17	6.53e-17	9.66e-14
REACTOME	Dectin-2 family	2.02e-17	6.58e-17	9.73e-14
INOH	BMP2 signaling TAK1	2.58e-17	8.41e-17	1.25e-13
REACTOME	Nef-mediates down modulation of cell surface receptors by recruiting them to clathrin adapters	2.7e-17	8.77e-17	1.3e-13
SignaLink2.0	Notch(core)	2.84e-17	9.22e-17	1.37e-13
PID	Validated transcriptional targets of TAp63 isoforms	2.85e-17	9.24e-17	1.37e-13
WikiPathways	Hedgehog Signaling	2.94e-17	9.55e-17	1.42e-13
REACTOME	Assembly and cell surface presentation of NMDA receptors	3.18e-17	1.03e-16	1.53e-13
BioCarta	tnfr1 signaling	3.62e-17	1.17e-16	1.74e-13
BioCarta	role of pi3k subunit p85 in regulation of actin organization and cell migration	5.39e-17	1.75e-16	2.6e-13
REACTOME	Transport of gamma-carboxylated protein precursors from the endoplasmic reticulum to the Golgi apparatus	5.48e-17	1.77e-16	2.64e-13
REACTOME	Spry regulation of FGF signaling	5.75e-17	1.86e-16	2.77e-13
REACTOME	Hydroxycarboxylic acid-binding receptors	6.86e-17	2.22e-16	3.31e-13
WikiPathways	PI3K/AKT/mTOR - VitD3 Signalling	7.15e-17	2.31e-16	3.45e-13
WikiPathways	GABA receptor Signaling	7.29e-17	2.35e-16	3.51e-13
ACSN2	ER_STRESS	8.08e-17	2.61e-16	3.9e-13
REACTOME	Signaling by Rho GTPases	8.37e-17	2.7e-16	4.03e-13
REACTOME	Gamma-carboxylation of protein precursors	8.61e-17	2.77e-16	4.15e-13
WikiPathways	Serotonin Receptor 4/6/7 and NR3C Signaling	9.46e-17	3.04e-16	4.56e-13
REACTOME	Toll Like Receptor 3 (TLR3) Cascade	9.49e-17	3.05e-16	4.57e-13
REACTOME	JNK (c-Jun kinases) phosphorylation and activation mediated by activated human TAK1	1.07e-16	3.45e-16	5.17e-13
REACTOME	MET activates RAP1 and RAC1	1.08e-16	3.47e-16	5.21e-13
REACTOME	PTK6 Regulates RTKs and Their Effectors AKT1 and DOK1	1.1e-16	3.52e-16	5.28e-13
SMPDB	Joubert syndrome	1.17e-16	3.74e-16	5.62e-13
SMPDB	Phosphatidylinositol Phosphate Metabolism	1.17e-16	3.74e-16	5.62e-13
stke	Angiotensin II-Stimulated Signaling through G Proteins and beta-Arrestin	1.43e-16	4.6e-16	6.92e-13
REACTOME	Signal regulatory protein family interactions	1.48e-16	4.73e-16	7.12e-13
PID	p38 signaling mediated by MAPKAP kinases	1.51e-16	4.83e-16	7.28e-13
SIGNOR2.0	SIGNOR-DR	1.81e-16	5.79e-16	8.72e-13
BioCarta	induction of apoptosis through dr3 and dr4/5 death receptors	1.88e-16	6e-16	9.05e-13
BioCarta	tumor suppressor arf inhibits ribosomal biogenesis	2.04e-16	6.52e-16	9.84e-13
REACTOME	CASP8 activity is inhibited	2.11e-16	6.72e-16	1.01e-12
REACTOME	Dimerization of procaspase-8	2.11e-16	6.72e-16	1.01e-12
REACTOME	Regulation by c-FLIP	2.11e-16	6.72e-16	1.01e-12
KEGG	Insulin secretion	2.67e-16	8.5e-16	1.29e-12
REACTOME	RIPK1-mediated regulated necrosis	2.67e-16	8.5e-16	1.29e-12
REACTOME	Regulated Necrosis	2.67e-16	8.5e-16	1.29e-12
REACTOME	Regulation of necroptotic cell death	3.28e-16	1.04e-15	1.58e-12
REACTOME	RAF-independent MAPK1/3 activation	3.47e-16	1.1e-15	1.67e-12
SIGNOR2.0	SIGNOR-MS	3.5e-16	1.11e-15	1.69e-12
Panther_Pathway	Notch_signaling	3.95e-16	1.25e-15	1.9e-12
REACTOME	Estrogen-stimulated signaling through PRKCZ	4.48e-16	1.42e-15	2.16e-12
IPAVS	Wnt_signaling_in_cardiomyocyte_hypertrophy	5.02e-16	1.59e-15	2.42e-12
WikiPathways	Matrix Metalloproteinases	6.01e-16	1.9e-15	2.89e-12
stke	BMP Signaling Pathway in Stem Cells	6.36e-16	2.01e-15	3.07e-12
REACTOME	Sema4D in semaphorin signaling	6.48e-16	2.05e-15	3.12e-12
WikiPathways	Ectoderm Differentiation	6.94e-16	2.19e-15	3.34e-12
SMPDB	Acebutolol Action Pathway	7.26e-16	2.29e-15	3.5e-12
SMPDB	Alprenolol Action Pathway	7.26e-16	2.29e-15	3.5e-12
SMPDB	Amiodarone Action Pathway	7.26e-16	2.29e-15	3.5e-12
SMPDB	Amlodipine Action Pathway	7.26e-16	2.29e-15	3.5e-12
SMPDB	Arbutamine Action Pathway	7.26e-16	2.29e-15	3.5e-12
SMPDB	Atenolol Action Pathway	7.26e-16	2.29e-15	3.5e-12
SMPDB	Betaxolol Action Pathway	7.26e-16	2.29e-15	3.5e-12
SMPDB	Bevantolol Action Pathway	7.26e-16	2.29e-15	3.5e-12
SMPDB	Bisoprolol Action Pathway	7.26e-16	2.29e-15	3.5e-12
SMPDB	Bopindolol Action Pathway	7.26e-16	2.29e-15	3.5e-12
SMPDB	Bupranolol Action Pathway	7.26e-16	2.29e-15	3.5e-12
SMPDB	Carteolol Action Pathway	7.26e-16	2.29e-15	3.5e-12
SMPDB	Diltiazem Action Pathway	7.26e-16	2.29e-15	3.5e-12
SMPDB	Disopyramide Action Pathway	7.26e-16	2.29e-15	3.5e-12
SMPDB	Dobutamine Action Pathway	7.26e-16	2.29e-15	3.5e-12
SMPDB	Epinephrine Action Pathway	7.26e-16	2.29e-15	3.5e-12
SMPDB	Esmolol Action Pathway	7.26e-16	2.29e-15	3.5e-12
SMPDB	Felodipine Action Pathway	7.26e-16	2.29e-15	3.5e-12
SMPDB	Flecainide Action Pathway	7.26e-16	2.29e-15	3.5e-12
SMPDB	Fosphenytoin (Antiarrhythmic) Action Pathway	7.26e-16	2.29e-15	3.5e-12
SMPDB	Ibutilide Action Pathway	7.26e-16	2.29e-15	3.5e-12
SMPDB	Isoprenaline Action Pathway	7.26e-16	2.29e-15	3.5e-12
SMPDB	Isradipine Action Pathway	7.26e-16	2.29e-15	3.5e-12
SMPDB	Levobunolol Action Pathway	7.26e-16	2.29e-15	3.5e-12
SMPDB	Metipranolol Action Pathway	7.26e-16	2.29e-15	3.5e-12
SMPDB	Metoprolol Action Pathway	7.26e-16	2.29e-15	3.5e-12
SMPDB	Mexiletine Action Pathway	7.26e-16	2.29e-15	3.5e-12
SMPDB	Muscle/Heart Contraction	7.26e-16	2.29e-15	3.5e-12
SMPDB	Nadolol Action Pathway	7.26e-16	2.29e-15	3.5e-12
SMPDB	Nebivolol Action Pathway	7.26e-16	2.29e-15	3.5e-12
SMPDB	Nifedipine Action Pathway	7.26e-16	2.29e-15	3.5e-12
SMPDB	Nimodipine Action Pathway	7.26e-16	2.29e-15	3.5e-12
SMPDB	Nisoldipine Action Pathway	7.26e-16	2.29e-15	3.5e-12
SMPDB	Nitrendipine Action Pathway	7.26e-16	2.29e-15	3.5e-12
SMPDB	Oxprenolol Action Pathway	7.26e-16	2.29e-15	3.5e-12
SMPDB	Penbutolol Action Pathway	7.26e-16	2.29e-15	3.5e-12
SMPDB	Pindolol Action Pathway	7.26e-16	2.29e-15	3.5e-12
SMPDB	Practolol Action Pathway	7.26e-16	2.29e-15	3.5e-12
SMPDB	Procainamide (Antiarrhythmic) Action Pathway	7.26e-16	2.29e-15	3.5e-12
SMPDB	Propranolol Action Pathway	7.26e-16	2.29e-15	3.5e-12
SMPDB	Quinidine Action Pathway	7.26e-16	2.29e-15	3.5e-12
SMPDB	Sotalol Action Pathway	7.26e-16	2.29e-15	3.5e-12
SMPDB	Timolol Action Pathway	7.26e-16	2.29e-15	3.5e-12
SMPDB	Tocainide Action Pathway	7.26e-16	2.29e-15	3.5e-12
SMPDB	Verapamil Action Pathway	7.26e-16	2.29e-15	3.5e-12
REACTOME	Ca-dependent events	7.96e-16	2.44e-15	3.84e-12
BioCarta	no2-dependent il-12 pathway in nk cells	1.06e-15	3.25e-15	5.1e-12
SMPDB	Lidocaine (Antiarrhythmic) Action Pathway	1.15e-15	3.53e-15	5.56e-12
BioCarta	mtor signaling	1.17e-15	3.6e-15	5.66e-12
REACTOME	SHC1 events in ERBB4 signaling	1.28e-15	3.93e-15	6.19e-12
REACTOME	Regulated proteolysis of p75NTR	1.4e-15	4.28e-15	6.74e-12
WikiPathways	Selenium Micronutrient Network	1.68e-15	5.15e-15	8.11e-12
REACTOME	Regulation of TNFR1 signaling	1.78e-15	5.43e-15	8.57e-12
IPAVS	TWEAK_signaling	1.8e-15	5.5e-15	8.69e-12
BioCarta	gamma-aminobutyric acid receptor life cycle	2.49e-15	7.61e-15	1.2e-11
REACTOME	Extrinsic Pathway of Fibrin Clot Formation	2.61e-15	7.97e-15	1.26e-11
REACTOME	DAG and IP3 signaling	2.81e-15	8.56e-15	1.35e-11
REACTOME	Interaction between L1 and Ankyrins	3.33e-15	1.01e-14	1.61e-11
Panther_Pathway	FAS_signaling	3.81e-15	1.16e-14	1.84e-11
WikiPathways	Role of Osx and miRNAs in tooth development	4.07e-15	1.24e-14	1.96e-11
INOH	IL-12 signaling	4.1e-15	1.25e-14	1.97e-11
ACSN2	IMMUNOSUPPPRESSIVE_CORE	4.3e-15	1.31e-14	2.07e-11
INOH	TNF	4.34e-15	1.32e-14	2.09e-11
REACTOME	TNFR1-induced NFkappaB signaling	5.2e-15	1.58e-14	2.51e-11
stke	ERK1/ERK2 MAPK Pathway	5.58e-15	1.69e-14	2.69e-11
REACTOME	Interleukin-17 signaling	6.21e-15	1.88e-14	2.99e-11
PID	Regulation of RAC1 activity	6.26e-15	1.89e-14	3.02e-11
REACTOME	Other semaphorin interactions	6.72e-15	2.03e-14	3.24e-11
REACTOME	Antigen processing-Cross presentation	7.74e-15	2.34e-14	3.73e-11
Panther_Pathway	Cortocotropin_releasing_factor_receptor_signaling	9.3e-15	2.81e-14	4.48e-11
REACTOME	MAP kinase activation	1.02e-14	3.09e-14	4.93e-11
REACTOME	Neurofascin interactions	1.02e-14	3.09e-14	4.94e-11
WikiPathways	Monoamine Transport	1.04e-14	3.13e-14	5e-11
REACTOME	Ligand-receptor interactions	1.1e-14	3.32e-14	5.31e-11
WikiPathways	Mesodermal Commitment	1.11e-14	3.34e-14	5.35e-11
REACTOME	MET activates PTPN11	1.24e-14	3.74e-14	5.98e-11
KEGG	Cytosolic DNA-sensing	1.28e-14	3.85e-14	6.16e-11
REACTOME	Activation of BAD and translocation to mitochondria	1.28e-14	3.85e-14	6.16e-11
PharmGKB	Tacrolimus_Cyclosporine_Pathway_Pharmacodynamics	1.31e-14	3.93e-14	6.3e-11
BioCarta	ionomycin and phorbal ester signaling	1.42e-14	4.26e-14	6.84e-11
SIGNOR2.0	SIGNOR-WNT_Myogenesis	1.45e-14	4.35e-14	6.99e-11
SIGNOR2.0	SIGNOR-WNT	1.88e-14	5.65e-14	9.08e-11
KEGG	Wnt signaling	2.03e-14	6.08e-14	9.78e-11
REACTOME	Cooperation of PDCL (PhLP1) and TRiC/CCT in G-protein beta folding	2.17e-14	6.49e-14	1.04e-10
PID	Lissencephaly gene (LIS1) in neuronal migration and development	2.26e-14	6.76e-14	1.09e-10
IPAVS	IRE1	2.72e-14	8.14e-14	1.31e-10
REACTOME	Dopamine Neurotransmitter Release Cycle	3.5e-14	1.05e-13	1.69e-10
BioCarta	double stranded rna induced gene expression	3.53e-14	1.05e-13	1.7e-10
stke	Mitochondrial Pathway of Apoptosis: Multidomain Bcl-2 Family	3.9e-14	1.17e-13	1.88e-10
REACTOME	Signalling to RAS	3.98e-14	1.19e-13	1.92e-10
REACTOME	TNF signaling	4.41e-14	1.32e-13	2.13e-10
REACTOME	Gap junction trafficking and regulation	4.72e-14	1.41e-13	2.27e-10
REACTOME	IKBKB deficiency causes SCID	4.77e-14	1.42e-13	2.3e-10
REACTOME	IKBKG deficiency causes anhidrotic ectodermal dysplasia with immunodeficiency (EDA-ID) (via TLR)	4.77e-14	1.42e-13	2.3e-10
IPAVS	Cardiac_protection_against_ROS_human	5.45e-14	1.62e-13	2.63e-10
Panther_Pathway	Opioid_prodynorphin	5.65e-14	1.68e-13	2.72e-10
SMPDB	Dopamine Activation of Neurological Reward System	5.83e-14	1.73e-13	2.81e-10
BioCarta	metabolism of anandamide an endogenous cannabinoid	6.15e-14	1.83e-13	2.97e-10
KEGG	Transcriptional misregulation in cancer	8.6e-14	2.55e-13	4.14e-10
REACTOME	Chondroitin sulfate biosynthesis	9e-14	2.67e-13	4.34e-10
REACTOME	Signaling by NTRK3 (TRKC)	9.17e-14	2.72e-13	4.42e-10
REACTOME	Chaperonin-mediated protein folding	1.01e-13	3e-13	4.88e-10
REACTOME	Protein folding	1.01e-13	3e-13	4.88e-10
ACSN2	TNF_RESPONSE	1.2e-13	3.54e-13	5.76e-10
REACTOME	Activation of G protein gated Potassium channels	1.2e-13	3.55e-13	5.79e-10
REACTOME	G protein gated Potassium channels	1.2e-13	3.55e-13	5.79e-10
REACTOME	Inhibition of voltage gated Ca2+ channels via Gbeta/gamma subunits	1.2e-13	3.55e-13	5.79e-10
KEGG	AMPK signaling	1.25e-13	3.7e-13	6.04e-10
REACTOME	Localization of the PINCH-ILK-PARVIN complex to focal adhesions	1.31e-13	3.86e-13	6.31e-10
WikiPathways	Hypertrophy Model	1.35e-13	3.97e-13	6.49e-10
BioCarta	hiv-1 defeats host-mediated resistance by cem15	1.35e-13	3.97e-13	6.49e-10
REACTOME	Signaling by activated point mutants of FGFR1	1.42e-13	4.19e-13	6.86e-10
REACTOME	Binding and Uptake of Ligands by Scavenger Receptors	1.59e-13	4.69e-13	7.68e-10
BioCarta	the 41bb-dependent immune response	1.7e-13	5.01e-13	8.22e-10
REACTOME	Entry of Influenza Virion into Host Cell via Endocytosis	2.04e-13	5.98e-13	9.81e-10
Panther_Pathway	Cytoskeletal_regulation_by_Rho_GTPase	2.16e-13	6.35e-13	1.04e-09
REACTOME	Antigen activates B Cell Receptor (BCR) leading to generation of second messengers	2.17e-13	6.36e-13	1.04e-09
REACTOME	Activated point mutants of FGFR2	2.32e-13	6.81e-13	1.12e-09
REACTOME	FGFR2 mutant receptor activation	2.32e-13	6.81e-13	1.12e-09
IPAVS	positive_and_negative_inotropic_effects_induced_by_beta2AR_agonists_in_mamalian_right_papillary_muscles	2.34e-13	6.86e-13	1.13e-09
REACTOME	CaM	2.83e-13	8.29e-13	1.36e-09
REACTOME	Calmodulin induced events	2.83e-13	8.29e-13	1.36e-09
REACTOME	G-protein beta:gamma signalling	2.92e-13	8.54e-13	1.41e-09
WikiPathways	Transcription factor regulation in adipogenesis	2.92e-13	8.54e-13	1.41e-09
REACTOME	Membrane Trafficking	2.97e-13	8.67e-13	1.43e-09
REACTOME	SDK interactions	3.04e-13	8.87e-13	1.46e-09
REACTOME	Muscle contraction	3.47e-13	1.01e-12	1.67e-09
SIGNOR2.0	SIGNOR-G1-S_trans	3.68e-13	1.07e-12	1.77e-09
ACSN2	MARKERS_MDSC	3.8e-13	1.11e-12	1.83e-09
REACTOME	TNF receptor superfamily (TNFSF) members mediating non-canonical NF-kB	4.36e-13	1.27e-12	2.1e-09
REACTOME	Chk1/Chk2(Cds1) mediated inactivation of Cyclin B:Cdk1 complex	4.54e-13	1.32e-12	2.19e-09
INOH	TLR NFkB	4.89e-13	1.42e-12	2.35e-09
PID	Rapid glucocorticoid signaling	5.32e-13	1.55e-12	2.57e-09
PID	Alternative NF-kappaB	5.77e-13	1.68e-12	2.78e-09
BioCarta	rho cell motility signaling	7.73e-13	2.24e-12	3.72e-09
REACTOME	Negative regulation of MAPK	7.82e-13	2.27e-12	3.77e-09
IPAVS	Gq_activated_pathways_in_maladaptive_hypertrophy	8.25e-13	2.39e-12	3.98e-09
REACTOME	MET receptor recycling	8.26e-13	2.39e-12	3.98e-09
PID	ALK2 signaling events	8.52e-13	2.47e-12	4.1e-09
KEGG	Aldosterone synthesis and secretion	8.96e-13	2.59e-12	4.32e-09
Panther_Pathway	Histamine_H2_receptor_mediated_signaling	8.98e-13	2.6e-12	4.33e-09
REACTOME	Activation of BH3-only proteins	9.6e-13	2.78e-12	4.63e-09
REACTOME	Nef Mediated CD4 Down-regulation	1e-12	2.89e-12	4.82e-09
PharmGKB	Warfarin_Pathway_Pharmacodynamics	1.07e-12	3.08e-12	5.14e-09
REACTOME	Phospholipase C-mediated cascade; FGFR2	1.12e-12	3.24e-12	5.41e-09
stke	Interleukin 13 (IL-13) Pathway	1.21e-12	3.48e-12	5.81e-09
REACTOME	TNFs bind their physiological receptors	1.25e-12	3.6e-12	6.01e-09
BioCarta	sodd/tnfr1 signaling	1.25e-12	3.61e-12	6.04e-09
INOH	IL-23 signaling	1.27e-12	3.65e-12	6.1e-09
REACTOME	PCP/CE	1.4e-12	4.03e-12	6.74e-09
REACTOME	Constitutive Signaling by AKT1 E17K in Cancer	1.47e-12	4.23e-12	7.09e-09
REACTOME	SOS-mediated signalling	1.54e-12	4.43e-12	7.42e-09
REACTOME	Transcriptional regulation by RUNX3	1.57e-12	4.5e-12	7.55e-09
KEGG	Alzheimer disease	1.64e-12	4.69e-12	7.88e-09
BioCarta	alternative complement	1.71e-12	4.92e-12	8.27e-09
KEGG	Renin-angiotensin system	1.72e-12	4.93e-12	8.28e-09
REACTOME	TRIF-mediated programmed cell death	1.85e-12	5.29e-12	8.91e-09
REACTOME	Gap junction trafficking	2.05e-12	5.88e-12	9.9e-09
PID	Regulation of cytoplasmic and nuclear SMAD2/3 signaling	2.34e-12	6.69e-12	1.13e-08
REACTOME	RHO GTPase Effectors	2.64e-12	7.57e-12	1.27e-08
INOH	GPCR Dopamine D1like receptor	2.7e-12	7.73e-12	1.3e-08
REACTOME	FRS-mediated FGFR3 signaling	2.98e-12	8.51e-12	1.43e-08
REACTOME	NRAGE signals death through JNK	3.09e-12	8.84e-12	1.49e-08
REACTOME	Retrograde neurotrophin signalling	3.16e-12	9.01e-12	1.52e-08
REACTOME	Glucagon-type ligand receptors	3.73e-12	1.06e-11	1.8e-08
SMPDB	Leucine Stimulation on Insulin Signaling	4e-12	1.14e-11	1.93e-08
PID	C-MYB transcription factor network	4.13e-12	1.18e-11	1.99e-08
WikiPathways	The human immune response to tuberculosis	4.26e-12	1.21e-11	2.05e-08
ACSN2	TRAIL_RESPONSE	4.47e-12	1.27e-11	2.16e-08
REACTOME	Role of LAT2/NTAL/LAB on calcium mobilization	4.55e-12	1.3e-11	2.2e-08
PID	Regulation of RhoA activity	4.61e-12	1.31e-11	2.22e-08
WikiPathways	Synaptic Vesicle	4.72e-12	1.34e-11	2.27e-08
REACTOME	Vasopressin regulates renal water homeostasis via Aquaporins	5.1e-12	1.45e-11	2.46e-08
REACTOME	Inwardly rectifying K+ channels	5.28e-12	1.5e-11	2.55e-08
REACTOME	Prostacyclin signalling through prostacyclin receptor	5.79e-12	1.64e-11	2.79e-08
REACTOME	Role of phospholipids in phagocytosis	5.8e-12	1.64e-11	2.8e-08
REACTOME	ESR-mediated signaling	5.85e-12	1.66e-11	2.82e-08
REACTOME	Ovarian tumor domain proteases	6.13e-12	1.73e-11	2.95e-08
Panther_Pathway	Opioid_proopiomelanocortin	6.99e-12	1.98e-11	3.37e-08
Panther_Pathway	Beta1_adrenergic_receptor_signaling	7.22e-12	2.04e-11	3.48e-08
REACTOME	Interleukin-1 signaling	7.34e-12	2.07e-11	3.54e-08
WikiPathways	Osteoclast Signaling	8.23e-12	2.32e-11	3.97e-08
KEGG	Amphetamine addiction	8.99e-12	2.54e-11	4.33e-08
REACTOME	HSF1-dependent transactivation	9.53e-12	2.69e-11	4.59e-08
WikiPathways	Interleukin-1 Induced Activation of NF-kappa-B	9.59e-12	2.7e-11	4.62e-08
SIGNOR2.0	SIGNOR-G2-M_trans	1e-11	2.82e-11	4.82e-08
REACTOME	PTK6 Activates STAT3	1.02e-11	2.88e-11	4.93e-08
REACTOME	Nephrin family interactions	1.21e-11	3.4e-11	5.82e-08
REACTOME	IRAK2 mediated activation of TAK1 complex upon TLR7/8 or 9 stimulation	1.47e-11	4.14e-11	7.09e-08
REACTOME	TRAF6-mediated induction of TAK1 complex within TLR4 complex	1.47e-11	4.14e-11	7.09e-08
Panther_Pathway	Opioid_Proenkephalin	2.23e-11	6.26e-11	1.07e-07
WikiPathways	Regulation of Wnt/B-catenin Signaling by Small Molecule Compounds	2.3e-11	6.46e-11	1.11e-07
PID	Regulation of nuclear beta catenin signaling and target gene transcription	2.45e-11	6.86e-11	1.18e-07
REACTOME	Vesicle-mediated transport	2.6e-11	7.3e-11	1.26e-07
PharmGKB	Ibuprofen_Pathway_Pharmacodynamics	2.83e-11	7.93e-11	1.36e-07
ACSN2	MOTILITY	3.02e-11	8.46e-11	1.46e-07
BioCarta	tsp-1 induced apoptosis in microvascular endothelial cell	3.6e-11	1.01e-10	1.74e-07
REACTOME	Sema4D induced cell migration and growth-cone collapse	3.7e-11	1.04e-10	1.78e-07
REACTOME	activated TAK1 mediates p38 MAPK activation	3.99e-11	1.11e-10	1.92e-07
SignaLink2.0	Hedgehog(core)	4.48e-11	1.25e-10	2.16e-07
REACTOME	Constitutive Signaling by NOTCH1 HD Domain Mutants	4.75e-11	1.33e-10	2.29e-07
REACTOME	Signaling by NOTCH1 HD Domain Mutants in Cancer	4.75e-11	1.33e-10	2.29e-07
REACTOME	Aquaporin-mediated transport	4.87e-11	1.36e-10	2.35e-07
PID	Direct p53 effectors	5.07e-11	1.41e-10	2.44e-07
KEGG	Mitophagy - animal	5.53e-11	1.54e-10	2.67e-07
BioCarta	stathmin and breast cancer resistance to antimicrotubule agents	5.92e-11	1.65e-10	2.85e-07
REACTOME	Transcriptional regulation by the AP-2 (TFAP2) family of transcription factors	6.4e-11	1.78e-10	3.09e-07
BioCarta	atm signaling	6.88e-11	1.91e-10	3.32e-07
REACTOME	Antagonism of Activin by Follistatin	7.75e-11	2.15e-10	3.74e-07
REACTOME	IRAK1 recruits IKK complex	7.93e-11	2.2e-10	3.82e-07
REACTOME	IRAK1 recruits IKK complex upon TLR7/8 or 9 stimulation	7.93e-11	2.2e-10	3.82e-07
REACTOME	Neurexins and neuroligins	8.73e-11	2.42e-10	4.21e-07
BioCarta	attenuation of gpcr signaling	9.93e-11	2.75e-10	4.79e-07
SignaLink2.0	WNT/Wingless(non-core)	1.01e-10	2.8e-10	4.87e-07
REACTOME	Glucagon signaling in metabolic regulation	1.05e-10	2.92e-10	5.07e-07
Panther_Pathway	Ionotropic_glutamate_receptor	1.31e-10	3.63e-10	6.32e-07
BioCarta	regulators of bone mineralization	1.44e-10	4e-10	6.96e-07
WikiPathways	Parkin-Ubiquitin Proteasomal System	1.52e-10	4.19e-10	7.31e-07
Panther_Pathway	Heterotrimeric_G_protein_signaling_pathway_rod_outer_segment_phototransduction	1.55e-10	4.29e-10	7.48e-07
BioCarta	control of skeletal myogenesis by hdac and calcium/calmodulin-dependent kinase (camk)	1.64e-10	4.52e-10	7.88e-07
REACTOME	Signaling by Leptin	1.82e-10	5.02e-10	8.77e-07
PharmGKB	Glucocorticoid_Pathway_HPA_Axis_Pharmacodynamics	1.93e-10	5.33e-10	9.32e-07
REACTOME	Pre-NOTCH Processing in Golgi	2e-10	5.51e-10	9.64e-07
REACTOME	Defective LFNG causes SCDO3	2.34e-10	6.44e-10	1.13e-06
PID	Ephrin A reverse signaling	2.52e-10	6.95e-10	1.22e-06
ACSN2	MARKERS_NEUTROPHIL	2.87e-10	7.91e-10	1.39e-06
REACTOME	Microtubule-dependent trafficking of connexons from Golgi to the plasma membrane	3.08e-10	8.47e-10	1.48e-06
REACTOME	Phospholipase C-mediated cascade; FGFR4	3.32e-10	9.13e-10	1.6e-06
SMPDB	Corticotropin Activation of Cortisol Production	3.7e-10	1.02e-09	1.78e-06
REACTOME	DDX58/IFIH1-mediated induction of interferon-alpha/beta	3.74e-10	1.03e-09	1.8e-06
REACTOME	MAPK targets/ Nuclear events mediated by MAP kinases	3.76e-10	1.03e-09	1.81e-06
REACTOME	Striated Muscle Contraction	3.94e-10	1.08e-09	1.9e-06
REACTOME	MHC class II antigen presentation	4.44e-10	1.22e-09	2.14e-06
REACTOME	Interleukin-37 signaling	4.76e-10	1.3e-09	2.29e-06
REACTOME	DEx/H-box helicases activate type I IFN and inflammatory cytokines production	5.35e-10	1.47e-09	2.58e-06
REACTOME	G beta:gamma signalling through BTK	5.66e-10	1.55e-09	2.73e-06
WikiPathways	Cannabinoid receptor signaling	6.14e-10	1.68e-09	2.96e-06
PharmGKB	Peginterferon_alpha_2a_Peginterferon_alpha_2b_Pathway_Hepatocyte_Pharmacodynamics	6.42e-10	1.75e-09	3.09e-06
PID	Degradation of beta catenin	6.65e-10	1.82e-09	3.2e-06
REACTOME	Interleukin-23 signaling	6.86e-10	1.87e-09	3.31e-06
REACTOME	Phospholipase C-mediated cascade: FGFR1	7.07e-10	1.93e-09	3.41e-06
stke	Wnt/beta-catenin Pathway	7.33e-10	2e-09	3.53e-06
PID	Validated transcriptional targets of deltaNp63 isoforms	8.12e-10	2.21e-09	3.91e-06
PID	Coregulation of Androgen receptor activity	8.28e-10	2.26e-09	3.99e-06
REACTOME	Nuclear signaling by ERBB4	8.29e-10	2.26e-09	3.99e-06
INOH	IL-1 NFkB	9.1e-10	2.48e-09	4.39e-06
REACTOME	FGFRL1 modulation of FGFR1 signaling	1.05e-09	2.85e-09	5.04e-06
REACTOME	FGFR3 mutant receptor activation	1.13e-09	3.08e-09	5.47e-06
REACTOME	Signaling by activated point mutants of FGFR3	1.13e-09	3.08e-09	5.47e-06
REACTOME	Interleukin-18 signaling	1.32e-09	3.59e-09	6.38e-06
REACTOME	HSP90 chaperone cycle for steroid hormone receptors (SHR)	1.38e-09	3.73e-09	6.63e-06
REACTOME	FRS-mediated FGFR1 signaling	1.41e-09	3.82e-09	6.79e-06
REACTOME	Downregulation of ERBB2:ERBB3 signaling	1.59e-09	4.31e-09	7.67e-06
REACTOME	FRS-mediated FGFR4 signaling	1.68e-09	4.55e-09	8.1e-06
REACTOME	Downstream signaling events of B Cell Receptor (BCR)	1.69e-09	4.58e-09	8.16e-06
REACTOME	Diseases of glycosylation	1.73e-09	4.68e-09	8.34e-06
REACTOME	MET interacts with TNS proteins	1.82e-09	4.93e-09	8.79e-06
REACTOME	Tachykinin receptors bind tachykinins	1.94e-09	5.23e-09	9.33e-06
KEGG	Phototransduction	1.99e-09	5.38e-09	9.6e-06
REACTOME	Signaling by Hippo	1.99e-09	5.38e-09	9.6e-06
REACTOME	Rho GTPase cycle	2.06e-09	5.56e-09	9.92e-06
REACTOME	Transport of connexons to the plasma membrane	2.47e-09	6.66e-09	1.19e-05
PharmGKB	Celecoxib_Pathway_Pharmacodynamics	2.56e-09	6.91e-09	1.24e-05
BioCarta	hypoxia-inducible factor in the cardivascular system	2.69e-09	7.24e-09	1.3e-05
REACTOME	Loss of Function of SMAD4 in Cancer	2.71e-09	7.3e-09	1.31e-05
REACTOME	SMAD2/3 MH2 Domain Mutants in Cancer	2.71e-09	7.3e-09	1.31e-05
REACTOME	SMAD4 MH2 Domain Mutants in Cancer	2.71e-09	7.3e-09	1.31e-05
PID	Signaling events mediated by HDAC Class II	2.9e-09	7.79e-09	1.4e-05
PID	Hedgehog signaling events mediated by Gli proteins	3.28e-09	8.83e-09	1.58e-05
REACTOME	Other interleukin signaling	3.31e-09	8.88e-09	1.59e-05
WikiPathways	GPCRs, Class C Metabotropic glutamate, pheromone	3.59e-09	9.63e-09	1.73e-05
BioCarta	p38 mapk signaling	3.71e-09	9.96e-09	1.79e-05
BioCarta	ifn alpha signaling	4.22e-09	1.13e-08	2.04e-05
WikiPathways	ATM Signaling	4.78e-09	1.28e-08	2.3e-05
REACTOME	Butyrophilin (BTN) family interactions	5.05e-09	1.35e-08	2.44e-05
REACTOME	Disassembly of the destruction complex and recruitment of AXIN to the membrane	5.1e-09	1.36e-08	2.46e-05
REACTOME	Class C/3 (Metabotropic glutamate/pheromone receptors)	5.15e-09	1.38e-08	2.48e-05
KEGG	Apoptosis - multiple species	5.25e-09	1.4e-08	2.53e-05
SIGNOR2.0	SIGNOR-Hedgehog	5.39e-09	1.44e-08	2.6e-05
REACTOME	Chondroitin sulfate/dermatan sulfate metabolism	5.74e-09	1.53e-08	2.76e-05
REACTOME	G beta:gamma signalling through CDC42	5.74e-09	1.53e-08	2.76e-05
REACTOME	PTK6 Down-Regulation	5.74e-09	1.53e-08	2.76e-05
REACTOME	Glycoprotein hormones	6.68e-09	1.78e-08	3.22e-05
SMPDB	Intracellular Signalling Through Prostacyclin Receptor and Prostacyclin	6.97e-09	1.86e-08	3.36e-05
REACTOME	Platelet homeostasis	7.5e-09	2e-08	3.62e-05
PID	Notch-mediated HES/HEY network	9.83e-09	2.62e-08	4.74e-05
REACTOME	FGFR4 ligand binding and activation	1.03e-08	2.74e-08	4.96e-05
REACTOME	G beta:gamma signalling through PLC beta	1.03e-08	2.75e-08	4.99e-05
REACTOME	Attenuation phase	1.08e-08	2.88e-08	5.22e-05
BioCarta	stress induction of hsp regulation	1.09e-08	2.88e-08	5.23e-05
BioCarta	caspase cascade in apoptosis	1.09e-08	2.89e-08	5.24e-05
Panther_Pathway	Nicotinic_acetylcholone_receptor_signaling	1.17e-08	3.1e-08	5.64e-05
WikiPathways	TP53 Network	1.19e-08	3.16e-08	5.74e-05
REACTOME	MAP3K8 (TPL2)-dependent MAPK1/3 activation	1.2e-08	3.18e-08	5.78e-05
WikiPathways	Nanomaterial induced apoptosis	1.29e-08	3.41e-08	6.21e-05
KEGG	Vibrio cholerae infection	1.31e-08	3.46e-08	6.29e-05
REACTOME	WNT5A-dependent internalization of FZD2, FZD5 and ROR2	1.38e-08	3.66e-08	6.66e-05
REACTOME	Terminal pathway of complement	1.53e-08	4.05e-08	7.39e-05
REACTOME	Glucagon-like Peptide-1 (GLP1) regulates insulin secretion	1.66e-08	4.38e-08	7.98e-05
REACTOME	Activated NOTCH1 Transmits Signal to the Nucleus	1.66e-08	4.38e-08	8e-05
PID	Regulation of nuclear SMAD2/3 signaling	1.76e-08	4.65e-08	8.5e-05
stke	Transforming Growth Factor (TGF) beta Pathway	1.87e-08	4.94e-08	9.03e-05
REACTOME	Surfactant metabolism	1.88e-08	4.96e-08	9.08e-05
KEGG	Basal cell carcinoma	1.91e-08	5.03e-08	9.2e-05
Panther_Pathway	Hypoxia_response_via_HIF_activation	2.04e-08	5.36e-08	9.81e-05
REACTOME	Signaling by Hedgehog	2.13e-08	5.61e-08	0.000103
REACTOME	Scavenging by Class A Receptors	2.23e-08	5.86e-08	0.000107
INOH	TPO signaling	2.23e-08	5.87e-08	0.000108
HumanCyc	3-phosphoinositide biosynthesis	2.79e-08	7.34e-08	0.000135
WikiPathways	Differentiation of white and brown adipocyte	3.03e-08	7.96e-08	0.000146
REACTOME	CLEC7A (Dectin-1) signaling	3.21e-08	8.42e-08	0.000155
INOH	Hedgehog	3.25e-08	8.52e-08	0.000156
REACTOME	Signaling by Nuclear Receptors	3.99e-08	1.05e-07	0.000192
REACTOME	G beta:gamma signalling through PI3Kgamma	4.46e-08	1.17e-07	0.000215
WikiPathways	GPR40	4.58e-08	1.2e-07	0.000221
PID	Regulation of CDC42 activity	5.05e-08	1.32e-07	0.000243
REACTOME	DSCAM interactions	5.18e-08	1.36e-07	0.00025
Spike	Autophagy	5.36e-08	1.4e-07	0.000258
SMPDB	Phenytoin (Antiarrhythmic) Action Pathway	5.4e-08	1.41e-07	0.00026
PID	Effects of Botulinum toxin	5.42e-08	1.42e-07	0.000261
WikiPathways	Thermogenesis	5.72e-08	1.49e-07	0.000276
BioCarta	transcriptional activation of dbpb from mrna	5.81e-08	1.51e-07	0.00028
REACTOME	PKA activation	5.83e-08	1.52e-07	0.000281
REACTOME	PKA-mediated phosphorylation of CREB	5.83e-08	1.52e-07	0.000281
REACTOME	Classical antibody-mediated complement activation	6e-08	1.56e-07	0.000289
KEGG	Carbohydrate digestion and absorption	6.4e-08	1.67e-07	0.000308
REACTOME	IRAK2 mediated activation of TAK1 complex	6.6e-08	1.72e-07	0.000318
PID	Visual signal transduction: Rods	6.79e-08	1.77e-07	0.000327
stke	PI3K Class IB Pathway	8.33e-08	2.17e-07	0.000402
REACTOME	FGFR2 ligand binding and activation	8.42e-08	2.19e-07	0.000406
REACTOME	Peptide hormone biosynthesis	1.06e-07	2.75e-07	0.000511
REACTOME	Presynaptic function of Kainate receptors	1.07e-07	2.79e-07	0.000517
REACTOME	Alternative complement activation	1.2e-07	3.11e-07	0.000578
REACTOME	FRS-mediated FGFR2 signaling	1.26e-07	3.27e-07	0.000608
REACTOME	InlB-mediated entry of Listeria monocytogenes into host cell	1.3e-07	3.38e-07	0.000629
REACTOME	The NLRP3 inflammasome	1.34e-07	3.48e-07	0.000647
IPAVS	beta_AR_stimulation_of_CICR_in_the_heart_involves_cAMP_activation	1.35e-07	3.49e-07	0.000651
HumanCyc	superpathway of inositol phosphate compounds	1.36e-07	3.52e-07	0.000656
REACTOME	Gene and protein expression by JAK-STAT signaling after Interleukin-12 stimulation	1.4e-07	3.61e-07	0.000674
BioCarta	effects of calcineurin in keratinocyte differentiation	1.42e-07	3.66e-07	0.000683
REACTOME	Neurotransmitter release cycle	1.56e-07	4.04e-07	0.000754
REACTOME	Cross-presentation of particulate exogenous antigens (phagosomes)	1.59e-07	4.1e-07	0.000765
PID	Presenilin action in Notch and Wnt signaling	1.64e-07	4.24e-07	0.000793
REACTOME	MET activates STAT3	1.75e-07	4.51e-07	0.000843
Panther_Pathway	p53_pathway_by_glucose_deprivation	1.84e-07	4.75e-07	0.000888
REACTOME	FCGR activation	1.85e-07	4.76e-07	0.000891
REACTOME	NF-kB activation through FADD/RIP-1 pathway mediated by caspase-8 and -10	1.88e-07	4.83e-07	0.000904
KEGG	Phosphatidylinositol signaling system	2.02e-07	5.19e-07	0.000972
REACTOME	MET activates RAS signaling	2.02e-07	5.2e-07	0.000975
REACTOME	Gamma carboxylation, hypusine formation and arylsulfatase activation	2.08e-07	5.35e-07	0.001
REACTOME	TICAM1, RIP1-mediated IKK complex recruitment	2.14e-07	5.49e-07	0.00103
REACTOME	Ca2+	2.37e-07	6.09e-07	0.00114
REACTOME	Trafficking of GluR2-containing AMPA receptors	2.38e-07	6.11e-07	0.00115
REACTOME	Activation of NF-kappaB in B cells	2.51e-07	6.44e-07	0.00121
NetPath	ID	2.65e-07	6.79e-07	0.00128
BioCarta	phospholipase c-epsilon	2.72e-07	6.97e-07	0.00131
REACTOME	Host Interactions of HIV factors	2.84e-07	7.28e-07	0.00137
REACTOME	FGFR1 ligand binding and activation	2.94e-07	7.54e-07	0.00142
PID	FoxO family signaling	3.08e-07	7.89e-07	0.00149
PID	p73 transcription factor network	3.11e-07	7.96e-07	0.0015
REACTOME	Signaling by NTRK2 (TRKB)	3.18e-07	8.12e-07	0.00153
INOH	TLR JNK	3.36e-07	8.58e-07	0.00162
REACTOME	TNFR2 non-canonical NF-kB	3.67e-07	9.36e-07	0.00177
KEGG	Synaptic vesicle cycle	4.23e-07	1.08e-06	0.00204
Spike	The GJB2 Interactions in the Ear	4.78e-07	1.22e-06	0.0023
REACTOME	Activation of Ca-permeable Kainate Receptor	5.15e-07	1.31e-06	0.00248
REACTOME	Ionotropic activity of kainate receptors	5.15e-07	1.31e-06	0.00248
BioCarta	rho-selective guanine exchange factor akap13 mediates stress fiber formation	5.33e-07	1.36e-06	0.00257
REACTOME	TICAM1,TRAF6-dependent induction of TAK1 complex	5.89e-07	1.5e-06	0.00284
REACTOME	Adenylate cyclase activating	6.48e-07	1.65e-06	0.00312
BioCarta	hypoxia and p53 in the cardiovascular system	6.53e-07	1.66e-06	0.00315
REACTOME	Potassium Channels	7.42e-07	1.89e-06	0.00358
WikiPathways	EV release from cardiac cells and their functional effects	7.59e-07	1.93e-06	0.00366
REACTOME	PTK6 promotes HIF1A stabilization	7.67e-07	1.95e-06	0.00369
REACTOME	FCERI mediated NF-kB activation	7.82e-07	1.98e-06	0.00377
INOH	Notch	7.86e-07	1.99e-06	0.00379
REACTOME	Glutamate Neurotransmitter Release Cycle	8.09e-07	2.05e-06	0.0039
ACSN2	WNT_CANONICAL	8.42e-07	2.13e-06	0.00406
REACTOME	Uptake and actions of bacterial toxins	8.71e-07	2.21e-06	0.0042
REACTOME	Heparan sulfate/heparin (HS-GAG) metabolism	1.01e-06	2.56e-06	0.00487
REACTOME	IKK complex recruitment mediated by RIP1	1.01e-06	2.56e-06	0.00488
INOH	IL-1 JNK	1.05e-06	2.66e-06	0.00508
REACTOME	Activation of the phototransduction cascade	1.18e-06	2.98e-06	0.00569
REACTOME	Cellular response to heat stress	1.19e-06	3.01e-06	0.00574
INOH	IL-1 p38	1.25e-06	3.16e-06	0.00603
REACTOME	Signaling by NODAL	1.28e-06	3.22e-06	0.00616
REACTOME	Mitophagy	1.38e-06	3.49e-06	0.00667
WikiPathways	LncRNA involvement in canonical Wnt signaling and colorectal cancer	1.39e-06	3.51e-06	0.00672
Panther_Pathway	Synaptic_vesicle_trafficking	1.53e-06	3.85e-06	0.00737
KEGG	Notch signaling	1.59e-06	3.99e-06	0.00765
REACTOME	Activation of RAS in B cells	1.87e-06	4.7e-06	0.00901
REACTOME	NRIF signals cell death from the nucleus	1.87e-06	4.71e-06	0.00903
REACTOME	Activation of IRF3/IRF7 mediated by TBK1/IKK epsilon	2e-06	5.01e-06	0.00962
KEGG	Oocyte meiosis	2.16e-06	5.43e-06	0.0104
PharmGKB	Diuretics_Pathway_Pharmacodynamics	2.41e-06	6.04e-06	0.0116
WikiPathways	Insulin signalling in human adipocytes (diabetic condition)	2.42e-06	6.06e-06	0.0116
WikiPathways	Insulin signalling in human adipocytes (normal condition)	2.42e-06	6.06e-06	0.0116
REACTOME	Receptor-type tyrosine-protein phosphatases	2.52e-06	6.33e-06	0.0122
REACTOME	Lysosome Vesicle Biogenesis	2.79e-06	7e-06	0.0135
ACSN2	MITOCHONDRIAL_PERMEABILITY_TRANSITION	2.86e-06	7.15e-06	0.0138
KEGG	Pancreatic secretion	2.98e-06	7.46e-06	0.0144
WikiPathways	Melatonin metabolism and effects	3.11e-06	7.78e-06	0.015
WikiPathways	Somatroph axis (GH) and its relationship to dietary restriction and aging	3.13e-06	7.84e-06	0.0151
WikiPathways	Oxytocin signaling	3.2e-06	7.99e-06	0.0154
REACTOME	Cytosolic sensors of pathogen-associated DNA	3.31e-06	8.27e-06	0.016
REACTOME	RAS signaling downstream of NF1 loss-of-function variants	3.38e-06	8.43e-06	0.0163
REACTOME	FOXO-mediated transcription of cell cycle genes	3.45e-06	8.6e-06	0.0166
REACTOME	FGFR2c ligand binding and activation	3.59e-06	8.94e-06	0.0173
REACTOME	Reelin signalling	3.84e-06	9.58e-06	0.0185
REACTOME	Synthesis of PIPs at the plasma membrane	3.87e-06	9.65e-06	0.0187
REACTOME	Myogenesis	4.16e-06	1.04e-05	0.0201
WikiPathways	Integrated Cancer	4.3e-06	1.07e-05	0.0207
WikiPathways	Hereditary leiomyomatosis and renal cell carcinoma	4.65e-06	1.16e-05	0.0224
WikiPathways	ncRNAs involved in Wnt signaling in hepatocellular carcinoma	4.75e-06	1.18e-05	0.0229
REACTOME	Serotonin Neurotransmitter Release Cycle	5.2e-06	1.29e-05	0.0251
WikiPathways	Wnt/beta-catenin Signaling Pathway in Leukemia	5.42e-06	1.35e-05	0.0261
REACTOME	TLR3-mediated TICAM1-dependent programmed cell death	5.58e-06	1.39e-05	0.0269
BioCarta	alpha-synuclein and parkin-mediated proteolysis in parkinson`s disease	5.74e-06	1.42e-05	0.0277
REACTOME	Transcriptional activity of SMAD2/SMAD3:SMAD4 heterotrimer	5.89e-06	1.46e-05	0.0284
IPAVS	betaCatenin_Phosphorylation_by_CK1a_and_GSK3	7.17e-06	1.78e-05	0.0345
Panther_Pathway	p38_MAPK	7.34e-06	1.82e-05	0.0354
REACTOME	HHAT G278V abrogates palmitoylation of Hh-Np	7.93e-06	1.96e-05	0.0382
IPAVS	Mechanism_for_Dsh_Action_In_the_absence_of_a_wnt_signal	8.57e-06	2.12e-05	0.0413
REACTOME	NOSTRIN mediated eNOS trafficking	9.1e-06	2.25e-05	0.0439
REACTOME	Infectious disease	9.3e-06	2.3e-05	0.0448
BioCarta	telomeres telomerase cellular aging and immortality	9.6e-06	2.37e-05	0.0463
WikiPathways	RalA downstream regulated genes	9.88e-06	2.44e-05	0.0476
PID	Visual signal transduction: Cones	1.04e-05	2.56e-05	0.05
BioCarta	apoptotic signaling in response to dna damage	1.15e-05	2.84e-05	0.0554
REACTOME	Negative regulators of DDX58/IFIH1 signaling	1.18e-05	2.92e-05	0.057
REACTOME	Phospholipase C-mediated cascade; FGFR3	1.22e-05	3.01e-05	0.0588
WikiPathways	Copper homeostasis	1.23e-05	3.03e-05	0.0593
REACTOME	Free fatty acid receptors	1.46e-05	3.61e-05	0.0706
REACTOME	Regulation of HSF1-mediated heat shock response	1.68e-05	4.12e-05	0.0807
PID	Canonical Wnt signaling	1.69e-05	4.17e-05	0.0817
REACTOME	Activated NTRK3 signals through PI3K	1.72e-05	4.23e-05	0.0829
REACTOME	Prostanoid ligand receptors	1.76e-05	4.32e-05	0.0847
REACTOME	Downregulation of SMAD2/3:SMAD4 transcriptional activity	1.81e-05	4.45e-05	0.0874
IPAVS	Wnt_Dvl_betaCatenin_Pitx2	1.84e-05	4.51e-05	0.0886
PID	Aurora A signaling	1.97e-05	4.82e-05	0.0948
REACTOME	Trafficking and processing of endosomal TLR	2.01e-05	4.93e-05	0.0968
REACTOME	MECP2 regulates neuronal receptors and channels	2.09e-05	5.13e-05	0.101
REACTOME	Incretin synthesis, secretion, and inactivation	2.16e-05	5.28e-05	0.104
REACTOME	SUMOylation of immune response proteins	2.22e-05	5.44e-05	0.107
REACTOME	AKT phosphorylates targets in the cytosol	2.48e-05	6.06e-05	0.119
SMPDB	Fosphenytoin (Antiarrhythmic) Metabolism Pathway	2.64e-05	6.45e-05	0.127
REACTOME	Defective EXT1 causes exostoses 1, TRPS2 and CHDS	2.78e-05	6.79e-05	0.134
REACTOME	Defective EXT2 causes exostoses 2	2.78e-05	6.79e-05	0.134
INOH	Inositol phosphate metabolism	2.82e-05	6.88e-05	0.136
REACTOME	FGFR1c ligand binding and activation	2.87e-05	7e-05	0.138
REACTOME	SHC-mediated cascade:FGFR2	2.88e-05	7.03e-05	0.139
PID	Retinoic acid receptors-mediated signaling	2.99e-05	7.3e-05	0.144
REACTOME	Sema4D mediated inhibition of cell attachment and migration	3.04e-05	7.4e-05	0.146
KEGG	Parkinson disease	3.08e-05	7.5e-05	0.148
REACTOME	Retinoid metabolism and transport	3.33e-05	8.1e-05	0.16
[truncated: 736 more rows]
