# Supplementary material for: Autoantibodies targeting GPCRs and RAS-related molecules associate with COVID-19 severity
Source: Nat Commun. 2022 Mar 9;13:1220. doi: 10.1038/s41467-022-28905-5 (PMC8907309; doi:10.1038/s41467-022-28905-5)
Supplement: Supplementary file 10 — Source Data [file 41467_2022_28905_MOESM10_ESM.xlsx]

## Sheet: Figure 1c
data	data	data	34	33	32	31	30	29	28	27	26	25	24	23	22	21	20	19	18
data	data	data	0,0,0	10,10,10	40,40,40	70,70,70	90,90,90	105,105,105	115,115,115	125,125,125	135,135,135	145,145,145	160,160,160	170,170,170	185,185,185	200,200,200	210,210,210	220,220,220	230,230,230
data	data	data	ACE2	ADRA1A	ADRB1	ADRB2	AGTR1	AGTR2	MAS1	BDKRB1	C5AR1	CHRM3	CHRM4	CHRM5	CHRNA1	F2R	CXCR3	NRP1	STAB1
1	153,255,153	A	1	0	0	0	1	1	1	0	0	0	0	0	0	0	0	0	0
2	102,255,178	B	0	1	1	1	0	0	0	0	0	0	0	0	0	0	0	0	0
3	0,204,102	C	0	1	1	1	1	0	0	1	0	1	0	1	0	0	0	0	0
4	0,153,153	D	0	0	1	0	0	0	0	0	0	0	0	0	0	0	0	0	0
5	0,204,204	E	0	0	0	0	1	0	0	0	0	0	0	0	0	0	0	0	0
6	0,255,255	F	0	0	0	0	1	1	0	0	0	0	0	0	1	1	0	0	0
7	153,255,255	G	0	0	0	0	0	0	0	1	0	0	0	0	0	1	0	0	0
8	153,204,255	H	0	0	0	0	0	0	0	1	0	0	0	0	0	0	0	0	0
9	102,178,255	I	0	0	0	0	0	0	0	1	0	1	1	1	0	1	0	0	0
10	51,153,255	J	0	0	0	0	0	0	0	0	1	0	0	0	0	0	1	0	0
11	0,128,255	K	0	0	0	0	0	0	0	0	1	0	0	0	0	0	0	0	0
12	0,102,204	L	0	0	0	0	0	0	0	0	1	0	0	0	0	0	0	0	0
13	0,76,153	M	0	0	0	0	0	0	0	0	1	0	0	0	0	0	0	0	0
14	0,51,102	N	0	0	0	0	0	0	0	0	0	0	0	0	1	0	0	0	0
15	51,51,255	O	0	0	0	0	0	0	0	0	0	0	0	0	0	0	0	1	0
16	0,0,204	P	0	0	0	0	0	0	0	0	0	0	0	0	0	0	0	1	0
17	0,0,153	Q	0	0	0	0	0	0	0	0	0	0	0	0	0	0	0	0	1

## Sheet: Figure 2a
counts	group	gene
4.6	control	ACE2-aab
7.4	control	ACE2-aab
14.4	control	ACE2-aab
24.2	control	ACE2-aab
5.9	control	ACE2-aab
7.6	control	ACE2-aab
4.7	control	ACE2-aab
32.4	control	ACE2-aab
41.3	control	ACE2-aab
8.8	control	ACE2-aab
9.5	control	ACE2-aab
11.8	control	ACE2-aab
5.3	control	ACE2-aab
3.9	control	ACE2-aab
6	control	ACE2-aab
25.5	control	ACE2-aab
4.1	control	ACE2-aab
10.5	control	ACE2-aab
26.6	control	ACE2-aab
15.9	control	ACE2-aab
19.7	control	ACE2-aab
6.2	control	ACE2-aab
37.5	control	ACE2-aab
5.3	control	ACE2-aab
12	control	ACE2-aab
24.6	control	ACE2-aab
5	control	ACE2-aab
15.8	control	ACE2-aab
12.6	control	ACE2-aab
20.8	control	ACE2-aab
5	control	ACE2-aab
11	control	ACE2-aab
36.4	control	ACE2-aab
3.7	control	ACE2-aab
4.5	control	ACE2-aab
19.3	control	ACE2-aab
6.6	control	ACE2-aab
9.6	control	ACE2-aab
5.6	control	ACE2-aab
12.1	control	ACE2-aab
47.2	control	ACE2-aab
8.4	control	ACE2-aab
7	control	ACE2-aab
47.2	control	ACE2-aab
9.1	control	ACE2-aab
8.7	control	ACE2-aab
4	control	ACE2-aab
5	control	ACE2-aab
9.1	control	ACE2-aab
19.6	control	ACE2-aab
9.1	control	ACE2-aab
9.1	control	ACE2-aab
42.1	control	ACE2-aab
31.7	control	ACE2-aab
5.6	control	ACE2-aab
19.4	control	ACE2-aab
35.6	control	ACE2-aab
11.8	control	ACE2-aab
10.8	control	ACE2-aab
47.2	control	ACE2-aab
16.2	control	ACE2-aab
37.2	control	ACE2-aab
7.1	control	ACE2-aab
12.5	control	ACE2-aab
11.5	control	ACE2-aab
7	control	ACE2-aab
17.9	control	ACE2-aab
6	control	ACE2-aab
8.7	control	ACE2-aab
27.4	control	ACE2-aab
26.7	control	ACE2-aab
25.1	control	ACE2-aab
39.3	control	ACE2-aab
11.1	control	ACE2-aab
13.8	control	ACE2-aab
10.6	control	ACE2-aab
6.9	control	ACE2-aab
3.9	mild	ACE2-aab
17.8	mild	ACE2-aab
4.6	mild	ACE2-aab
16	mild	ACE2-aab
4.8	mild	ACE2-aab
25.6	mild	ACE2-aab
4.5	mild	ACE2-aab
3.2	mild	ACE2-aab
5.9	mild	ACE2-aab
4.6	mild	ACE2-aab
9.6	mild	ACE2-aab
2.6	mild	ACE2-aab
46.5	mild	ACE2-aab
5	mild	ACE2-aab
7.8	mild	ACE2-aab
9.6	mild	ACE2-aab
3.9	mild	ACE2-aab
5.5	mild	ACE2-aab
4.5	mild	ACE2-aab
5.5	mild	ACE2-aab
12.5	mild	ACE2-aab
5.2	mild	ACE2-aab
4.8	mild	ACE2-aab
8.4	mild	ACE2-aab
8.5	mild	ACE2-aab
15	mild	ACE2-aab
28.2	mild	ACE2-aab
20	mild	ACE2-aab
9.7	mild	ACE2-aab
12.7	mild	ACE2-aab
9.7	mild	ACE2-aab
6.5	mild	ACE2-aab
44.9	mild	ACE2-aab
8.3	mild	ACE2-aab
18.1	mild	ACE2-aab
13.1	mild	ACE2-aab
10.8	mild	ACE2-aab
9.2	mild	ACE2-aab
41.9	mild	ACE2-aab
8.3	mild	ACE2-aab
7.6	mild	ACE2-aab
4.6	mild	ACE2-aab
6.9	mild	ACE2-aab
9.3	mild	ACE2-aab
36.3	mild	ACE2-aab
4.7	mild	ACE2-aab
5.5	mild	ACE2-aab
21.8	mild	ACE2-aab
8.8	mild	ACE2-aab
11.6	mild	ACE2-aab
10.4	mild	ACE2-aab
3.9	mild	ACE2-aab
8.5	mild	ACE2-aab
15.1	mild	ACE2-aab
16	mild	ACE2-aab
4.2	mild	ACE2-aab
2.6	mild	ACE2-aab
13.3	mild	ACE2-aab
7.6	mild	ACE2-aab
6.7	mild	ACE2-aab
10.3	mild	ACE2-aab
24.6	mild	ACE2-aab
9.6	mild	ACE2-aab
14.5	mild	ACE2-aab
4.3	mild	ACE2-aab
19.4	mild	ACE2-aab
7	mild	ACE2-aab
16.1	mild	ACE2-aab
8.4	mild	ACE2-aab
5.3	mild	ACE2-aab
41.9	mild	ACE2-aab
17	mild	ACE2-aab
6.5	mild	ACE2-aab
3.2	mild	ACE2-aab
15	moderate	ACE2-aab
12.5	moderate	ACE2-aab
6	moderate	ACE2-aab
15.2	moderate	ACE2-aab
4.2	moderate	ACE2-aab
4.5	moderate	ACE2-aab
6.6	moderate	ACE2-aab
10.5	moderate	ACE2-aab
47.9	moderate	ACE2-aab
8	moderate	ACE2-aab
5.1	moderate	ACE2-aab
17.4	moderate	ACE2-aab
5	moderate	ACE2-aab
9.1	moderate	ACE2-aab
29.8	moderate	ACE2-aab
8.1	moderate	ACE2-aab
15.6	moderate	ACE2-aab
9.8	moderate	ACE2-aab
6.5	moderate	ACE2-aab
25.2	moderate	ACE2-aab
27.7	moderate	ACE2-aab
32.8	moderate	ACE2-aab
19.6	moderate	ACE2-aab
8.1	moderate	ACE2-aab
10.7	moderate	ACE2-aab
11.8	moderate	ACE2-aab
12.1	moderate	ACE2-aab
44.6	moderate	ACE2-aab
6	moderate	ACE2-aab
5.1	moderate	ACE2-aab
47.9	moderate	ACE2-aab
17.7	moderate	ACE2-aab
10	moderate	ACE2-aab
6.9	moderate	ACE2-aab
6.9	moderate	ACE2-aab
11.3	moderate	ACE2-aab
26.8	moderate	ACE2-aab
47.9	moderate	ACE2-aab
4.9	moderate	ACE2-aab
8.3	moderate	ACE2-aab
8.5	moderate	ACE2-aab
10.9	moderate	ACE2-aab
38.3	moderate	ACE2-aab
6.1	moderate	ACE2-aab
5.9	moderate	ACE2-aab
6.1	moderate	ACE2-aab
12.6	moderate	ACE2-aab
6.8	moderate	ACE2-aab
37.9	moderate	ACE2-aab
9.3	moderate	ACE2-aab
44.8	moderate	ACE2-aab
19.8	moderate	ACE2-aab
8.2	moderate	ACE2-aab
44.8	moderate	ACE2-aab
13.5	moderate	ACE2-aab
22.7	moderate	ACE2-aab
6	moderate	ACE2-aab
33.1	moderate	ACE2-aab
14.3	moderate	ACE2-aab
9.8	moderate	ACE2-aab
4.7	moderate	ACE2-aab
7.4	moderate	ACE2-aab
8.6	moderate	ACE2-aab
44.8	severe	ACE2-aab
11.4	severe	ACE2-aab
15.1	severe	ACE2-aab
12.1	severe	ACE2-aab
8.6	severe	ACE2-aab
39.7	severe	ACE2-aab
15.3	severe	ACE2-aab
21.5	severe	ACE2-aab
2.5	severe	ACE2-aab
7.3	severe	ACE2-aab
5.3	severe	ACE2-aab
4.7	severe	ACE2-aab
10.6	severe	ACE2-aab
9.3	severe	ACE2-aab
8.7	severe	ACE2-aab
7.1	severe	ACE2-aab
4	severe	ACE2-aab
9.6	severe	ACE2-aab
11.1	severe	ACE2-aab
13.5	severe	ACE2-aab
6.2	severe	ACE2-aab
10.4	severe	ACE2-aab
21.4	severe	ACE2-aab
9.4	severe	ACE2-aab
19.4	severe	ACE2-aab
6.3	severe	ACE2-aab
9.6	severe	ACE2-aab
4.9	severe	ACE2-aab
33.5	severe	ACE2-aab
13.6	severe	ACE2-aab
11.7	severe	ACE2-aab
3.8	severe	ACE2-aab
8.6	control	ADRA1A-aab
61.8	control	ADRA1A-aab
47.7	control	ADRA1A-aab
10.2	control	ADRA1A-aab
8.4	control	ADRA1A-aab
8.9	control	ADRA1A-aab
9.6	control	ADRA1A-aab
17.5	control	ADRA1A-aab
14.2	control	ADRA1A-aab
13.4	control	ADRA1A-aab
7.1	control	ADRA1A-aab
10	control	ADRA1A-aab
8.5	control	ADRA1A-aab
5.9	control	ADRA1A-aab
25.9	control	ADRA1A-aab
23.7	control	ADRA1A-aab
11.7	control	ADRA1A-aab
7.4	control	ADRA1A-aab
15	control	ADRA1A-aab
10	control	ADRA1A-aab
30.7	control	ADRA1A-aab
5.7	control	ADRA1A-aab
10	control	ADRA1A-aab
6.1	control	ADRA1A-aab
9	control	ADRA1A-aab
48	control	ADRA1A-aab
8.6	control	ADRA1A-aab
34.2	control	ADRA1A-aab
10	control	ADRA1A-aab
8.4	control	ADRA1A-aab
20.9	control	ADRA1A-aab
10.3	control	ADRA1A-aab
15.4	control	ADRA1A-aab
14.5	control	ADRA1A-aab
11.8	control	ADRA1A-aab
45.7	control	ADRA1A-aab
9.6	control	ADRA1A-aab
13.5	control	ADRA1A-aab
14.2	control	ADRA1A-aab
66.6	control	ADRA1A-aab
10.5	control	ADRA1A-aab
12.1	control	ADRA1A-aab
26.5	control	ADRA1A-aab
17.6	control	ADRA1A-aab
8.9	control	ADRA1A-aab
9.8	control	ADRA1A-aab
10	control	ADRA1A-aab
9.6	control	ADRA1A-aab
13.4	control	ADRA1A-aab
22.8	control	ADRA1A-aab
13.7	control	ADRA1A-aab
18.8	control	ADRA1A-aab
41	control	ADRA1A-aab
44.3	control	ADRA1A-aab
10.5	control	ADRA1A-aab
6.3	control	ADRA1A-aab
11	control	ADRA1A-aab
9.8	control	ADRA1A-aab
15.1	control	ADRA1A-aab
40	control	ADRA1A-aab
26.9	control	ADRA1A-aab
23.4	control	ADRA1A-aab
9.7	control	ADRA1A-aab
5.5	control	ADRA1A-aab
9.2	control	ADRA1A-aab
6.6	control	ADRA1A-aab
15.4	control	ADRA1A-aab
7	control	ADRA1A-aab
9	control	ADRA1A-aab
7.6	control	ADRA1A-aab
9.6	control	ADRA1A-aab
22.1	control	ADRA1A-aab
10.1	control	ADRA1A-aab
15.9	control	ADRA1A-aab
17.4	control	ADRA1A-aab
31.4	control	ADRA1A-aab
11	control	ADRA1A-aab
7.7	mild	ADRA1A-aab
11.7	mild	ADRA1A-aab
18	mild	ADRA1A-aab
52.5	mild	ADRA1A-aab
8.5	mild	ADRA1A-aab
13.7	mild	ADRA1A-aab
7.8	mild	ADRA1A-aab
5.5	mild	ADRA1A-aab
6.3	mild	ADRA1A-aab
13.3	mild	ADRA1A-aab
26.2	mild	ADRA1A-aab
6.3	mild	ADRA1A-aab
7.1	mild	ADRA1A-aab
5.5	mild	ADRA1A-aab
10.5	mild	ADRA1A-aab
6	mild	ADRA1A-aab
5.8	mild	ADRA1A-aab
6.4	mild	ADRA1A-aab
4.9	mild	ADRA1A-aab
9	mild	ADRA1A-aab
16.6	mild	ADRA1A-aab
7.6	mild	ADRA1A-aab
10.8	mild	ADRA1A-aab
7	mild	ADRA1A-aab
13.9	mild	ADRA1A-aab
21.9	mild	ADRA1A-aab
17.6	mild	ADRA1A-aab
10.5	mild	ADRA1A-aab
10	mild	ADRA1A-aab
21.2	mild	ADRA1A-aab
9.2	mild	ADRA1A-aab
9.7	mild	ADRA1A-aab
11.3	mild	ADRA1A-aab
12.7	mild	ADRA1A-aab
9.1	mild	ADRA1A-aab
46.6	mild	ADRA1A-aab
9.8	mild	ADRA1A-aab
20.7	mild	ADRA1A-aab
6.8	mild	ADRA1A-aab
8.6	mild	ADRA1A-aab
23.7	mild	ADRA1A-aab
8.9	mild	ADRA1A-aab
17.4	mild	ADRA1A-aab
10.7	mild	ADRA1A-aab
11.3	mild	ADRA1A-aab
17.9	mild	ADRA1A-aab
13.9	mild	ADRA1A-aab
54.4	mild	ADRA1A-aab
9.9	mild	ADRA1A-aab
8.2	mild	ADRA1A-aab
10.1	mild	ADRA1A-aab
7.7	mild	ADRA1A-aab
16.7	mild	ADRA1A-aab
7.9	mild	ADRA1A-aab
10.2	mild	ADRA1A-aab
20.2	mild	ADRA1A-aab
5.7	mild	ADRA1A-aab
11.9	mild	ADRA1A-aab
18	mild	ADRA1A-aab
8.4	mild	ADRA1A-aab
10.9	mild	ADRA1A-aab
46.4	mild	ADRA1A-aab
9	mild	ADRA1A-aab
11.5	mild	ADRA1A-aab
6.8	mild	ADRA1A-aab
19.8	mild	ADRA1A-aab
7.1	mild	ADRA1A-aab
26.7	mild	ADRA1A-aab
14	mild	ADRA1A-aab
12.2	mild	ADRA1A-aab
74.1	mild	ADRA1A-aab
9	mild	ADRA1A-aab
22.1	mild	ADRA1A-aab
6.7	mild	ADRA1A-aab
55.5	moderate	ADRA1A-aab
25.4	moderate	ADRA1A-aab
30.3	moderate	ADRA1A-aab
22.8	moderate	ADRA1A-aab
10.3	moderate	ADRA1A-aab
10.2	moderate	ADRA1A-aab
15.3	moderate	ADRA1A-aab
22.1	moderate	ADRA1A-aab
21.5	moderate	ADRA1A-aab
10.6	moderate	ADRA1A-aab
9.9	moderate	ADRA1A-aab
13.3	moderate	ADRA1A-aab
12	moderate	ADRA1A-aab
9.3	moderate	ADRA1A-aab
11.6	moderate	ADRA1A-aab
14.3	moderate	ADRA1A-aab
15.1	moderate	ADRA1A-aab
17	moderate	ADRA1A-aab
8.8	moderate	ADRA1A-aab
13.1	moderate	ADRA1A-aab
20.3	moderate	ADRA1A-aab
26	moderate	ADRA1A-aab
55.5	moderate	ADRA1A-aab
15.3	moderate	ADRA1A-aab
10.6	moderate	ADRA1A-aab
10.2	moderate	ADRA1A-aab
13.6	moderate	ADRA1A-aab
16.3	moderate	ADRA1A-aab
17.6	moderate	ADRA1A-aab
7.2	moderate	ADRA1A-aab
7.3	moderate	ADRA1A-aab
9.9	moderate	ADRA1A-aab
12.7	moderate	ADRA1A-aab
8.2	moderate	ADRA1A-aab
8.5	moderate	ADRA1A-aab
13.4	moderate	ADRA1A-aab
28.3	moderate	ADRA1A-aab
21.8	moderate	ADRA1A-aab
11.6	moderate	ADRA1A-aab
24.5	moderate	ADRA1A-aab
9.8	moderate	ADRA1A-aab
14	moderate	ADRA1A-aab
25.9	moderate	ADRA1A-aab
9.7	moderate	ADRA1A-aab
9	moderate	ADRA1A-aab
19.7	moderate	ADRA1A-aab
17	moderate	ADRA1A-aab
11.1	moderate	ADRA1A-aab
18.6	moderate	ADRA1A-aab
48.4	moderate	ADRA1A-aab
46.9	moderate	ADRA1A-aab
13.4	moderate	ADRA1A-aab
15.5	moderate	ADRA1A-aab
16.7	moderate	ADRA1A-aab
14.6	moderate	ADRA1A-aab
19.1	moderate	ADRA1A-aab
18.2	moderate	ADRA1A-aab
12.6	moderate	ADRA1A-aab
14.8	moderate	ADRA1A-aab
9.1	moderate	ADRA1A-aab
9.9	moderate	ADRA1A-aab
10.4	moderate	ADRA1A-aab
13.1	moderate	ADRA1A-aab
44.6	severe	ADRA1A-aab
13.8	severe	ADRA1A-aab
10.7	severe	ADRA1A-aab
15.5	severe	ADRA1A-aab
10	severe	ADRA1A-aab
48.6	severe	ADRA1A-aab
11.6	severe	ADRA1A-aab
28.4	severe	ADRA1A-aab
12.3	severe	ADRA1A-aab
9	severe	ADRA1A-aab
9.8	severe	ADRA1A-aab
9.8	severe	ADRA1A-aab
12.7	severe	ADRA1A-aab
20.8	severe	ADRA1A-aab
11.2	severe	ADRA1A-aab
15.3	severe	ADRA1A-aab
12.4	severe	ADRA1A-aab
11.2	severe	ADRA1A-aab
12	severe	ADRA1A-aab
14.6	severe	ADRA1A-aab
9.1	severe	ADRA1A-aab
18.4	severe	ADRA1A-aab
23.2	severe	ADRA1A-aab
12.9	severe	ADRA1A-aab
11.5	severe	ADRA1A-aab
14.7	severe	ADRA1A-aab
17	severe	ADRA1A-aab
19.3	severe	ADRA1A-aab
53.1	severe	ADRA1A-aab
29.5	severe	ADRA1A-aab
8	severe	ADRA1A-aab
10.4	severe	ADRA1A-aab
5.1	control	ADRB1-aab
87.1	control	ADRB1-aab
64.7	control	ADRB1-aab
10.8	control	ADRB1-aab
7.7	control	ADRB1-aab
6.9	control	ADRB1-aab
4.9	control	ADRB1-aab
55.1	control	ADRB1-aab
48.9	control	ADRB1-aab
20.4	control	ADRB1-aab
7.4	control	ADRB1-aab
34.2	control	ADRB1-aab
6.4	control	ADRB1-aab
4.1	control	ADRB1-aab
52.3	control	ADRB1-aab
49.1	control	ADRB1-aab
24.8	control	ADRB1-aab
5.7	control	ADRB1-aab
42	control	ADRB1-aab
19.8	control	ADRB1-aab
59.5	control	ADRB1-aab
3.4	control	ADRB1-aab
10.7	control	ADRB1-aab
3.8	control	ADRB1-aab
36.2	control	ADRB1-aab
73.4	control	ADRB1-aab
10.3	control	ADRB1-aab
52	control	ADRB1-aab
7.1	control	ADRB1-aab
5.9	control	ADRB1-aab
45	control	ADRB1-aab
16.7	control	ADRB1-aab
16.1	control	ADRB1-aab
35.5	control	ADRB1-aab
9.4	control	ADRB1-aab
52.8	control	ADRB1-aab
5.1	control	ADRB1-aab
14.6	control	ADRB1-aab
15.5	control	ADRB1-aab
80.8	control	ADRB1-aab
8.7	control	ADRB1-aab
10.9	control	ADRB1-aab
48	control	ADRB1-aab
45.5	control	ADRB1-aab
7.2	control	ADRB1-aab
5.3	control	ADRB1-aab
9.9	control	ADRB1-aab
10.1	control	ADRB1-aab
25.3	control	ADRB1-aab
21.9	control	ADRB1-aab
8.7	control	ADRB1-aab
20.6	control	ADRB1-aab
51.6	control	ADRB1-aab
57.9	control	ADRB1-aab
12.9	control	ADRB1-aab
6.6	control	ADRB1-aab
17.9	control	ADRB1-aab
8.4	control	ADRB1-aab
12.5	control	ADRB1-aab
43.7	control	ADRB1-aab
40.8	control	ADRB1-aab
53.5	control	ADRB1-aab
13	control	ADRB1-aab
6.7	control	ADRB1-aab
27.3	control	ADRB1-aab
9.5	control	ADRB1-aab
22.9	control	ADRB1-aab
6.2	control	ADRB1-aab
9.9	control	ADRB1-aab
8	control	ADRB1-aab
13.7	control	ADRB1-aab
30	control	ADRB1-aab
15.4	control	ADRB1-aab
51.1	control	ADRB1-aab
36.6	control	ADRB1-aab
51.1	control	ADRB1-aab
8	control	ADRB1-aab
6.1	mild	ADRB1-aab
44	mild	ADRB1-aab
51.3	mild	ADRB1-aab
82.3	mild	ADRB1-aab
10.6	mild	ADRB1-aab
26.3	mild	ADRB1-aab
12.3	mild	ADRB1-aab
4.1	mild	ADRB1-aab
8.3	mild	ADRB1-aab
37.1	mild	ADRB1-aab
59.7	mild	ADRB1-aab
7.3	mild	ADRB1-aab
10.3	mild	ADRB1-aab
8.3	mild	ADRB1-aab
17.5	mild	ADRB1-aab
7.9	mild	ADRB1-aab
8.8	mild	ADRB1-aab
7.5	mild	ADRB1-aab
6.1	mild	ADRB1-aab
11.6	mild	ADRB1-aab
46.9	mild	ADRB1-aab
12.5	mild	ADRB1-aab
24.4	mild	ADRB1-aab
14.3	mild	ADRB1-aab
41.6	mild	ADRB1-aab
50.2	mild	ADRB1-aab
44.9	mild	ADRB1-aab
9.9	mild	ADRB1-aab
8	mild	ADRB1-aab
47.6	mild	ADRB1-aab
11.9	mild	ADRB1-aab
6.4	mild	ADRB1-aab
13.5	mild	ADRB1-aab
29.3	mild	ADRB1-aab
10.7	mild	ADRB1-aab
65.5	mild	ADRB1-aab
8.9	mild	ADRB1-aab
45.5	mild	ADRB1-aab
7.7	mild	ADRB1-aab
11.6	mild	ADRB1-aab
49.5	mild	ADRB1-aab
10.8	mild	ADRB1-aab
50.4	mild	ADRB1-aab
5.2	mild	ADRB1-aab
18.2	mild	ADRB1-aab
44.2	mild	ADRB1-aab
24.2	mild	ADRB1-aab
77.9	mild	ADRB1-aab
9	mild	ADRB1-aab
8.2	mild	ADRB1-aab
14.3	mild	ADRB1-aab
5.5	mild	ADRB1-aab
32.5	mild	ADRB1-aab
8.3	mild	ADRB1-aab
11.7	mild	ADRB1-aab
44.7	mild	ADRB1-aab
4.8	mild	ADRB1-aab
17.6	mild	ADRB1-aab
45	mild	ADRB1-aab
10.9	mild	ADRB1-aab
9	mild	ADRB1-aab
64.6	mild	ADRB1-aab
5.2	mild	ADRB1-aab
20.3	mild	ADRB1-aab
4.2	mild	ADRB1-aab
44.7	mild	ADRB1-aab
4.3	mild	ADRB1-aab
44.7	mild	ADRB1-aab
13.8	mild	ADRB1-aab
15.6	mild	ADRB1-aab
90.5	mild	ADRB1-aab
15	mild	ADRB1-aab
41.7	mild	ADRB1-aab
9.6	mild	ADRB1-aab
87.7	moderate	ADRB1-aab
45.1	moderate	ADRB1-aab
52.8	moderate	ADRB1-aab
54.2	moderate	ADRB1-aab
18.2	moderate	ADRB1-aab
8.6	moderate	ADRB1-aab
22.1	moderate	ADRB1-aab
42.6	moderate	ADRB1-aab
25.2	moderate	ADRB1-aab
8.4	moderate	ADRB1-aab
11.8	moderate	ADRB1-aab
14.8	moderate	ADRB1-aab
13.9	moderate	ADRB1-aab
7.6	moderate	ADRB1-aab
41.8	moderate	ADRB1-aab
20.9	moderate	ADRB1-aab
42.8	moderate	ADRB1-aab
24.6	moderate	ADRB1-aab
9.2	moderate	ADRB1-aab
34.1	moderate	ADRB1-aab
41.9	moderate	ADRB1-aab
42.2	moderate	ADRB1-aab
72.1	moderate	ADRB1-aab
15.8	moderate	ADRB1-aab
17.1	moderate	ADRB1-aab
24.4	moderate	ADRB1-aab
17.5	moderate	ADRB1-aab
23.7	moderate	ADRB1-aab
50.1	moderate	ADRB1-aab
4.3	moderate	ADRB1-aab
9.2	moderate	ADRB1-aab
11.3	moderate	ADRB1-aab
33.2	moderate	ADRB1-aab
4.5	moderate	ADRB1-aab
8	moderate	ADRB1-aab
23.4	moderate	ADRB1-aab
44	moderate	ADRB1-aab
43.6	moderate	ADRB1-aab
18.1	moderate	ADRB1-aab
48.2	moderate	ADRB1-aab
16.3	moderate	ADRB1-aab
31.6	moderate	ADRB1-aab
47.5	moderate	ADRB1-aab
6.3	moderate	ADRB1-aab
7.2	moderate	ADRB1-aab
41.9	moderate	ADRB1-aab
43.3	moderate	ADRB1-aab
8.6	moderate	ADRB1-aab
44.6	moderate	ADRB1-aab
76.3	moderate	ADRB1-aab
67.2	moderate	ADRB1-aab
21.6	moderate	ADRB1-aab
34.9	moderate	ADRB1-aab
50.6	moderate	ADRB1-aab
13.8	moderate	ADRB1-aab
11.5	moderate	ADRB1-aab
47.6	moderate	ADRB1-aab
33.6	moderate	ADRB1-aab
17.6	moderate	ADRB1-aab
6.9	moderate	ADRB1-aab
13.1	moderate	ADRB1-aab
15	moderate	ADRB1-aab
15.8	moderate	ADRB1-aab
64.9	severe	ADRB1-aab
31.8	severe	ADRB1-aab
40.2	severe	ADRB1-aab
29	severe	ADRB1-aab
9.9	severe	ADRB1-aab
64.3	severe	ADRB1-aab
12.8	severe	ADRB1-aab
43.6	severe	ADRB1-aab
22.5	severe	ADRB1-aab
20.4	severe	ADRB1-aab
15.5	severe	ADRB1-aab
15.5	severe	ADRB1-aab
22.5	severe	ADRB1-aab
23.9	severe	ADRB1-aab
12.9	severe	ADRB1-aab
41.9	severe	ADRB1-aab
26.1	severe	ADRB1-aab
21.9	severe	ADRB1-aab
14.4	severe	ADRB1-aab
15.3	severe	ADRB1-aab
21.8	severe	ADRB1-aab
18.2	severe	ADRB1-aab
36.3	severe	ADRB1-aab
20.4	severe	ADRB1-aab
10.1	severe	ADRB1-aab
37.3	severe	ADRB1-aab
46.1	severe	ADRB1-aab
45.6	severe	ADRB1-aab
53.5	severe	ADRB1-aab
58.4	severe	ADRB1-aab
12.7	severe	ADRB1-aab
12.5	severe	ADRB1-aab
6.3	control	ADRB2-aab
98.1	control	ADRB2-aab
60.1	control	ADRB2-aab
11.5	control	ADRB2-aab
5.7	control	ADRB2-aab
8	control	ADRB2-aab
6.8	control	ADRB2-aab
45.3	control	ADRB2-aab
43.4	control	ADRB2-aab
20.2	control	ADRB2-aab
6.3	control	ADRB2-aab
19.6	control	ADRB2-aab
9.4	control	ADRB2-aab
4.8	control	ADRB2-aab
54.8	control	ADRB2-aab
45.6	control	ADRB2-aab
22.1	control	ADRB2-aab
7.8	control	ADRB2-aab
38.9	control	ADRB2-aab
24.8	control	ADRB2-aab
65.2	control	ADRB2-aab
5.2	control	ADRB2-aab
27.4	control	ADRB2-aab
5.8	control	ADRB2-aab
32.9	control	ADRB2-aab
78	control	ADRB2-aab
17.3	control	ADRB2-aab
52.5	control	ADRB2-aab
14.9	control	ADRB2-aab
9.9	control	ADRB2-aab
43.2	control	ADRB2-aab
21.5	control	ADRB2-aab
27.1	control	ADRB2-aab
33.9	control	ADRB2-aab
15	control	ADRB2-aab
58	control	ADRB2-aab
9.4	control	ADRB2-aab
21.9	control	ADRB2-aab
18.8	control	ADRB2-aab
79.9	control	ADRB2-aab
13	control	ADRB2-aab
16.1	control	ADRB2-aab
50	control	ADRB2-aab
43.9	control	ADRB2-aab
11.8	control	ADRB2-aab
8.6	control	ADRB2-aab
19.1	control	ADRB2-aab
13.7	control	ADRB2-aab
22.7	control	ADRB2-aab
33.6	control	ADRB2-aab
14.9	control	ADRB2-aab
33.6	control	ADRB2-aab
49.9	control	ADRB2-aab
54.8	control	ADRB2-aab
20.8	control	ADRB2-aab
9.1	control	ADRB2-aab
17	control	ADRB2-aab
10.8	control	ADRB2-aab
15.1	control	ADRB2-aab
45.9	control	ADRB2-aab
25.5	control	ADRB2-aab
42.1	control	ADRB2-aab
10.5	control	ADRB2-aab
10	control	ADRB2-aab
21.9	control	ADRB2-aab
10.9	control	ADRB2-aab
26	control	ADRB2-aab
10.2	control	ADRB2-aab
8.8	control	ADRB2-aab
9.4	control	ADRB2-aab
29.6	control	ADRB2-aab
38.7	control	ADRB2-aab
14	control	ADRB2-aab
46	control	ADRB2-aab
31.7	control	ADRB2-aab
39.8	control	ADRB2-aab
12.9	control	ADRB2-aab
8.7	mild	ADRB2-aab
23.3	mild	ADRB2-aab
27.9	mild	ADRB2-aab
61.4	mild	ADRB2-aab
10.7	mild	ADRB2-aab
15.6	mild	ADRB2-aab
13.7	mild	ADRB2-aab
5.4	mild	ADRB2-aab
9.3	mild	ADRB2-aab
21.4	mild	ADRB2-aab
45.6	mild	ADRB2-aab
9.1	mild	ADRB2-aab
15	mild	ADRB2-aab
10.7	mild	ADRB2-aab
13.6	mild	ADRB2-aab
9.7	mild	ADRB2-aab
12.3	mild	ADRB2-aab
7.8	mild	ADRB2-aab
5.4	mild	ADRB2-aab
9.4	mild	ADRB2-aab
33.6	mild	ADRB2-aab
9.9	mild	ADRB2-aab
24.9	mild	ADRB2-aab
9.4	mild	ADRB2-aab
24.8	mild	ADRB2-aab
36.3	mild	ADRB2-aab
36.2	mild	ADRB2-aab
12	mild	ADRB2-aab
12.2	mild	ADRB2-aab
45.8	mild	ADRB2-aab
13.2	mild	ADRB2-aab
11.6	mild	ADRB2-aab
14.2	mild	ADRB2-aab
31.1	mild	ADRB2-aab
16.4	mild	ADRB2-aab
72.7	mild	ADRB2-aab
15.3	mild	ADRB2-aab
37.8	mild	ADRB2-aab
12.5	mild	ADRB2-aab
14.7	mild	ADRB2-aab
66.6	mild	ADRB2-aab
13.3	mild	ADRB2-aab
33.5	mild	ADRB2-aab
9.3	mild	ADRB2-aab
23.3	mild	ADRB2-aab
34.9	mild	ADRB2-aab
19.6	mild	ADRB2-aab
80.1	mild	ADRB2-aab
13.6	mild	ADRB2-aab
9.1	mild	ADRB2-aab
11.8	mild	ADRB2-aab
7.9	mild	ADRB2-aab
29.8	mild	ADRB2-aab
11.1	mild	ADRB2-aab
15.9	mild	ADRB2-aab
40.8	mild	ADRB2-aab
5.6	mild	ADRB2-aab
12.4	mild	ADRB2-aab
22.4	mild	ADRB2-aab
15.7	mild	ADRB2-aab
10.8	mild	ADRB2-aab
59.6	mild	ADRB2-aab
9.7	mild	ADRB2-aab
22.4	mild	ADRB2-aab
5.9	mild	ADRB2-aab
36.9	mild	ADRB2-aab
5.5	mild	ADRB2-aab
44.3	mild	ADRB2-aab
13.7	mild	ADRB2-aab
17.8	mild	ADRB2-aab
98.1	mild	ADRB2-aab
16.3	mild	ADRB2-aab
42.5	mild	ADRB2-aab
6.4	mild	ADRB2-aab
85.1	moderate	ADRB2-aab
38.7	moderate	ADRB2-aab
45.1	moderate	ADRB2-aab
37.6	moderate	ADRB2-aab
20	moderate	ADRB2-aab
15.4	moderate	ADRB2-aab
17.6	moderate	ADRB2-aab
35.2	moderate	ADRB2-aab
21.4	moderate	ADRB2-aab
13	moderate	ADRB2-aab
18.2	moderate	ADRB2-aab
21.9	moderate	ADRB2-aab
18.6	moderate	ADRB2-aab
13	moderate	ADRB2-aab
32.9	moderate	ADRB2-aab
23.3	moderate	ADRB2-aab
25.2	moderate	ADRB2-aab
22	moderate	ADRB2-aab
10.7	moderate	ADRB2-aab
27.4	moderate	ADRB2-aab
33.8	moderate	ADRB2-aab
20.1	moderate	ADRB2-aab
80.7	moderate	ADRB2-aab
18.9	moderate	ADRB2-aab
13.6	moderate	ADRB2-aab
13.7	moderate	ADRB2-aab
13.3	moderate	ADRB2-aab
21.4	moderate	ADRB2-aab
29	moderate	ADRB2-aab
6.4	moderate	ADRB2-aab
8	moderate	ADRB2-aab
12.3	moderate	ADRB2-aab
18	moderate	ADRB2-aab
5.7	moderate	ADRB2-aab
8.2	moderate	ADRB2-aab
17.4	moderate	ADRB2-aab
25.9	moderate	ADRB2-aab
22.1	moderate	ADRB2-aab
16.3	moderate	ADRB2-aab
35.1	moderate	ADRB2-aab
20.3	moderate	ADRB2-aab
20.6	moderate	ADRB2-aab
49.2	moderate	ADRB2-aab
9.6	moderate	ADRB2-aab
10.2	moderate	ADRB2-aab
34.9	moderate	ADRB2-aab
32.4	moderate	ADRB2-aab
15.4	moderate	ADRB2-aab
47.2	moderate	ADRB2-aab
77	moderate	ADRB2-aab
69.6	moderate	ADRB2-aab
19.7	moderate	ADRB2-aab
38.4	moderate	ADRB2-aab
57.4	moderate	ADRB2-aab
17.1	moderate	ADRB2-aab
16	moderate	ADRB2-aab
44.9	moderate	ADRB2-aab
34.3	moderate	ADRB2-aab
28.9	moderate	ADRB2-aab
8.7	moderate	ADRB2-aab
14.5	moderate	ADRB2-aab
16.4	moderate	ADRB2-aab
31.2	moderate	ADRB2-aab
64	severe	ADRB2-aab
32.8	severe	ADRB2-aab
30.9	severe	ADRB2-aab
32.1	severe	ADRB2-aab
12.7	severe	ADRB2-aab
67.7	severe	ADRB2-aab
14.2	severe	ADRB2-aab
40.8	severe	ADRB2-aab
20.9	severe	ADRB2-aab
16.4	severe	ADRB2-aab
11.3	severe	ADRB2-aab
13.5	severe	ADRB2-aab
20.2	severe	ADRB2-aab
39.7	severe	ADRB2-aab
13.8	severe	ADRB2-aab
29.9	severe	ADRB2-aab
29.5	severe	ADRB2-aab
18.1	severe	ADRB2-aab
19.3	severe	ADRB2-aab
17.1	severe	ADRB2-aab
9.9	severe	ADRB2-aab
19.7	severe	ADRB2-aab
27.4	severe	ADRB2-aab
19.7	severe	ADRB2-aab
11.6	severe	ADRB2-aab
25.4	severe	ADRB2-aab
25.9	severe	ADRB2-aab
26.1	severe	ADRB2-aab
45.4	severe	ADRB2-aab
48.8	severe	ADRB2-aab
11.3	severe	ADRB2-aab
12.9	severe	ADRB2-aab
6.6	control	AGTR1-aab
62.5	control	AGTR1-aab
33.7	control	AGTR1-aab
9.7	control	AGTR1-aab
8.6	control	AGTR1-aab
7.9	control	AGTR1-aab
8.1	control	AGTR1-aab
20	control	AGTR1-aab
14.2	control	AGTR1-aab
10.6	control	AGTR1-aab
7.8	control	AGTR1-aab
13.8	control	AGTR1-aab
8.3	control	AGTR1-aab
7	control	AGTR1-aab
21.9	control	AGTR1-aab
15.8	control	AGTR1-aab
11.3	control	AGTR1-aab
7.4	control	AGTR1-aab
14.6	control	AGTR1-aab
10.7	control	AGTR1-aab
28.2	control	AGTR1-aab
5.9	control	AGTR1-aab
10.5	control	AGTR1-aab
6.9	control	AGTR1-aab
13.9	control	AGTR1-aab
43.7	control	AGTR1-aab
9.5	control	AGTR1-aab
16.9	control	AGTR1-aab
9.2	control	AGTR1-aab
8.2	control	AGTR1-aab
12.7	control	AGTR1-aab
14.6	control	AGTR1-aab
11.3	control	AGTR1-aab
14.8	control	AGTR1-aab
9.6	control	AGTR1-aab
20.3	control	AGTR1-aab
7.7	control	AGTR1-aab
10.9	control	AGTR1-aab
10.5	control	AGTR1-aab
66.8	control	AGTR1-aab
8.8	control	AGTR1-aab
11.1	control	AGTR1-aab
20.3	control	AGTR1-aab
17.6	control	AGTR1-aab
8.7	control	AGTR1-aab
7.4	control	AGTR1-aab
10.4	control	AGTR1-aab
11	control	AGTR1-aab
13.6	control	AGTR1-aab
12.5	control	AGTR1-aab
8.9	control	AGTR1-aab
11.5	control	AGTR1-aab
14.3	control	AGTR1-aab
23.8	control	AGTR1-aab
12	control	AGTR1-aab
8.1	control	AGTR1-aab
11.8	control	AGTR1-aab
7.8	control	AGTR1-aab
8.3	control	AGTR1-aab
15.9	control	AGTR1-aab
11.6	control	AGTR1-aab
15.6	control	AGTR1-aab
9.7	control	AGTR1-aab
9	control	AGTR1-aab
12	control	AGTR1-aab
8.7	control	AGTR1-aab
10.4	control	AGTR1-aab
7.6	control	AGTR1-aab
8.1	control	AGTR1-aab
7.6	control	AGTR1-aab
8.9	control	AGTR1-aab
12.5	control	AGTR1-aab
10.9	control	AGTR1-aab
16.3	control	AGTR1-aab
10.1	control	AGTR1-aab
10.9	control	AGTR1-aab
8.4	control	AGTR1-aab
9.5	mild	AGTR1-aab
21.7	mild	AGTR1-aab
23.9	mild	AGTR1-aab
49.4	mild	AGTR1-aab
10.6	mild	AGTR1-aab
15.2	mild	AGTR1-aab
11.7	mild	AGTR1-aab
8.2	mild	AGTR1-aab
11.8	mild	AGTR1-aab
18.5	mild	AGTR1-aab
39.2	mild	AGTR1-aab
8.6	mild	AGTR1-aab
11.3	mild	AGTR1-aab
9.5	mild	AGTR1-aab
11.7	mild	AGTR1-aab
6.7	mild	AGTR1-aab
12.2	mild	AGTR1-aab
10.1	mild	AGTR1-aab
8.1	mild	AGTR1-aab
10.8	mild	AGTR1-aab
21.7	mild	AGTR1-aab
11.6	mild	AGTR1-aab
14.7	mild	AGTR1-aab
10.1	mild	AGTR1-aab
17.5	mild	AGTR1-aab
22	mild	AGTR1-aab
19.3	mild	AGTR1-aab
10.8	mild	AGTR1-aab
9.9	mild	AGTR1-aab
24.6	mild	AGTR1-aab
10.7	mild	AGTR1-aab
9.4	mild	AGTR1-aab
12.3	mild	AGTR1-aab
12.4	mild	AGTR1-aab
11.9	mild	AGTR1-aab
44.9	mild	AGTR1-aab
10.8	mild	AGTR1-aab
17.3	mild	AGTR1-aab
10.6	mild	AGTR1-aab
11.6	mild	AGTR1-aab
42.1	mild	AGTR1-aab
12.7	mild	AGTR1-aab
17.5	mild	AGTR1-aab
9	mild	AGTR1-aab
12.9	mild	AGTR1-aab
16.7	mild	AGTR1-aab
14.3	mild	AGTR1-aab
58.1	mild	AGTR1-aab
10.8	mild	AGTR1-aab
10.6	mild	AGTR1-aab
11.8	mild	AGTR1-aab
9	mild	AGTR1-aab
15.7	mild	AGTR1-aab
9.7	mild	AGTR1-aab
12.3	mild	AGTR1-aab
18.2	mild	AGTR1-aab
8.9	mild	AGTR1-aab
15.9	mild	AGTR1-aab
14	mild	AGTR1-aab
10.2	mild	AGTR1-aab
9.9	mild	AGTR1-aab
41.8	mild	AGTR1-aab
8.9	mild	AGTR1-aab
14.3	mild	AGTR1-aab
8.7	mild	AGTR1-aab
15.6	mild	AGTR1-aab
6.8	mild	AGTR1-aab
15.7	mild	AGTR1-aab
11.7	mild	AGTR1-aab
13.4	mild	AGTR1-aab
69.1	mild	AGTR1-aab
10.6	mild	AGTR1-aab
15.3	mild	AGTR1-aab
9.3	mild	AGTR1-aab
74.5	moderate	AGTR1-aab
25.3	moderate	AGTR1-aab
30	moderate	AGTR1-aab
27.5	moderate	AGTR1-aab
16.8	moderate	AGTR1-aab
12.7	moderate	AGTR1-aab
15.1	moderate	AGTR1-aab
29.3	moderate	AGTR1-aab
17.7	moderate	AGTR1-aab
14.8	moderate	AGTR1-aab
16.3	moderate	AGTR1-aab
14.8	moderate	AGTR1-aab
15.3	moderate	AGTR1-aab
11.5	moderate	AGTR1-aab
42.1	moderate	AGTR1-aab
17.1	moderate	AGTR1-aab
24.3	moderate	AGTR1-aab
17.4	moderate	AGTR1-aab
11.9	moderate	AGTR1-aab
20.7	moderate	AGTR1-aab
21	moderate	AGTR1-aab
20.5	moderate	AGTR1-aab
74.5	moderate	AGTR1-aab
12.1	moderate	AGTR1-aab
14.2	moderate	AGTR1-aab
22.1	moderate	AGTR1-aab
15	moderate	AGTR1-aab
18.6	moderate	AGTR1-aab
21.9	moderate	AGTR1-aab
8.7	moderate	AGTR1-aab
12.3	moderate	AGTR1-aab
13.6	moderate	AGTR1-aab
17.2	moderate	AGTR1-aab
9.8	moderate	AGTR1-aab
13.5	moderate	AGTR1-aab
15.9	moderate	AGTR1-aab
18.6	moderate	AGTR1-aab
22.4	moderate	AGTR1-aab
15.8	moderate	AGTR1-aab
28.4	moderate	AGTR1-aab
16	moderate	AGTR1-aab
17.8	moderate	AGTR1-aab
23.4	moderate	AGTR1-aab
10	moderate	AGTR1-aab
11	moderate	AGTR1-aab
23.6	moderate	AGTR1-aab
21.3	moderate	AGTR1-aab
12.2	moderate	AGTR1-aab
27.7	moderate	AGTR1-aab
64.1	moderate	AGTR1-aab
55	moderate	AGTR1-aab
16.1	moderate	AGTR1-aab
17.8	moderate	AGTR1-aab
46.2	moderate	AGTR1-aab
14.3	moderate	AGTR1-aab
12.8	moderate	AGTR1-aab
37.3	moderate	AGTR1-aab
19	moderate	AGTR1-aab
14.1	moderate	AGTR1-aab
10.7	moderate	AGTR1-aab
11	moderate	AGTR1-aab
15	moderate	AGTR1-aab
16	moderate	AGTR1-aab
52	severe	AGTR1-aab
19	severe	AGTR1-aab
17	severe	AGTR1-aab
12.8	severe	AGTR1-aab
11.6	severe	AGTR1-aab
51.4	severe	AGTR1-aab
11.6	severe	AGTR1-aab
20.9	severe	AGTR1-aab
15.7	severe	AGTR1-aab
12.6	severe	AGTR1-aab
9.4	severe	AGTR1-aab
10.8	severe	AGTR1-aab
13.6	severe	AGTR1-aab
15.2	severe	AGTR1-aab
10.9	severe	AGTR1-aab
18	severe	AGTR1-aab
15.1	severe	AGTR1-aab
13.1	severe	AGTR1-aab
13.9	severe	AGTR1-aab
14.8	severe	AGTR1-aab
17.6	severe	AGTR1-aab
13.8	severe	AGTR1-aab
18.5	severe	AGTR1-aab
15.7	severe	AGTR1-aab
13.2	severe	AGTR1-aab
21.5	severe	AGTR1-aab
22.9	severe	AGTR1-aab
22	severe	AGTR1-aab
28.9	severe	AGTR1-aab
22.1	severe	AGTR1-aab
12.5	severe	AGTR1-aab
12.9	severe	AGTR1-aab
10.8	control	AGTR2-aab
12.7	control	AGTR2-aab
51.8	control	AGTR2-aab
23	control	AGTR2-aab
9.3	control	AGTR2-aab
10.3	control	AGTR2-aab
10.9	control	AGTR2-aab
21.8	control	AGTR2-aab
32.8	control	AGTR2-aab
16.1	control	AGTR2-aab
8.6	control	AGTR2-aab
45.5	control	AGTR2-aab
12.2	control	AGTR2-aab
7.7	control	AGTR2-aab
20.2	control	AGTR2-aab
25.5	control	AGTR2-aab
14.1	control	AGTR2-aab
9.8	control	AGTR2-aab
24.4	control	AGTR2-aab
39.8	control	AGTR2-aab
13.3	control	AGTR2-aab
5.7	control	AGTR2-aab
27.9	control	AGTR2-aab
6.2	control	AGTR2-aab
43.7	control	AGTR2-aab
33.4	control	AGTR2-aab
35.8	control	AGTR2-aab
15.3	control	AGTR2-aab
15.4	control	AGTR2-aab
10.7	control	AGTR2-aab
7.4	control	AGTR2-aab
37.1	control	AGTR2-aab
21.9	control	AGTR2-aab
24.1	control	AGTR2-aab
19	control	AGTR2-aab
11.8	control	AGTR2-aab
10.6	control	AGTR2-aab
26.2	control	AGTR2-aab
18.4	control	AGTR2-aab
24	control	AGTR2-aab
6.6	control	AGTR2-aab
7.9	control	AGTR2-aab
17.2	control	AGTR2-aab
24	control	AGTR2-aab
12.7	control	AGTR2-aab
6.6	control	AGTR2-aab
25.7	control	AGTR2-aab
11.1	control	AGTR2-aab
7.7	control	AGTR2-aab
6.4	control	AGTR2-aab
7.4	control	AGTR2-aab
13.8	control	AGTR2-aab
19.2	control	AGTR2-aab
12.8	control	AGTR2-aab
12.3	control	AGTR2-aab
5.3	control	AGTR2-aab
10	control	AGTR2-aab
7.1	control	AGTR2-aab
14.3	control	AGTR2-aab
7.9	control	AGTR2-aab
5.5	control	AGTR2-aab
12.6	control	AGTR2-aab
16.1	control	AGTR2-aab
10.2	control	AGTR2-aab
8	control	AGTR2-aab
8.9	control	AGTR2-aab
6.7	control	AGTR2-aab
11	control	AGTR2-aab
13.1	control	AGTR2-aab
6.2	control	AGTR2-aab
16.3	control	AGTR2-aab
33.1	control	AGTR2-aab
29.4	control	AGTR2-aab
42	control	AGTR2-aab
22.1	control	AGTR2-aab
28.4	control	AGTR2-aab
10.6	control	AGTR2-aab
13.3	mild	AGTR2-aab
31.9	mild	AGTR2-aab
12	mild	AGTR2-aab
17	mild	AGTR2-aab
16.8	mild	AGTR2-aab
22	mild	AGTR2-aab
8.5	mild	AGTR2-aab
7.8	mild	AGTR2-aab
20.6	mild	AGTR2-aab
18.4	mild	AGTR2-aab
6.9	mild	AGTR2-aab
14.4	mild	AGTR2-aab
9.4	mild	AGTR2-aab
19.6	mild	AGTR2-aab
13.9	mild	AGTR2-aab
8.9	mild	AGTR2-aab
9.1	mild	AGTR2-aab
7.8	mild	AGTR2-aab
8.1	mild	AGTR2-aab
8.9	mild	AGTR2-aab
39.4	mild	AGTR2-aab
7.1	mild	AGTR2-aab
10.3	mild	AGTR2-aab
12	mild	AGTR2-aab
15.6	mild	AGTR2-aab
21.7	mild	AGTR2-aab
31	mild	AGTR2-aab
17.1	mild	AGTR2-aab
16.6	mild	AGTR2-aab
36.1	mild	AGTR2-aab
14.7	mild	AGTR2-aab
19	mild	AGTR2-aab
12.8	mild	AGTR2-aab
16.5	mild	AGTR2-aab
12.8	mild	AGTR2-aab
25.9	mild	AGTR2-aab
20.7	mild	AGTR2-aab
11.4	mild	AGTR2-aab
17.7	mild	AGTR2-aab
18.2	mild	AGTR2-aab
20.5	mild	AGTR2-aab
20.2	mild	AGTR2-aab
18.9	mild	AGTR2-aab
13.1	mild	AGTR2-aab
21.7	mild	AGTR2-aab
16.4	mild	AGTR2-aab
17.5	mild	AGTR2-aab
15.4	mild	AGTR2-aab
12.6	mild	AGTR2-aab
28.6	mild	AGTR2-aab
19.6	mild	AGTR2-aab
18.4	mild	AGTR2-aab
15.1	mild	AGTR2-aab
19.5	mild	AGTR2-aab
16.1	mild	AGTR2-aab
16.2	mild	AGTR2-aab
8.6	mild	AGTR2-aab
26.3	mild	AGTR2-aab
12.3	mild	AGTR2-aab
24.6	mild	AGTR2-aab
15.5	mild	AGTR2-aab
21.3	mild	AGTR2-aab
15	mild	AGTR2-aab
9.8	mild	AGTR2-aab
7.3	mild	AGTR2-aab
20.9	mild	AGTR2-aab
9.9	mild	AGTR2-aab
38.2	mild	AGTR2-aab
26.3	mild	AGTR2-aab
43.2	mild	AGTR2-aab
23.9	mild	AGTR2-aab
18.3	mild	AGTR2-aab
8.2	mild	AGTR2-aab
18.9	mild	AGTR2-aab
49.9	moderate	AGTR2-aab
12.4	moderate	AGTR2-aab
13.5	moderate	AGTR2-aab
47	moderate	AGTR2-aab
18.6	moderate	AGTR2-aab
21.7	moderate	AGTR2-aab
42	moderate	AGTR2-aab
34.9	moderate	AGTR2-aab
16.5	moderate	AGTR2-aab
8.4	moderate	AGTR2-aab
16.9	moderate	AGTR2-aab
28.8	moderate	AGTR2-aab
24.5	moderate	AGTR2-aab
17.5	moderate	AGTR2-aab
44.2	moderate	AGTR2-aab
31.1	moderate	AGTR2-aab
18	moderate	AGTR2-aab
28.2	moderate	AGTR2-aab
19.5	moderate	AGTR2-aab
44.1	moderate	AGTR2-aab
50	moderate	AGTR2-aab
33.5	moderate	AGTR2-aab
25.9	moderate	AGTR2-aab
19.7	moderate	AGTR2-aab
16.8	moderate	AGTR2-aab
29	moderate	AGTR2-aab
17.8	moderate	AGTR2-aab
32.4	moderate	AGTR2-aab
25.3	moderate	AGTR2-aab
9.7	moderate	AGTR2-aab
19	moderate	AGTR2-aab
17.7	moderate	AGTR2-aab
17	moderate	AGTR2-aab
7.5	moderate	AGTR2-aab
14.7	moderate	AGTR2-aab
27.3	moderate	AGTR2-aab
27.9	moderate	AGTR2-aab
30.7	moderate	AGTR2-aab
19.1	moderate	AGTR2-aab
12.5	moderate	AGTR2-aab
29.3	moderate	AGTR2-aab
10.5	moderate	AGTR2-aab
48.2	moderate	AGTR2-aab
11	moderate	AGTR2-aab
20.8	moderate	AGTR2-aab
28.3	moderate	AGTR2-aab
27.2	moderate	AGTR2-aab
21.1	moderate	AGTR2-aab
63.1	moderate	AGTR2-aab
26.1	moderate	AGTR2-aab
20.1	moderate	AGTR2-aab
29.4	moderate	AGTR2-aab
54.9	moderate	AGTR2-aab
59	moderate	AGTR2-aab
30	moderate	AGTR2-aab
37.3	moderate	AGTR2-aab
11.3	moderate	AGTR2-aab
32.9	moderate	AGTR2-aab
30.1	moderate	AGTR2-aab
14.6	moderate	AGTR2-aab
28	moderate	AGTR2-aab
17.3	moderate	AGTR2-aab
20.9	moderate	AGTR2-aab
14.6	severe	AGTR2-aab
30.2	severe	AGTR2-aab
32.6	severe	AGTR2-aab
37.8	severe	AGTR2-aab
14.3	severe	AGTR2-aab
47.5	severe	AGTR2-aab
13.9	severe	AGTR2-aab
23.7	severe	AGTR2-aab
21.7	severe	AGTR2-aab
21.9	severe	AGTR2-aab
11	severe	AGTR2-aab
19	severe	AGTR2-aab
19.6	severe	AGTR2-aab
26.3	severe	AGTR2-aab
28.6	severe	AGTR2-aab
30.6	severe	AGTR2-aab
11.1	severe	AGTR2-aab
27.9	severe	AGTR2-aab
28.9	severe	AGTR2-aab
12.1	severe	AGTR2-aab
34	severe	AGTR2-aab
12.7	severe	AGTR2-aab
23.4	severe	AGTR2-aab
44.8	severe	AGTR2-aab
22.2	severe	AGTR2-aab
43.7	severe	AGTR2-aab
23.8	severe	AGTR2-aab
21.5	severe	AGTR2-aab
56.9	severe	AGTR2-aab
31.4	severe	AGTR2-aab
24.7	severe	AGTR2-aab
13.4	severe	AGTR2-aab
5.2	control	BDKRB1-aab
3.8	control	BDKRB1-aab
11.4	control	BDKRB1-aab
4.7	control	BDKRB1-aab
1.8	control	BDKRB1-aab
2.3	control	BDKRB1-aab
3.8	control	BDKRB1-aab
3.4	control	BDKRB1-aab
3.1	control	BDKRB1-aab
4.8	control	BDKRB1-aab
2.9	control	BDKRB1-aab
14.1	control	BDKRB1-aab
3.6	control	BDKRB1-aab
2	control	BDKRB1-aab
6.1	control	BDKRB1-aab
6.6	control	BDKRB1-aab
3.1	control	BDKRB1-aab
3.1	control	BDKRB1-aab
5.9	control	BDKRB1-aab
11	control	BDKRB1-aab
4.8	control	BDKRB1-aab
2	control	BDKRB1-aab
9.3	control	BDKRB1-aab
3.1	control	BDKRB1-aab
9.2	control	BDKRB1-aab
7	control	BDKRB1-aab
6.4	control	BDKRB1-aab
7.9	control	BDKRB1-aab
6	control	BDKRB1-aab
5.6	control	BDKRB1-aab
3.4	control	BDKRB1-aab
11	control	BDKRB1-aab
14.5	control	BDKRB1-aab
11.5	control	BDKRB1-aab
19.6	control	BDKRB1-aab
8	control	BDKRB1-aab
5.5	control	BDKRB1-aab
9.5	control	BDKRB1-aab
8.5	control	BDKRB1-aab
8.4	control	BDKRB1-aab
7.3	control	BDKRB1-aab
11.4	control	BDKRB1-aab
20.4	control	BDKRB1-aab
27.5	control	BDKRB1-aab
7.1	control	BDKRB1-aab
4.4	control	BDKRB1-aab
7.6	control	BDKRB1-aab
7.4	control	BDKRB1-aab
9.7	control	BDKRB1-aab
8.4	control	BDKRB1-aab
8.8	control	BDKRB1-aab
14.1	control	BDKRB1-aab
12.3	control	BDKRB1-aab
9.4	control	BDKRB1-aab
12	control	BDKRB1-aab
4.1	control	BDKRB1-aab
15.5	control	BDKRB1-aab
7.3	control	BDKRB1-aab
9.7	control	BDKRB1-aab
12.7	control	BDKRB1-aab
6.8	control	BDKRB1-aab
8.9	control	BDKRB1-aab
15.3	control	BDKRB1-aab
7.1	control	BDKRB1-aab
8.3	control	BDKRB1-aab
9.9	control	BDKRB1-aab
13.2	control	BDKRB1-aab
8.5	control	BDKRB1-aab
12.3	control	BDKRB1-aab
6	control	BDKRB1-aab
15	control	BDKRB1-aab
23.1	control	BDKRB1-aab
13.5	control	BDKRB1-aab
32.7	control	BDKRB1-aab
8.4	control	BDKRB1-aab
11.5	control	BDKRB1-aab
5.4	control	BDKRB1-aab
7.5	mild	BDKRB1-aab
16.9	mild	BDKRB1-aab
6.4	mild	BDKRB1-aab
9.2	mild	BDKRB1-aab
12.7	mild	BDKRB1-aab
10.9	mild	BDKRB1-aab
6.9	mild	BDKRB1-aab
5.2	mild	BDKRB1-aab
12.7	mild	BDKRB1-aab
16	mild	BDKRB1-aab
7.3	mild	BDKRB1-aab
7.2	mild	BDKRB1-aab
15.7	mild	BDKRB1-aab
13.5	mild	BDKRB1-aab
11.5	mild	BDKRB1-aab
8.4	mild	BDKRB1-aab
4.9	mild	BDKRB1-aab
8	mild	BDKRB1-aab
7.4	mild	BDKRB1-aab
7.7	mild	BDKRB1-aab
29.5	mild	BDKRB1-aab
5.8	mild	BDKRB1-aab
9	mild	BDKRB1-aab
13.9	mild	BDKRB1-aab
10.2	mild	BDKRB1-aab
7.9	mild	BDKRB1-aab
12.9	mild	BDKRB1-aab
7.9	mild	BDKRB1-aab
9.5	mild	BDKRB1-aab
18.5	mild	BDKRB1-aab
6.9	mild	BDKRB1-aab
11.1	mild	BDKRB1-aab
6.3	mild	BDKRB1-aab
7.8	mild	BDKRB1-aab
6.3	mild	BDKRB1-aab
21.9	mild	BDKRB1-aab
11.4	mild	BDKRB1-aab
7.7	mild	BDKRB1-aab
13	mild	BDKRB1-aab
6	mild	BDKRB1-aab
11.6	mild	BDKRB1-aab
14.2	mild	BDKRB1-aab
11.3	mild	BDKRB1-aab
13.9	mild	BDKRB1-aab
14.2	mild	BDKRB1-aab
12.1	mild	BDKRB1-aab
16.6	mild	BDKRB1-aab
9.6	mild	BDKRB1-aab
8	mild	BDKRB1-aab
15.8	mild	BDKRB1-aab
14.2	mild	BDKRB1-aab
8.6	mild	BDKRB1-aab
13.7	mild	BDKRB1-aab
11.8	mild	BDKRB1-aab
13.7	mild	BDKRB1-aab
9	mild	BDKRB1-aab
7.2	mild	BDKRB1-aab
20.7	mild	BDKRB1-aab
13.2	mild	BDKRB1-aab
18.8	mild	BDKRB1-aab
15.7	mild	BDKRB1-aab
19.3	mild	BDKRB1-aab
12	mild	BDKRB1-aab
8.4	mild	BDKRB1-aab
7.8	mild	BDKRB1-aab
5.2	mild	BDKRB1-aab
3.3	mild	BDKRB1-aab
11.2	mild	BDKRB1-aab
5.8	mild	BDKRB1-aab
10.6	mild	BDKRB1-aab
6.2	mild	BDKRB1-aab
5.8	mild	BDKRB1-aab
5.6	mild	BDKRB1-aab
3.8	mild	BDKRB1-aab
22.5	moderate	BDKRB1-aab
6.8	moderate	BDKRB1-aab
9.4	moderate	BDKRB1-aab
31.2	moderate	BDKRB1-aab
9.5	moderate	BDKRB1-aab
12.5	moderate	BDKRB1-aab
16.8	moderate	BDKRB1-aab
14.6	moderate	BDKRB1-aab
19.5	moderate	BDKRB1-aab
7.2	moderate	BDKRB1-aab
11.3	moderate	BDKRB1-aab
25.6	moderate	BDKRB1-aab
13	moderate	BDKRB1-aab
14.6	moderate	BDKRB1-aab
47.7	moderate	BDKRB1-aab
16	moderate	BDKRB1-aab
13	moderate	BDKRB1-aab
29.7	moderate	BDKRB1-aab
17.3	moderate	BDKRB1-aab
44.5	moderate	BDKRB1-aab
43.5	moderate	BDKRB1-aab
34.3	moderate	BDKRB1-aab
21.5	moderate	BDKRB1-aab
20.3	moderate	BDKRB1-aab
17.4	moderate	BDKRB1-aab
31.8	moderate	BDKRB1-aab
21.3	moderate	BDKRB1-aab
28.5	moderate	BDKRB1-aab
14	moderate	BDKRB1-aab
9.4	moderate	BDKRB1-aab
12.4	moderate	BDKRB1-aab
26.7	moderate	BDKRB1-aab
43.2	moderate	BDKRB1-aab
13	moderate	BDKRB1-aab
12.9	moderate	BDKRB1-aab
39.6	moderate	BDKRB1-aab
44.3	moderate	BDKRB1-aab
25.4	moderate	BDKRB1-aab
15.1	moderate	BDKRB1-aab
17	moderate	BDKRB1-aab
9	moderate	BDKRB1-aab
4.2	moderate	BDKRB1-aab
24.4	moderate	BDKRB1-aab
5.7	moderate	BDKRB1-aab
6.7	moderate	BDKRB1-aab
6.7	moderate	BDKRB1-aab
8.8	moderate	BDKRB1-aab
9.1	moderate	BDKRB1-aab
21.4	moderate	BDKRB1-aab
12	moderate	BDKRB1-aab
9.7	moderate	BDKRB1-aab
9.9	moderate	BDKRB1-aab
27	moderate	BDKRB1-aab
44	moderate	BDKRB1-aab
14.3	moderate	BDKRB1-aab
13.6	moderate	BDKRB1-aab
6	moderate	BDKRB1-aab
13	moderate	BDKRB1-aab
33.3	moderate	BDKRB1-aab
6.6	moderate	BDKRB1-aab
13.3	moderate	BDKRB1-aab
8.7	moderate	BDKRB1-aab
14.9	moderate	BDKRB1-aab
7.7	severe	BDKRB1-aab
14.5	severe	BDKRB1-aab
14	severe	BDKRB1-aab
42	severe	BDKRB1-aab
9.3	severe	BDKRB1-aab
18.5	severe	BDKRB1-aab
13	severe	BDKRB1-aab
18.1	severe	BDKRB1-aab
9.7	severe	BDKRB1-aab
18.5	severe	BDKRB1-aab
8	severe	BDKRB1-aab
18.8	severe	BDKRB1-aab
11.1	severe	BDKRB1-aab
22	severe	BDKRB1-aab
14.8	severe	BDKRB1-aab
11.2	severe	BDKRB1-aab
9.4	severe	BDKRB1-aab
13.1	severe	BDKRB1-aab
18.8	severe	BDKRB1-aab
7.6	severe	BDKRB1-aab
11.9	severe	BDKRB1-aab
13.2	severe	BDKRB1-aab
41.6	severe	BDKRB1-aab
16.9	severe	BDKRB1-aab
10.9	severe	BDKRB1-aab
31.8	severe	BDKRB1-aab
14.1	severe	BDKRB1-aab
13	severe	BDKRB1-aab
55.4	severe	BDKRB1-aab
27.5	severe	BDKRB1-aab
16.5	severe	BDKRB1-aab
8.1	severe	BDKRB1-aab
24.1	control	MAS1-aab
16.6	control	MAS1-aab
61.6	control	MAS1-aab
46.1	control	MAS1-aab
17.7	control	MAS1-aab
18.5	control	MAS1-aab
25.7	control	MAS1-aab
32.1	control	MAS1-aab
25.7	control	MAS1-aab
30.6	control	MAS1-aab
14.2	control	MAS1-aab
36.1	control	MAS1-aab
27.2	control	MAS1-aab
13.1	control	MAS1-aab
24.6	control	MAS1-aab
29	control	MAS1-aab
20.3	control	MAS1-aab
29.8	control	MAS1-aab
57.6	control	MAS1-aab
33.6	control	MAS1-aab
31.7	control	MAS1-aab
8.9	control	MAS1-aab
34.5	control	MAS1-aab
20.4	control	MAS1-aab
46.3	control	MAS1-aab
30.8	control	MAS1-aab
15.7	control	MAS1-aab
36.7	control	MAS1-aab
53.4	control	MAS1-aab
26.1	control	MAS1-aab
29.5	control	MAS1-aab
19.7	control	MAS1-aab
41.9	control	MAS1-aab
29.9	control	MAS1-aab
43.9	control	MAS1-aab
27.1	control	MAS1-aab
26.2	control	MAS1-aab
38.1	control	MAS1-aab
40.4	control	MAS1-aab
36.7	control	MAS1-aab
25.6	control	MAS1-aab
26.2	control	MAS1-aab
25.8	control	MAS1-aab
37.9	control	MAS1-aab
22.5	control	MAS1-aab
24.6	control	MAS1-aab
12.2	control	MAS1-aab
33	control	MAS1-aab
34.7	control	MAS1-aab
50.3	control	MAS1-aab
30.6	control	MAS1-aab
26.3	control	MAS1-aab
40.5	control	MAS1-aab
79.1	control	MAS1-aab
14.6	control	MAS1-aab
15.7	control	MAS1-aab
26.7	control	MAS1-aab
26.7	control	MAS1-aab
45.2	control	MAS1-aab
41.1	control	MAS1-aab
40.2	control	MAS1-aab
53.4	control	MAS1-aab
22.4	control	MAS1-aab
23.4	control	MAS1-aab
42.4	control	MAS1-aab
24.7	control	MAS1-aab
46.7	control	MAS1-aab
38.7	control	MAS1-aab
15.3	control	MAS1-aab
72	control	MAS1-aab
14	control	MAS1-aab
61.8	control	MAS1-aab
23.2	control	MAS1-aab
46	control	MAS1-aab
76.2	control	MAS1-aab
21	control	MAS1-aab
20.7	control	MAS1-aab
19.9	mild	MAS1-aab
41.4	mild	MAS1-aab
15.5	mild	MAS1-aab
28	mild	MAS1-aab
28.5	mild	MAS1-aab
51.6	mild	MAS1-aab
18.1	mild	MAS1-aab
15.5	mild	MAS1-aab
24.2	mild	MAS1-aab
29.4	mild	MAS1-aab
17	mild	MAS1-aab
16.9	mild	MAS1-aab
22.9	mild	MAS1-aab
22.9	mild	MAS1-aab
42.5	mild	MAS1-aab
39.3	mild	MAS1-aab
21.9	mild	MAS1-aab
19.8	mild	MAS1-aab
20	mild	MAS1-aab
20.6	mild	MAS1-aab
44.4	mild	MAS1-aab
17.9	mild	MAS1-aab
30.8	mild	MAS1-aab
21.6	mild	MAS1-aab
27.8	mild	MAS1-aab
20.1	mild	MAS1-aab
26.7	mild	MAS1-aab
28.1	mild	MAS1-aab
47.4	mild	MAS1-aab
27.2	mild	MAS1-aab
13	mild	MAS1-aab
23.3	mild	MAS1-aab
10.7	mild	MAS1-aab
13.9	mild	MAS1-aab
24.7	mild	MAS1-aab
29	mild	MAS1-aab
25.7	mild	MAS1-aab
12.6	mild	MAS1-aab
14.1	mild	MAS1-aab
34.1	mild	MAS1-aab
28.9	mild	MAS1-aab
15.4	mild	MAS1-aab
17.4	mild	MAS1-aab
39.6	mild	MAS1-aab
16.9	mild	MAS1-aab
17.1	mild	MAS1-aab
16.3	mild	MAS1-aab
22.4	mild	MAS1-aab
15.2	mild	MAS1-aab
33.1	mild	MAS1-aab
30.7	mild	MAS1-aab
20.6	mild	MAS1-aab
17	mild	MAS1-aab
20.1	mild	MAS1-aab
17.2	mild	MAS1-aab
13.8	mild	MAS1-aab
10.3	mild	MAS1-aab
49.7	mild	MAS1-aab
19.9	mild	MAS1-aab
31.9	mild	MAS1-aab
28	mild	MAS1-aab
33.5	mild	MAS1-aab
21.4	mild	MAS1-aab
23.9	mild	MAS1-aab
13.8	mild	MAS1-aab
21.7	mild	MAS1-aab
16	mild	MAS1-aab
58.5	mild	MAS1-aab
32.4	mild	MAS1-aab
19.9	mild	MAS1-aab
37.5	mild	MAS1-aab
34.1	mild	MAS1-aab
20.5	mild	MAS1-aab
18	mild	MAS1-aab
46.1	moderate	MAS1-aab
30.5	moderate	MAS1-aab
32.4	moderate	MAS1-aab
69.8	moderate	MAS1-aab
24.6	moderate	MAS1-aab
32.4	moderate	MAS1-aab
42	moderate	MAS1-aab
52.9	moderate	MAS1-aab
51.4	moderate	MAS1-aab
28.7	moderate	MAS1-aab
20.2	moderate	MAS1-aab
38.3	moderate	MAS1-aab
25.9	moderate	MAS1-aab
28.6	moderate	MAS1-aab
25.4	moderate	MAS1-aab
76.5	moderate	MAS1-aab
53.7	moderate	MAS1-aab
65.3	moderate	MAS1-aab
31.3	moderate	MAS1-aab
53.8	moderate	MAS1-aab
82.6	moderate	MAS1-aab
57.1	moderate	MAS1-aab
57.5	moderate	MAS1-aab
48.6	moderate	MAS1-aab
32.9	moderate	MAS1-aab
44.2	moderate	MAS1-aab
36	moderate	MAS1-aab
35.2	moderate	MAS1-aab
45	moderate	MAS1-aab
28.7	moderate	MAS1-aab
23.8	moderate	MAS1-aab
37.9	moderate	MAS1-aab
55.5	moderate	MAS1-aab
19	moderate	MAS1-aab
23.8	moderate	MAS1-aab
46.8	moderate	MAS1-aab
53.4	moderate	MAS1-aab
39.2	moderate	MAS1-aab
20.9	moderate	MAS1-aab
30.9	moderate	MAS1-aab
31.6	moderate	MAS1-aab
35	moderate	MAS1-aab
56.1	moderate	MAS1-aab
63.3	moderate	MAS1-aab
29.8	moderate	MAS1-aab
29.9	moderate	MAS1-aab
25.4	moderate	MAS1-aab
32.5	moderate	MAS1-aab
38	moderate	MAS1-aab
50.4	moderate	MAS1-aab
47.8	moderate	MAS1-aab
37.6	moderate	MAS1-aab
60.6	moderate	MAS1-aab
46.6	moderate	MAS1-aab
50.7	moderate	MAS1-aab
66.2	moderate	MAS1-aab
24.8	moderate	MAS1-aab
27.4	moderate	MAS1-aab
65.2	moderate	MAS1-aab
45.8	moderate	MAS1-aab
43.2	moderate	MAS1-aab
20.7	moderate	MAS1-aab
50.6	moderate	MAS1-aab
49.6	severe	MAS1-aab
44.4	severe	MAS1-aab
44.5	severe	MAS1-aab
66.1	severe	MAS1-aab
43.4	severe	MAS1-aab
58	severe	MAS1-aab
49.7	severe	MAS1-aab
76.2	severe	MAS1-aab
29.5	severe	MAS1-aab
42.7	severe	MAS1-aab
26.9	severe	MAS1-aab
46.5	severe	MAS1-aab
43.2	severe	MAS1-aab
55.2	severe	MAS1-aab
44	severe	MAS1-aab
43.5	severe	MAS1-aab
20.3	severe	MAS1-aab
30.9	severe	MAS1-aab
22.4	severe	MAS1-aab
23.9	severe	MAS1-aab
33.6	severe	MAS1-aab
46.9	severe	MAS1-aab
74	severe	MAS1-aab
34.9	severe	MAS1-aab
28.6	severe	MAS1-aab
35.7	severe	MAS1-aab
45.7	severe	MAS1-aab
31.4	severe	MAS1-aab
96.8	severe	MAS1-aab
67.5	severe	MAS1-aab
27.2	severe	MAS1-aab
27	severe	MAS1-aab

## Sheet: Figure 2b
11.7	control	C5AR1-aab
47.4	control	C5AR1-aab
47.4	control	C5AR1-aab
20.3	control	C5AR1-aab
15.8	control	C5AR1-aab
10.7	control	C5AR1-aab
11.1	control	C5AR1-aab
44.9	control	C5AR1-aab
41.8	control	C5AR1-aab
18.1	control	C5AR1-aab
13	control	C5AR1-aab
38.9	control	C5AR1-aab
13.3	control	C5AR1-aab
11.4	control	C5AR1-aab
37.7	control	C5AR1-aab
40.2	control	C5AR1-aab
26.4	control	C5AR1-aab
9.9	control	C5AR1-aab
39.5	control	C5AR1-aab
28.4	control	C5AR1-aab
43	control	C5AR1-aab
6.7	control	C5AR1-aab
22.1	control	C5AR1-aab
7.9	control	C5AR1-aab
39.6	control	C5AR1-aab
47.4	control	C5AR1-aab
20.6	control	C5AR1-aab
39.1	control	C5AR1-aab
15.9	control	C5AR1-aab
13.7	control	C5AR1-aab
34.3	control	C5AR1-aab
31.6	control	C5AR1-aab
24.1	control	C5AR1-aab
35.9	control	C5AR1-aab
19.5	control	C5AR1-aab
47.3	control	C5AR1-aab
12.6	control	C5AR1-aab
27.2	control	C5AR1-aab
21	control	C5AR1-aab
50.5	control	C5AR1-aab
17	control	C5AR1-aab
20.1	control	C5AR1-aab
44.6	control	C5AR1-aab
35.6	control	C5AR1-aab
14.7	control	C5AR1-aab
11.5	control	C5AR1-aab
26.3	control	C5AR1-aab
18.6	control	C5AR1-aab
28.1	control	C5AR1-aab
23.7	control	C5AR1-aab
17.8	control	C5AR1-aab
26.7	control	C5AR1-aab
46	control	C5AR1-aab
50.5	control	C5AR1-aab
31.1	control	C5AR1-aab
17.6	control	C5AR1-aab
30.5	control	C5AR1-aab
18.2	control	C5AR1-aab
18.3	control	C5AR1-aab
39	control	C5AR1-aab
34.6	control	C5AR1-aab
42.1	control	C5AR1-aab
24.5	control	C5AR1-aab
17.4	control	C5AR1-aab
28.5	control	C5AR1-aab
16.9	control	C5AR1-aab
27.1	control	C5AR1-aab
16.4	control	C5AR1-aab
10.5	control	C5AR1-aab
16.3	control	C5AR1-aab
25.2	control	C5AR1-aab
33.6	control	C5AR1-aab
24.7	control	C5AR1-aab
38.2	control	C5AR1-aab
24.3	control	C5AR1-aab
35.5	control	C5AR1-aab
16.3	control	C5AR1-aab
12	mild	C5AR1-aab
36.7	mild	C5AR1-aab
38.8	mild	C5AR1-aab
47.1	mild	C5AR1-aab
18.5	mild	C5AR1-aab
28.2	mild	C5AR1-aab
17.7	mild	C5AR1-aab
10.8	mild	C5AR1-aab
18.5	mild	C5AR1-aab
36.8	mild	C5AR1-aab
47.1	mild	C5AR1-aab
18.9	mild	C5AR1-aab
17.9	mild	C5AR1-aab
10.5	mild	C5AR1-aab
21.8	mild	C5AR1-aab
13.4	mild	C5AR1-aab
20.4	mild	C5AR1-aab
14.6	mild	C5AR1-aab
11.7	mild	C5AR1-aab
17.8	mild	C5AR1-aab
41	mild	C5AR1-aab
16.1	mild	C5AR1-aab
27.6	mild	C5AR1-aab
16.1	mild	C5AR1-aab
28.8	mild	C5AR1-aab
41.2	mild	C5AR1-aab
35.3	mild	C5AR1-aab
14.7	mild	C5AR1-aab
13.8	mild	C5AR1-aab
39.5	mild	C5AR1-aab
16.2	mild	C5AR1-aab
12.7	mild	C5AR1-aab
22.8	mild	C5AR1-aab
31.5	mild	C5AR1-aab
22.2	mild	C5AR1-aab
47.1	mild	C5AR1-aab
17.8	mild	C5AR1-aab
35.5	mild	C5AR1-aab
17.9	mild	C5AR1-aab
19	mild	C5AR1-aab
47.1	mild	C5AR1-aab
28.9	mild	C5AR1-aab
38.7	mild	C5AR1-aab
11.8	mild	C5AR1-aab
26.8	mild	C5AR1-aab
37.4	mild	C5AR1-aab
28.7	mild	C5AR1-aab
47.1	mild	C5AR1-aab
16.9	mild	C5AR1-aab
22.9	mild	C5AR1-aab
22.6	mild	C5AR1-aab
15.1	mild	C5AR1-aab
31.7	mild	C5AR1-aab
17.7	mild	C5AR1-aab
24.1	mild	C5AR1-aab
41.6	mild	C5AR1-aab
11.6	mild	C5AR1-aab
32.3	mild	C5AR1-aab
30.2	mild	C5AR1-aab
17.4	mild	C5AR1-aab
14.5	mild	C5AR1-aab
47.1	mild	C5AR1-aab
11.6	mild	C5AR1-aab
24.7	mild	C5AR1-aab
12.7	mild	C5AR1-aab
39.4	mild	C5AR1-aab
10.1	mild	C5AR1-aab
34.6	mild	C5AR1-aab
18.8	mild	C5AR1-aab
28.1	mild	C5AR1-aab
47.4	mild	C5AR1-aab
19.5	mild	C5AR1-aab
32.5	mild	C5AR1-aab
16.3	mild	C5AR1-aab
47.3	moderate	C5AR1-aab
38.8	moderate	C5AR1-aab
36	moderate	C5AR1-aab
38.1	moderate	C5AR1-aab
20.8	moderate	C5AR1-aab
16.8	moderate	C5AR1-aab
14.2	moderate	C5AR1-aab
29.3	moderate	C5AR1-aab
20.3	moderate	C5AR1-aab
18.9	moderate	C5AR1-aab
21.9	moderate	C5AR1-aab
20.5	moderate	C5AR1-aab
19.3	moderate	C5AR1-aab
13.4	moderate	C5AR1-aab
36.4	moderate	C5AR1-aab
23.6	moderate	C5AR1-aab
35	moderate	C5AR1-aab
25.2	moderate	C5AR1-aab
13.3	moderate	C5AR1-aab
27.8	moderate	C5AR1-aab
26.6	moderate	C5AR1-aab
30	moderate	C5AR1-aab
47.3	moderate	C5AR1-aab
19.9	moderate	C5AR1-aab
22.4	moderate	C5AR1-aab
23.5	moderate	C5AR1-aab
20.3	moderate	C5AR1-aab
26.4	moderate	C5AR1-aab
32.4	moderate	C5AR1-aab
10.2	moderate	C5AR1-aab
19.7	moderate	C5AR1-aab
21.4	moderate	C5AR1-aab
30	moderate	C5AR1-aab
11.9	moderate	C5AR1-aab
19.2	moderate	C5AR1-aab
17.4	moderate	C5AR1-aab
22.4	moderate	C5AR1-aab
36.1	moderate	C5AR1-aab
28.6	moderate	C5AR1-aab
33.4	moderate	C5AR1-aab
29.7	moderate	C5AR1-aab
30.6	moderate	C5AR1-aab
38.4	moderate	C5AR1-aab
12.8	moderate	C5AR1-aab
16.5	moderate	C5AR1-aab
35.8	moderate	C5AR1-aab
30.1	moderate	C5AR1-aab
17	moderate	C5AR1-aab
43	moderate	C5AR1-aab
47.3	moderate	C5AR1-aab
47.3	moderate	C5AR1-aab
24.4	moderate	C5AR1-aab
33.6	moderate	C5AR1-aab
47.3	moderate	C5AR1-aab
21.8	moderate	C5AR1-aab
17.7	moderate	C5AR1-aab
43	moderate	C5AR1-aab
34.4	moderate	C5AR1-aab
23.4	moderate	C5AR1-aab
16.9	moderate	C5AR1-aab
18.6	moderate	C5AR1-aab
24.8	moderate	C5AR1-aab
23.5	moderate	C5AR1-aab
47.3	severe	C5AR1-aab
37.1	severe	C5AR1-aab
33.6	severe	C5AR1-aab
25	severe	C5AR1-aab
17.9	severe	C5AR1-aab
47.3	severe	C5AR1-aab
16.1	severe	C5AR1-aab
35	severe	C5AR1-aab
37.6	severe	C5AR1-aab
22.1	severe	C5AR1-aab
18.8	severe	C5AR1-aab
19.9	severe	C5AR1-aab
26.8	severe	C5AR1-aab
24.6	severe	C5AR1-aab
19.7	severe	C5AR1-aab
37.5	severe	C5AR1-aab
29.4	severe	C5AR1-aab
20.7	severe	C5AR1-aab
20.3	severe	C5AR1-aab
21.4	severe	C5AR1-aab
30	severe	C5AR1-aab
19.6	severe	C5AR1-aab
20.9	severe	C5AR1-aab
21.3	severe	C5AR1-aab
15.4	severe	C5AR1-aab
27.9	severe	C5AR1-aab
40.8	severe	C5AR1-aab
34.4	severe	C5AR1-aab
24.4	severe	C5AR1-aab
24.8	severe	C5AR1-aab
19	severe	C5AR1-aab
20	severe	C5AR1-aab
3.1	control	CHRM3-aab
70.5	control	CHRM3-aab
53.1	control	CHRM3-aab
4.7	control	CHRM3-aab
4.3	control	CHRM3-aab
3.1	control	CHRM3-aab
3.4	control	CHRM3-aab
35.6	control	CHRM3-aab
21.6	control	CHRM3-aab
7.8	control	CHRM3-aab
4.3	control	CHRM3-aab
5.7	control	CHRM3-aab
4.5	control	CHRM3-aab
2.2	control	CHRM3-aab
33.1	control	CHRM3-aab
15.8	control	CHRM3-aab
8.6	control	CHRM3-aab
3.7	control	CHRM3-aab
15.4	control	CHRM3-aab
6.3	control	CHRM3-aab
48.6	control	CHRM3-aab
2.6	control	CHRM3-aab
5.5	control	CHRM3-aab
3	control	CHRM3-aab
8.6	control	CHRM3-aab
66.5	control	CHRM3-aab
5.6	control	CHRM3-aab
47.9	control	CHRM3-aab
6.8	control	CHRM3-aab
6.3	control	CHRM3-aab
38.2	control	CHRM3-aab
5.2	control	CHRM3-aab
5.9	control	CHRM3-aab
6.9	control	CHRM3-aab
5.3	control	CHRM3-aab
21.8	control	CHRM3-aab
3.9	control	CHRM3-aab
4.8	control	CHRM3-aab
6.2	control	CHRM3-aab
66.9	control	CHRM3-aab
5	control	CHRM3-aab
5.8	control	CHRM3-aab
10.5	control	CHRM3-aab
9.3	control	CHRM3-aab
4.8	control	CHRM3-aab
3.8	control	CHRM3-aab
4.4	control	CHRM3-aab
4.7	control	CHRM3-aab
7	control	CHRM3-aab
10.1	control	CHRM3-aab
6.5	control	CHRM3-aab
8.6	control	CHRM3-aab
33.7	control	CHRM3-aab
23.8	control	CHRM3-aab
6	control	CHRM3-aab
3.7	control	CHRM3-aab
6	control	CHRM3-aab
4.6	control	CHRM3-aab
7.2	control	CHRM3-aab
12.5	control	CHRM3-aab
13.7	control	CHRM3-aab
15.5	control	CHRM3-aab
5.7	control	CHRM3-aab
3.8	control	CHRM3-aab
9.2	control	CHRM3-aab
4.5	control	CHRM3-aab
11.4	control	CHRM3-aab
4.4	control	CHRM3-aab
5.4	control	CHRM3-aab
5.7	control	CHRM3-aab
7.2	control	CHRM3-aab
9	control	CHRM3-aab
5	control	CHRM3-aab
10.1	control	CHRM3-aab
12.2	control	CHRM3-aab
11.1	control	CHRM3-aab
5.3	control	CHRM3-aab
4.5	mild	CHRM3-aab
7.6	mild	CHRM3-aab
11.9	mild	CHRM3-aab
58.8	mild	CHRM3-aab
6.2	mild	CHRM3-aab
8	mild	CHRM3-aab
6.1	mild	CHRM3-aab
4.1	mild	CHRM3-aab
4.6	mild	CHRM3-aab
8.4	mild	CHRM3-aab
39.7	mild	CHRM3-aab
4.7	mild	CHRM3-aab
5.9	mild	CHRM3-aab
4.5	mild	CHRM3-aab
7.5	mild	CHRM3-aab
4.6	mild	CHRM3-aab
5.6	mild	CHRM3-aab
4.8	mild	CHRM3-aab
4.9	mild	CHRM3-aab
5.8	mild	CHRM3-aab
18.9	mild	CHRM3-aab
7.3	mild	CHRM3-aab
10.7	mild	CHRM3-aab
5.5	mild	CHRM3-aab
12	mild	CHRM3-aab
22.5	mild	CHRM3-aab
13.8	mild	CHRM3-aab
6.3	mild	CHRM3-aab
5.2	mild	CHRM3-aab
25.5	mild	CHRM3-aab
5.8	mild	CHRM3-aab
5.2	mild	CHRM3-aab
5.9	mild	CHRM3-aab
7.6	mild	CHRM3-aab
5.9	mild	CHRM3-aab
56.6	mild	CHRM3-aab
5.6	mild	CHRM3-aab
19	mild	CHRM3-aab
4.5	mild	CHRM3-aab
3.2	mild	CHRM3-aab
11.9	mild	CHRM3-aab
5	mild	CHRM3-aab
19.6	mild	CHRM3-aab
6.8	mild	CHRM3-aab
7.4	mild	CHRM3-aab
14.3	mild	CHRM3-aab
13.2	mild	CHRM3-aab
70.9	mild	CHRM3-aab
6.6	mild	CHRM3-aab
6.1	mild	CHRM3-aab
7.9	mild	CHRM3-aab
5	mild	CHRM3-aab
18.5	mild	CHRM3-aab
6.2	mild	CHRM3-aab
8.1	mild	CHRM3-aab
12.5	mild	CHRM3-aab
4.6	mild	CHRM3-aab
10.3	mild	CHRM3-aab
40.5	mild	CHRM3-aab
5.8	mild	CHRM3-aab
8.4	mild	CHRM3-aab
61	mild	CHRM3-aab
5	mild	CHRM3-aab
10.8	mild	CHRM3-aab
4.3	mild	CHRM3-aab
10.5	mild	CHRM3-aab
2.9	mild	CHRM3-aab
17.2	mild	CHRM3-aab
7.4	mild	CHRM3-aab
6.7	mild	CHRM3-aab
70.5	mild	CHRM3-aab
5.1	mild	CHRM3-aab
8.7	mild	CHRM3-aab
3.9	mild	CHRM3-aab
69.2	moderate	CHRM3-aab
16.1	moderate	CHRM3-aab
28.1	moderate	CHRM3-aab
17.8	moderate	CHRM3-aab
7.3	moderate	CHRM3-aab
5.5	moderate	CHRM3-aab
7.3	moderate	CHRM3-aab
12.7	moderate	CHRM3-aab
9.9	moderate	CHRM3-aab
6.6	moderate	CHRM3-aab
6.1	moderate	CHRM3-aab
9	moderate	CHRM3-aab
7.9	moderate	CHRM3-aab
5.4	moderate	CHRM3-aab
9.2	moderate	CHRM3-aab
9.3	moderate	CHRM3-aab
10.7	moderate	CHRM3-aab
9.8	moderate	CHRM3-aab
5	moderate	CHRM3-aab
8.5	moderate	CHRM3-aab
13.1	moderate	CHRM3-aab
17.5	moderate	CHRM3-aab
67.1	moderate	CHRM3-aab
10.1	moderate	CHRM3-aab
7.2	moderate	CHRM3-aab
7.3	moderate	CHRM3-aab
8.4	moderate	CHRM3-aab
10.8	moderate	CHRM3-aab
11.7	moderate	CHRM3-aab
4	moderate	CHRM3-aab
4.8	moderate	CHRM3-aab
7.1	moderate	CHRM3-aab
8.4	moderate	CHRM3-aab
5.2	moderate	CHRM3-aab
5.3	moderate	CHRM3-aab
8.3	moderate	CHRM3-aab
19.5	moderate	CHRM3-aab
17.2	moderate	CHRM3-aab
9.8	moderate	CHRM3-aab
19.6	moderate	CHRM3-aab
6.9	moderate	CHRM3-aab
16.3	moderate	CHRM3-aab
46.5	moderate	CHRM3-aab
6.1	moderate	CHRM3-aab
5.6	moderate	CHRM3-aab
28.2	moderate	CHRM3-aab
16.5	moderate	CHRM3-aab
7.1	moderate	CHRM3-aab
27.2	moderate	CHRM3-aab
67.3	moderate	CHRM3-aab
60.9	moderate	CHRM3-aab
11.4	moderate	CHRM3-aab
12.9	moderate	CHRM3-aab
27.7	moderate	CHRM3-aab
10.1	moderate	CHRM3-aab
14.3	moderate	CHRM3-aab
44.4	moderate	CHRM3-aab
10.6	moderate	CHRM3-aab
19.4	moderate	CHRM3-aab
7.1	moderate	CHRM3-aab
10.1	moderate	CHRM3-aab
11	moderate	CHRM3-aab
38.8	moderate	CHRM3-aab
64.3	severe	CHRM3-aab
12.4	severe	CHRM3-aab
10	severe	CHRM3-aab
38.2	severe	CHRM3-aab
8.2	severe	CHRM3-aab
64.3	severe	CHRM3-aab
13.3	severe	CHRM3-aab
52.1	severe	CHRM3-aab
11.4	severe	CHRM3-aab
9.2	severe	CHRM3-aab
9.4	severe	CHRM3-aab
11.1	severe	CHRM3-aab
11.9	severe	CHRM3-aab
25.2	severe	CHRM3-aab
10.3	severe	CHRM3-aab
35	severe	CHRM3-aab
14.4	severe	CHRM3-aab
7.6	severe	CHRM3-aab
7.7	severe	CHRM3-aab
8.4	severe	CHRM3-aab
6.9	severe	CHRM3-aab
9.6	severe	CHRM3-aab
26.1	severe	CHRM3-aab
6.4	severe	CHRM3-aab
5.4	severe	CHRM3-aab
9.8	severe	CHRM3-aab
12.2	severe	CHRM3-aab
13.1	severe	CHRM3-aab
52.4	severe	CHRM3-aab
13.2	severe	CHRM3-aab
6.6	severe	CHRM3-aab
6.9	severe	CHRM3-aab
9	control	CHRM4-aab
74.6	control	CHRM4-aab
50.5	control	CHRM4-aab
11.5	control	CHRM4-aab
11.7	control	CHRM4-aab
8.4	control	CHRM4-aab
7.5	control	CHRM4-aab
43.8	control	CHRM4-aab
25.2	control	CHRM4-aab
16.6	control	CHRM4-aab
9.1	control	CHRM4-aab
14	control	CHRM4-aab
8.3	control	CHRM4-aab
6.1	control	CHRM4-aab
29.8	control	CHRM4-aab
28	control	CHRM4-aab
16.2	control	CHRM4-aab
9.7	control	CHRM4-aab
28.3	control	CHRM4-aab
15.3	control	CHRM4-aab
34	control	CHRM4-aab
6.1	control	CHRM4-aab
13.4	control	CHRM4-aab
8.1	control	CHRM4-aab
13.9	control	CHRM4-aab
62.9	control	CHRM4-aab
11.5	control	CHRM4-aab
42.7	control	CHRM4-aab
12.9	control	CHRM4-aab
11.9	control	CHRM4-aab
36.2	control	CHRM4-aab
12	control	CHRM4-aab
18.2	control	CHRM4-aab
17.6	control	CHRM4-aab
12.2	control	CHRM4-aab
42.1	control	CHRM4-aab
11.4	control	CHRM4-aab
14.7	control	CHRM4-aab
20.6	control	CHRM4-aab
64.6	control	CHRM4-aab
12.2	control	CHRM4-aab
14.5	control	CHRM4-aab
34.1	control	CHRM4-aab
22.3	control	CHRM4-aab
11.3	control	CHRM4-aab
10.3	control	CHRM4-aab
11.5	control	CHRM4-aab
10.9	control	CHRM4-aab
17.2	control	CHRM4-aab
18.2	control	CHRM4-aab
11.9	control	CHRM4-aab
22.7	control	CHRM4-aab
33.7	control	CHRM4-aab
33.5	control	CHRM4-aab
13.9	control	CHRM4-aab
7.8	control	CHRM4-aab
11.7	control	CHRM4-aab
10.5	control	CHRM4-aab
11.7	control	CHRM4-aab
28	control	CHRM4-aab
22.9	control	CHRM4-aab
29.9	control	CHRM4-aab
10.6	control	CHRM4-aab
7.3	control	CHRM4-aab
10.1	control	CHRM4-aab
8.2	control	CHRM4-aab
17.1	control	CHRM4-aab
6.5	control	CHRM4-aab
9.6	control	CHRM4-aab
9.4	control	CHRM4-aab
13.6	control	CHRM4-aab
16.8	control	CHRM4-aab
10.7	control	CHRM4-aab
15.8	control	CHRM4-aab
19.9	control	CHRM4-aab
19.6	control	CHRM4-aab
11.9	control	CHRM4-aab
11.8	mild	CHRM4-aab
24.9	mild	CHRM4-aab
23.6	mild	CHRM4-aab
64.3	mild	CHRM4-aab
16.4	mild	CHRM4-aab
17.6	mild	CHRM4-aab
11.1	mild	CHRM4-aab
9.1	mild	CHRM4-aab
11.2	mild	CHRM4-aab
22.2	mild	CHRM4-aab
25.5	mild	CHRM4-aab
11.2	mild	CHRM4-aab
13.7	mild	CHRM4-aab
12.2	mild	CHRM4-aab
19.3	mild	CHRM4-aab
10.3	mild	CHRM4-aab
9.6	mild	CHRM4-aab
10.3	mild	CHRM4-aab
12.2	mild	CHRM4-aab
18.6	mild	CHRM4-aab
24.2	mild	CHRM4-aab
21.7	mild	CHRM4-aab
25	mild	CHRM4-aab
15.4	mild	CHRM4-aab
26	mild	CHRM4-aab
30	mild	CHRM4-aab
25.5	mild	CHRM4-aab
14.9	mild	CHRM4-aab
11.3	mild	CHRM4-aab
33.8	mild	CHRM4-aab
12.5	mild	CHRM4-aab
9.9	mild	CHRM4-aab
13.9	mild	CHRM4-aab
18.9	mild	CHRM4-aab
13.1	mild	CHRM4-aab
54.8	mild	CHRM4-aab
9.4	mild	CHRM4-aab
30.2	mild	CHRM4-aab
11.1	mild	CHRM4-aab
14.1	mild	CHRM4-aab
28.4	mild	CHRM4-aab
12.1	mild	CHRM4-aab
31.9	mild	CHRM4-aab
13.9	mild	CHRM4-aab
18.3	mild	CHRM4-aab
25	mild	CHRM4-aab
21.1	mild	CHRM4-aab
55.7	mild	CHRM4-aab
13.8	mild	CHRM4-aab
13.7	mild	CHRM4-aab
14.2	mild	CHRM4-aab
9	mild	CHRM4-aab
24	mild	CHRM4-aab
10.2	mild	CHRM4-aab
12.7	mild	CHRM4-aab
21.4	mild	CHRM4-aab
8.7	mild	CHRM4-aab
20.4	mild	CHRM4-aab
24	mild	CHRM4-aab
10.8	mild	CHRM4-aab
14.4	mild	CHRM4-aab
50.9	mild	CHRM4-aab
10.6	mild	CHRM4-aab
15.4	mild	CHRM4-aab
10.2	mild	CHRM4-aab
22.9	mild	CHRM4-aab
7.6	mild	CHRM4-aab
34	mild	CHRM4-aab
20.1	mild	CHRM4-aab
16.2	mild	CHRM4-aab
81.1	mild	CHRM4-aab
9.4	mild	CHRM4-aab
32.9	mild	CHRM4-aab
9.2	mild	CHRM4-aab
64.6	moderate	CHRM4-aab
20.2	moderate	CHRM4-aab
21.7	moderate	CHRM4-aab
20.9	moderate	CHRM4-aab
10.4	moderate	CHRM4-aab
8.3	moderate	CHRM4-aab
9.7	moderate	CHRM4-aab
15.9	moderate	CHRM4-aab
12.6	moderate	CHRM4-aab
9.2	moderate	CHRM4-aab
8.6	moderate	CHRM4-aab
9.8	moderate	CHRM4-aab
11.1	moderate	CHRM4-aab
8.1	moderate	CHRM4-aab
12.2	moderate	CHRM4-aab
13.2	moderate	CHRM4-aab
11.6	moderate	CHRM4-aab
11.3	moderate	CHRM4-aab
7.2	moderate	CHRM4-aab
10.3	moderate	CHRM4-aab
13.9	moderate	CHRM4-aab
14	moderate	CHRM4-aab
57.5	moderate	CHRM4-aab
12.2	moderate	CHRM4-aab
8.9	moderate	CHRM4-aab
10.1	moderate	CHRM4-aab
11.9	moderate	CHRM4-aab
11.3	moderate	CHRM4-aab
12.2	moderate	CHRM4-aab
5.4	moderate	CHRM4-aab
6.2	moderate	CHRM4-aab
10	moderate	CHRM4-aab
10.8	moderate	CHRM4-aab
6.3	moderate	CHRM4-aab
7.5	moderate	CHRM4-aab
11.8	moderate	CHRM4-aab
16.8	moderate	CHRM4-aab
14.9	moderate	CHRM4-aab
9.8	moderate	CHRM4-aab
16.6	moderate	CHRM4-aab
10	moderate	CHRM4-aab
16.6	moderate	CHRM4-aab
29	moderate	CHRM4-aab
9.7	moderate	CHRM4-aab
10.5	moderate	CHRM4-aab
23.4	moderate	CHRM4-aab
23.8	moderate	CHRM4-aab
12.2	moderate	CHRM4-aab
19	moderate	CHRM4-aab
48.3	moderate	CHRM4-aab
45.3	moderate	CHRM4-aab
17.8	moderate	CHRM4-aab
20.4	moderate	CHRM4-aab
26.4	moderate	CHRM4-aab
16.4	moderate	CHRM4-aab
19.1	moderate	CHRM4-aab
22.9	moderate	CHRM4-aab
14.8	moderate	CHRM4-aab
19.1	moderate	CHRM4-aab
8.8	moderate	CHRM4-aab
13.3	moderate	CHRM4-aab
15.5	moderate	CHRM4-aab
20.7	moderate	CHRM4-aab
21.4	severe	CHRM4-aab
15.8	severe	CHRM4-aab
12.4	severe	CHRM4-aab
21.3	severe	CHRM4-aab
11.2	severe	CHRM4-aab
31.9	severe	CHRM4-aab
15.3	severe	CHRM4-aab
32.7	severe	CHRM4-aab
11.5	severe	CHRM4-aab
12.8	severe	CHRM4-aab
8.7	severe	CHRM4-aab
12.3	severe	CHRM4-aab
10.6	severe	CHRM4-aab
13.4	severe	CHRM4-aab
13.4	severe	CHRM4-aab
18	severe	CHRM4-aab
15.9	severe	CHRM4-aab
16.5	severe	CHRM4-aab
18.2	severe	CHRM4-aab
15.8	severe	CHRM4-aab
20	severe	CHRM4-aab
21.9	severe	CHRM4-aab
36.4	severe	CHRM4-aab
18	severe	CHRM4-aab
12.1	severe	CHRM4-aab
25.4	severe	CHRM4-aab
25.7	severe	CHRM4-aab
28.2	severe	CHRM4-aab
54.5	severe	CHRM4-aab
28.2	severe	CHRM4-aab
11.3	severe	CHRM4-aab
17.2	severe	CHRM4-aab
14.3	control	CHRM5-aab
14.7	control	CHRM5-aab
44.2	control	CHRM5-aab
15.7	control	CHRM5-aab
9.8	control	CHRM5-aab
11.1	control	CHRM5-aab
14.1	control	CHRM5-aab
17.5	control	CHRM5-aab
19.9	control	CHRM5-aab
16.3	control	CHRM5-aab
11.2	control	CHRM5-aab
24.8	control	CHRM5-aab
17.7	control	CHRM5-aab
10.7	control	CHRM5-aab
20.8	control	CHRM5-aab
29	control	CHRM5-aab
18.6	control	CHRM5-aab
17.3	control	CHRM5-aab
27.2	control	CHRM5-aab
44.3	control	CHRM5-aab
28.2	control	CHRM5-aab
11	control	CHRM5-aab
42.2	control	CHRM5-aab
10.2	control	CHRM5-aab
45.3	control	CHRM5-aab
42.1	control	CHRM5-aab
29.4	control	CHRM5-aab
41.1	control	CHRM5-aab
21.6	control	CHRM5-aab
35.6	control	CHRM5-aab
11.9	control	CHRM5-aab
27.6	control	CHRM5-aab
30.8	control	CHRM5-aab
24.6	control	CHRM5-aab
28.2	control	CHRM5-aab
22	control	CHRM5-aab
9.5	control	CHRM5-aab
13.8	control	CHRM5-aab
34.3	control	CHRM5-aab
9.2	control	CHRM5-aab
17	control	CHRM5-aab
25.3	control	CHRM5-aab
22.7	control	CHRM5-aab
28.5	control	CHRM5-aab
9.8	control	CHRM5-aab
9.1	control	CHRM5-aab
11.5	control	CHRM5-aab
23.5	control	CHRM5-aab
19.9	control	CHRM5-aab
29.2	control	CHRM5-aab
39	control	CHRM5-aab
48.1	control	CHRM5-aab
42.7	control	CHRM5-aab
38	control	CHRM5-aab
16.6	control	CHRM5-aab
8.5	control	CHRM5-aab
43	control	CHRM5-aab
28.5	control	CHRM5-aab
47.7	control	CHRM5-aab
45.2	control	CHRM5-aab
18.3	control	CHRM5-aab
48.3	control	CHRM5-aab
41.6	control	CHRM5-aab
16.8	control	CHRM5-aab
18.5	control	CHRM5-aab
16.2	control	CHRM5-aab
27.5	control	CHRM5-aab
18.9	control	CHRM5-aab
19.7	control	CHRM5-aab
11.4	control	CHRM5-aab
26.5	control	CHRM5-aab
61	control	CHRM5-aab
47.1	control	CHRM5-aab
52.9	control	CHRM5-aab
45	control	CHRM5-aab
45.6	control	CHRM5-aab
25.6	control	CHRM5-aab
12.3	mild	CHRM5-aab
27.1	mild	CHRM5-aab
13.8	mild	CHRM5-aab
15.2	mild	CHRM5-aab
22.2	mild	CHRM5-aab
16.6	mild	CHRM5-aab
10	mild	CHRM5-aab
8.6	mild	CHRM5-aab
12.9	mild	CHRM5-aab
19.4	mild	CHRM5-aab
12.7	mild	CHRM5-aab
11	mild	CHRM5-aab
12	mild	CHRM5-aab
13.3	mild	CHRM5-aab
13.2	mild	CHRM5-aab
15.1	mild	CHRM5-aab
7.9	mild	CHRM5-aab
10.9	mild	CHRM5-aab
9.4	mild	CHRM5-aab
10	mild	CHRM5-aab
36.3	mild	CHRM5-aab
12.8	mild	CHRM5-aab
15	mild	CHRM5-aab
15.9	mild	CHRM5-aab
14.3	mild	CHRM5-aab
25.8	mild	CHRM5-aab
45.4	mild	CHRM5-aab
34.4	mild	CHRM5-aab
39.8	mild	CHRM5-aab
29.6	mild	CHRM5-aab
19	mild	CHRM5-aab
31.3	mild	CHRM5-aab
18.9	mild	CHRM5-aab
20.8	mild	CHRM5-aab
18.1	mild	CHRM5-aab
49.2	mild	CHRM5-aab
29.2	mild	CHRM5-aab
16.7	mild	CHRM5-aab
28.2	mild	CHRM5-aab
21.1	mild	CHRM5-aab
38.9	mild	CHRM5-aab
25.1	mild	CHRM5-aab
16.1	mild	CHRM5-aab
25.1	mild	CHRM5-aab
27.1	mild	CHRM5-aab
23.3	mild	CHRM5-aab
23.3	mild	CHRM5-aab
14.1	mild	CHRM5-aab
16.5	mild	CHRM5-aab
35.7	mild	CHRM5-aab
16.6	mild	CHRM5-aab
20.8	mild	CHRM5-aab
21.9	mild	CHRM5-aab
19.7	mild	CHRM5-aab
14.2	mild	CHRM5-aab
10.6	mild	CHRM5-aab
11.2	mild	CHRM5-aab
55.1	mild	CHRM5-aab
15.1	mild	CHRM5-aab
19.1	mild	CHRM5-aab
26.3	mild	CHRM5-aab
33.9	mild	CHRM5-aab
16.3	mild	CHRM5-aab
8.3	mild	CHRM5-aab
15.5	mild	CHRM5-aab
17.2	mild	CHRM5-aab
11.7	mild	CHRM5-aab
46.1	mild	CHRM5-aab
24.9	mild	CHRM5-aab
38.7	mild	CHRM5-aab
28.7	mild	CHRM5-aab
21	mild	CHRM5-aab
25.6	mild	CHRM5-aab
11.8	mild	CHRM5-aab
50.9	moderate	CHRM5-aab
27.6	moderate	CHRM5-aab
41.6	moderate	CHRM5-aab
62.1	moderate	CHRM5-aab
26	moderate	CHRM5-aab
41.1	moderate	CHRM5-aab
47.1	moderate	CHRM5-aab
44	moderate	CHRM5-aab
49.2	moderate	CHRM5-aab
14.5	moderate	CHRM5-aab
26.4	moderate	CHRM5-aab
49.1	moderate	CHRM5-aab
29.6	moderate	CHRM5-aab
33.9	moderate	CHRM5-aab
43.8	moderate	CHRM5-aab
44.5	moderate	CHRM5-aab
24.2	moderate	CHRM5-aab
48.1	moderate	CHRM5-aab
32.6	moderate	CHRM5-aab
51.7	moderate	CHRM5-aab
63.3	moderate	CHRM5-aab
51.8	moderate	CHRM5-aab
20.8	moderate	CHRM5-aab
27.7	moderate	CHRM5-aab
22.3	moderate	CHRM5-aab
44.1	moderate	CHRM5-aab
25.3	moderate	CHRM5-aab
47.5	moderate	CHRM5-aab
23.6	moderate	CHRM5-aab
11	moderate	CHRM5-aab
13.4	moderate	CHRM5-aab
45.4	moderate	CHRM5-aab
24.7	moderate	CHRM5-aab
16.9	moderate	CHRM5-aab
14.7	moderate	CHRM5-aab
52.7	moderate	CHRM5-aab
56.1	moderate	CHRM5-aab
24.2	moderate	CHRM5-aab
8.7	moderate	CHRM5-aab
13.6	moderate	CHRM5-aab
47.7	moderate	CHRM5-aab
20.6	moderate	CHRM5-aab
68.1	moderate	CHRM5-aab
34.3	moderate	CHRM5-aab
35.5	moderate	CHRM5-aab
43.8	moderate	CHRM5-aab
47.2	moderate	CHRM5-aab
29.6	moderate	CHRM5-aab
54.7	moderate	CHRM5-aab
49.5	moderate	CHRM5-aab
56.8	moderate	CHRM5-aab
53.7	moderate	CHRM5-aab
73.5	moderate	CHRM5-aab
87.6	moderate	CHRM5-aab
67.5	moderate	CHRM5-aab
66.7	moderate	CHRM5-aab
37.9	moderate	CHRM5-aab
60.3	moderate	CHRM5-aab
85.8	moderate	CHRM5-aab
53.1	moderate	CHRM5-aab
57.9	moderate	CHRM5-aab
53.3	moderate	CHRM5-aab
68	moderate	CHRM5-aab
51.2	severe	CHRM5-aab
49.9	severe	CHRM5-aab
48.4	severe	CHRM5-aab
78.8	severe	CHRM5-aab
55.5	severe	CHRM5-aab
63.9	severe	CHRM5-aab
61.4	severe	CHRM5-aab
77.1	severe	CHRM5-aab
20.8	severe	CHRM5-aab
57.2	severe	CHRM5-aab
27	severe	CHRM5-aab
51.8	severe	CHRM5-aab
48.6	severe	CHRM5-aab
60.3	severe	CHRM5-aab
54.6	severe	CHRM5-aab
25.2	severe	CHRM5-aab
29.5	severe	CHRM5-aab
29.1	severe	CHRM5-aab
52.3	severe	CHRM5-aab
22.9	severe	CHRM5-aab
31	severe	CHRM5-aab
46.8	severe	CHRM5-aab
68.3	severe	CHRM5-aab
20.6	severe	CHRM5-aab
20.4	severe	CHRM5-aab
48.3	severe	CHRM5-aab
30.7	severe	CHRM5-aab
18.8	severe	CHRM5-aab
79.9	severe	CHRM5-aab
48.4	severe	CHRM5-aab
24	severe	CHRM5-aab
15.4	severe	CHRM5-aab
15.2	control	CHRNA1-aab
17.5	control	CHRNA1-aab
44.7	control	CHRNA1-aab
31.6	control	CHRNA1-aab
14.2	control	CHRNA1-aab
12.2	control	CHRNA1-aab
22.2	control	CHRNA1-aab
43.1	control	CHRNA1-aab
27.9	control	CHRNA1-aab
18.7	control	CHRNA1-aab
13.9	control	CHRNA1-aab
52.9	control	CHRNA1-aab
15.7	control	CHRNA1-aab
11.4	control	CHRNA1-aab
26.4	control	CHRNA1-aab
26	control	CHRNA1-aab
37	control	CHRNA1-aab
21	control	CHRNA1-aab
39.5	control	CHRNA1-aab
20.1	control	CHRNA1-aab
30.3	control	CHRNA1-aab
10.6	control	CHRNA1-aab
17.1	control	CHRNA1-aab
13.9	control	CHRNA1-aab
34.7	control	CHRNA1-aab
28.8	control	CHRNA1-aab
21.5	control	CHRNA1-aab
24.8	control	CHRNA1-aab
23.7	control	CHRNA1-aab
19.3	control	CHRNA1-aab
11.9	control	CHRNA1-aab
25.7	control	CHRNA1-aab
44.1	control	CHRNA1-aab
33.1	control	CHRNA1-aab
42.3	control	CHRNA1-aab
27.5	control	CHRNA1-aab
33.7	control	CHRNA1-aab
34.8	control	CHRNA1-aab
36.7	control	CHRNA1-aab
29.6	control	CHRNA1-aab
18.6	control	CHRNA1-aab
21.8	control	CHRNA1-aab
18.3	control	CHRNA1-aab
38.2	control	CHRNA1-aab
14.8	control	CHRNA1-aab
21.3	control	CHRNA1-aab
18	control	CHRNA1-aab
23.5	control	CHRNA1-aab
31.6	control	CHRNA1-aab
28.5	control	CHRNA1-aab
39.8	control	CHRNA1-aab
24.6	control	CHRNA1-aab
41.3	control	CHRNA1-aab
88.7	control	CHRNA1-aab
19.3	control	CHRNA1-aab
12.6	control	CHRNA1-aab
20.9	control	CHRNA1-aab
48.4	control	CHRNA1-aab
43.3	control	CHRNA1-aab
27.6	control	CHRNA1-aab
16.8	control	CHRNA1-aab
66	control	CHRNA1-aab
30.5	control	CHRNA1-aab
12.3	control	CHRNA1-aab
21.5	control	CHRNA1-aab
16.8	control	CHRNA1-aab
43.7	control	CHRNA1-aab
14.2	control	CHRNA1-aab
13.1	control	CHRNA1-aab
73.8	control	CHRNA1-aab
13.3	control	CHRNA1-aab
48.3	control	CHRNA1-aab
21.8	control	CHRNA1-aab
38.8	control	CHRNA1-aab
52.5	control	CHRNA1-aab
28.8	control	CHRNA1-aab
22.3	control	CHRNA1-aab
17.5	mild	CHRNA1-aab
39.6	mild	CHRNA1-aab
15	mild	CHRNA1-aab
25.5	mild	CHRNA1-aab
39.5	mild	CHRNA1-aab
38.4	mild	CHRNA1-aab
8.1	mild	CHRNA1-aab
10.8	mild	CHRNA1-aab
24.6	mild	CHRNA1-aab
17.8	mild	CHRNA1-aab
17.6	mild	CHRNA1-aab
13.3	mild	CHRNA1-aab
17.5	mild	CHRNA1-aab
16	mild	CHRNA1-aab
23.5	mild	CHRNA1-aab
28.2	mild	CHRNA1-aab
9.2	mild	CHRNA1-aab
15.7	mild	CHRNA1-aab
13.3	mild	CHRNA1-aab
13	mild	CHRNA1-aab
31	mild	CHRNA1-aab
15.6	mild	CHRNA1-aab
18.9	mild	CHRNA1-aab
32.8	mild	CHRNA1-aab
27.4	mild	CHRNA1-aab
21.9	mild	CHRNA1-aab
14.2	mild	CHRNA1-aab
31.6	mild	CHRNA1-aab
21	mild	CHRNA1-aab
27.7	mild	CHRNA1-aab
47.3	mild	CHRNA1-aab
15.8	mild	CHRNA1-aab
14	mild	CHRNA1-aab
18.1	mild	CHRNA1-aab
15.1	mild	CHRNA1-aab
17.3	mild	CHRNA1-aab
44.5	mild	CHRNA1-aab
31.5	mild	CHRNA1-aab
13.5	mild	CHRNA1-aab
12.2	mild	CHRNA1-aab
24.1	mild	CHRNA1-aab
43	mild	CHRNA1-aab
27.8	mild	CHRNA1-aab
18.7	mild	CHRNA1-aab
13.8	mild	CHRNA1-aab
52.8	mild	CHRNA1-aab
15.6	mild	CHRNA1-aab
11.5	mild	CHRNA1-aab
26.5	mild	CHRNA1-aab
25.7	mild	CHRNA1-aab
37.3	mild	CHRNA1-aab
20.9	mild	CHRNA1-aab
39.9	mild	CHRNA1-aab
20.1	mild	CHRNA1-aab
29	mild	CHRNA1-aab
10.7	mild	CHRNA1-aab
17.4	mild	CHRNA1-aab
14.1	mild	CHRNA1-aab
34.7	mild	CHRNA1-aab
28.8	mild	CHRNA1-aab
21.7	mild	CHRNA1-aab
24.8	mild	CHRNA1-aab
23.2	mild	CHRNA1-aab
19.2	mild	CHRNA1-aab
12.2	mild	CHRNA1-aab
22.2	mild	CHRNA1-aab
14.5	mild	CHRNA1-aab
31.8	mild	CHRNA1-aab
20.4	mild	CHRNA1-aab
27.9	mild	CHRNA1-aab
47.3	mild	CHRNA1-aab
15.5	mild	CHRNA1-aab
13.5	mild	CHRNA1-aab
18.2	mild	CHRNA1-aab
70.6	moderate	CHRNA1-aab
23.3	moderate	CHRNA1-aab
14.3	moderate	CHRNA1-aab
49.4	moderate	CHRNA1-aab
18.8	moderate	CHRNA1-aab
17.9	moderate	CHRNA1-aab
58.9	moderate	CHRNA1-aab
46.1	moderate	CHRNA1-aab
25.9	moderate	CHRNA1-aab
17.4	moderate	CHRNA1-aab
17.9	moderate	CHRNA1-aab
23.1	moderate	CHRNA1-aab
13.4	moderate	CHRNA1-aab
13.3	moderate	CHRNA1-aab
12.2	moderate	CHRNA1-aab
30	moderate	CHRNA1-aab
23	moderate	CHRNA1-aab
45.1	moderate	CHRNA1-aab
14.3	moderate	CHRNA1-aab
43.4	moderate	CHRNA1-aab
108.7	moderate	CHRNA1-aab
27.9	moderate	CHRNA1-aab
42.6	moderate	CHRNA1-aab
14.3	moderate	CHRNA1-aab
17	moderate	CHRNA1-aab
25.1	moderate	CHRNA1-aab
11.3	moderate	CHRNA1-aab
16.3	moderate	CHRNA1-aab
13.8	moderate	CHRNA1-aab
7.7	moderate	CHRNA1-aab
7.3	moderate	CHRNA1-aab
9.5	moderate	CHRNA1-aab
22.8	moderate	CHRNA1-aab
11.3	moderate	CHRNA1-aab
10.2	moderate	CHRNA1-aab
20.1	moderate	CHRNA1-aab
23.2	moderate	CHRNA1-aab
26.3	moderate	CHRNA1-aab
8.5	moderate	CHRNA1-aab
7.8	moderate	CHRNA1-aab
17.7	moderate	CHRNA1-aab
24.7	moderate	CHRNA1-aab
49.7	moderate	CHRNA1-aab
97.6	moderate	CHRNA1-aab
11.7	moderate	CHRNA1-aab
18	moderate	CHRNA1-aab
34.2	moderate	CHRNA1-aab
20.2	moderate	CHRNA1-aab
25.3	moderate	CHRNA1-aab
51.6	moderate	CHRNA1-aab
28.8	moderate	CHRNA1-aab
18.9	moderate	CHRNA1-aab
35.1	moderate	CHRNA1-aab
41.9	moderate	CHRNA1-aab
24.7	moderate	CHRNA1-aab
34	moderate	CHRNA1-aab
11	moderate	CHRNA1-aab
28.9	moderate	CHRNA1-aab
56.7	moderate	CHRNA1-aab
21.7	moderate	CHRNA1-aab
14.9	moderate	CHRNA1-aab
43.1	moderate	CHRNA1-aab
35.4	moderate	CHRNA1-aab
21.9	severe	CHRNA1-aab
23.1	severe	CHRNA1-aab
27.8	severe	CHRNA1-aab
58.9	severe	CHRNA1-aab
25.3	severe	CHRNA1-aab
48.4	severe	CHRNA1-aab
34.1	severe	CHRNA1-aab
46.4	severe	CHRNA1-aab
13.5	severe	CHRNA1-aab
20.6	severe	CHRNA1-aab
11	severe	CHRNA1-aab
17.1	severe	CHRNA1-aab
43.1	severe	CHRNA1-aab
32.7	severe	CHRNA1-aab
14.5	severe	CHRNA1-aab
14.6	severe	CHRNA1-aab
10.7	severe	CHRNA1-aab
48.9	severe	CHRNA1-aab
45	severe	CHRNA1-aab
31.5	severe	CHRNA1-aab
23.4	severe	CHRNA1-aab
55.8	severe	CHRNA1-aab
73.9	severe	CHRNA1-aab
62.9	severe	CHRNA1-aab
24.2	severe	CHRNA1-aab
46.7	severe	CHRNA1-aab
76.8	severe	CHRNA1-aab
22.5	severe	CHRNA1-aab
85.9	severe	CHRNA1-aab
63.1	severe	CHRNA1-aab
41.2	severe	CHRNA1-aab
26	severe	CHRNA1-aab
32.4	control	CXCR3-aab
33.9	control	CXCR3-aab
55.4	control	CXCR3-aab
44.2	control	CXCR3-aab
29.1	control	CXCR3-aab
23	control	CXCR3-aab
37.7	control	CXCR3-aab
32.7	control	CXCR3-aab
44.5	control	CXCR3-aab
39.3	control	CXCR3-aab
28.4	control	CXCR3-aab
49.9	control	CXCR3-aab
30.7	control	CXCR3-aab
24	control	CXCR3-aab
17.5	control	CXCR3-aab
46.6	control	CXCR3-aab
32.7	control	CXCR3-aab
33.1	control	CXCR3-aab
38.8	control	CXCR3-aab
41.7	control	CXCR3-aab
41	control	CXCR3-aab
17.4	control	CXCR3-aab
36.7	control	CXCR3-aab
24.8	control	CXCR3-aab
44.3	control	CXCR3-aab
45.1	control	CXCR3-aab
40	control	CXCR3-aab
47.5	control	CXCR3-aab
32.3	control	CXCR3-aab
34.7	control	CXCR3-aab
19.2	control	CXCR3-aab
25.6	control	CXCR3-aab
42.3	control	CXCR3-aab
23	control	CXCR3-aab
26.7	control	CXCR3-aab
22.6	control	CXCR3-aab
14.8	control	CXCR3-aab
24.5	control	CXCR3-aab
27	control	CXCR3-aab
31.2	control	CXCR3-aab
34.5	control	CXCR3-aab
23.3	control	CXCR3-aab
28.5	control	CXCR3-aab
38.1	control	CXCR3-aab
17.7	control	CXCR3-aab
17	control	CXCR3-aab
21.2	control	CXCR3-aab
39	control	CXCR3-aab
33.6	control	CXCR3-aab
42.9	control	CXCR3-aab
49	control	CXCR3-aab
39.6	control	CXCR3-aab
38.7	control	CXCR3-aab
38.3	control	CXCR3-aab
21.8	control	CXCR3-aab
20.8	control	CXCR3-aab
33.1	control	CXCR3-aab
48.2	control	CXCR3-aab
45.4	control	CXCR3-aab
41.6	control	CXCR3-aab
24.9	control	CXCR3-aab
39.3	control	CXCR3-aab
21.1	control	CXCR3-aab
34.3	control	CXCR3-aab
32.1	control	CXCR3-aab
27.6	control	CXCR3-aab
95.3	control	CXCR3-aab
23.9	control	CXCR3-aab
27.3	control	CXCR3-aab
98.1	control	CXCR3-aab
23.6	control	CXCR3-aab
61.6	control	CXCR3-aab
40.9	control	CXCR3-aab
67	control	CXCR3-aab
47.5	control	CXCR3-aab
44	control	CXCR3-aab
29.9	control	CXCR3-aab
20.7	mild	CXCR3-aab
59.4	mild	CXCR3-aab
26.3	mild	CXCR3-aab
30.3	mild	CXCR3-aab
57.8	mild	CXCR3-aab
22.4	mild	CXCR3-aab
18.3	mild	CXCR3-aab
14.8	mild	CXCR3-aab
72.1	mild	CXCR3-aab
39	mild	CXCR3-aab
18.4	mild	CXCR3-aab
17.4	mild	CXCR3-aab
36.2	mild	CXCR3-aab
18.9	mild	CXCR3-aab
26.9	mild	CXCR3-aab
21.3	mild	CXCR3-aab
10.9	mild	CXCR3-aab
20.1	mild	CXCR3-aab
20.4	mild	CXCR3-aab
16.7	mild	CXCR3-aab
44.1	mild	CXCR3-aab
23.8	mild	CXCR3-aab
28.1	mild	CXCR3-aab
21.1	mild	CXCR3-aab
23.1	mild	CXCR3-aab
22.5	mild	CXCR3-aab
27	mild	CXCR3-aab
67.3	mild	CXCR3-aab
29.6	mild	CXCR3-aab
132.2	mild	CXCR3-aab
21.4	mild	CXCR3-aab
80.6	mild	CXCR3-aab
14.3	mild	CXCR3-aab
19.3	mild	CXCR3-aab
19.3	mild	CXCR3-aab
49.3	mild	CXCR3-aab
23.9	mild	CXCR3-aab
17.6	mild	CXCR3-aab
16.1	mild	CXCR3-aab
64.8	mild	CXCR3-aab
33.8	mild	CXCR3-aab
23.6	mild	CXCR3-aab
19.5	mild	CXCR3-aab
46.9	mild	CXCR3-aab
50.5	mild	CXCR3-aab
20.2	mild	CXCR3-aab
14.7	mild	CXCR3-aab
22.7	mild	CXCR3-aab
16.6	mild	CXCR3-aab
27.9	mild	CXCR3-aab
30	mild	CXCR3-aab
23.6	mild	CXCR3-aab
20.9	mild	CXCR3-aab
12.5	mild	CXCR3-aab
17.2	mild	CXCR3-aab
18.1	mild	CXCR3-aab
8.4	mild	CXCR3-aab
56.2	mild	CXCR3-aab
18.4	mild	CXCR3-aab
13	mild	CXCR3-aab
30.9	mild	CXCR3-aab
29.9	mild	CXCR3-aab
15	mild	CXCR3-aab
13.3	mild	CXCR3-aab
20.3	mild	CXCR3-aab
23.3	mild	CXCR3-aab
15.9	mild	CXCR3-aab
44.7	mild	CXCR3-aab
19.1	mild	CXCR3-aab
22.8	mild	CXCR3-aab
28.5	mild	CXCR3-aab
26.1	mild	CXCR3-aab
20.2	mild	CXCR3-aab
32.3	mild	CXCR3-aab
62.8	moderate	CXCR3-aab
38	moderate	CXCR3-aab
50	moderate	CXCR3-aab
73.7	moderate	CXCR3-aab
47.7	moderate	CXCR3-aab
48.5	moderate	CXCR3-aab
73.5	moderate	CXCR3-aab
73.2	moderate	CXCR3-aab
72.1	moderate	CXCR3-aab
21.3	moderate	CXCR3-aab
29.8	moderate	CXCR3-aab
71.7	moderate	CXCR3-aab
45	moderate	CXCR3-aab
42	moderate	CXCR3-aab
27.7	moderate	CXCR3-aab
53.5	moderate	CXCR3-aab
46	moderate	CXCR3-aab
67.4	moderate	CXCR3-aab
42.2	moderate	CXCR3-aab
57.3	moderate	CXCR3-aab
126.2	moderate	CXCR3-aab
63.4	moderate	CXCR3-aab
52.8	moderate	CXCR3-aab
48.6	moderate	CXCR3-aab
57.4	moderate	CXCR3-aab
56.9	moderate	CXCR3-aab
44.7	moderate	CXCR3-aab
46	moderate	CXCR3-aab
43.4	moderate	CXCR3-aab
16.3	moderate	CXCR3-aab
28.2	moderate	CXCR3-aab
38.3	moderate	CXCR3-aab
110.3	moderate	CXCR3-aab
39.4	moderate	CXCR3-aab
27.4	moderate	CXCR3-aab
58.4	moderate	CXCR3-aab
68.2	moderate	CXCR3-aab
57.6	moderate	CXCR3-aab
28.9	moderate	CXCR3-aab
26.2	moderate	CXCR3-aab
44.3	moderate	CXCR3-aab
42.1	moderate	CXCR3-aab
75.4	moderate	CXCR3-aab
57.6	moderate	CXCR3-aab
20.3	moderate	CXCR3-aab
43.1	moderate	CXCR3-aab
42.1	moderate	CXCR3-aab
42.7	moderate	CXCR3-aab
46.1	moderate	CXCR3-aab
56.2	moderate	CXCR3-aab
55	moderate	CXCR3-aab
43.9	moderate	CXCR3-aab
61.8	moderate	CXCR3-aab
74	moderate	CXCR3-aab
51.4	moderate	CXCR3-aab
64.3	moderate	CXCR3-aab
28.1	moderate	CXCR3-aab
51.6	moderate	CXCR3-aab
95.5	moderate	CXCR3-aab
39	moderate	CXCR3-aab
35.6	moderate	CXCR3-aab
54.7	moderate	CXCR3-aab
53.6	moderate	CXCR3-aab
35.9	severe	CXCR3-aab
49	severe	CXCR3-aab
76.1	severe	CXCR3-aab
94.5	severe	CXCR3-aab
43	severe	CXCR3-aab
64	severe	CXCR3-aab
56.3	severe	CXCR3-aab
73.7	severe	CXCR3-aab
28.9	severe	CXCR3-aab
29.1	severe	CXCR3-aab
28.2	severe	CXCR3-aab
43.8	severe	CXCR3-aab
59	severe	CXCR3-aab
60.1	severe	CXCR3-aab
44.9	severe	CXCR3-aab
31.8	severe	CXCR3-aab
23.2	severe	CXCR3-aab
50.4	severe	CXCR3-aab
69.2	severe	CXCR3-aab
64.1	severe	CXCR3-aab
43.4	severe	CXCR3-aab
58.5	severe	CXCR3-aab
98.7	severe	CXCR3-aab
63.1	severe	CXCR3-aab
41	severe	CXCR3-aab
72.5	severe	CXCR3-aab
69.9	severe	CXCR3-aab
33.9	severe	CXCR3-aab
128.8	severe	CXCR3-aab
90.6	severe	CXCR3-aab
44.6	severe	CXCR3-aab
39.3	severe	CXCR3-aab
9.7	control	F2R-aab
6	control	F2R-aab
15.7	control	F2R-aab
7.7	control	F2R-aab
6.9	control	F2R-aab
9.8	control	F2R-aab
8.1	control	F2R-aab
6.7	control	F2R-aab
8.6	control	F2R-aab
9.1	control	F2R-aab
5	control	F2R-aab
9.5	control	F2R-aab
8.8	control	F2R-aab
3.7	control	F2R-aab
5.3	control	F2R-aab
10.3	control	F2R-aab
6.7	control	F2R-aab
7.5	control	F2R-aab
8.6	control	F2R-aab
17.8	control	F2R-aab
8	control	F2R-aab
4.7	control	F2R-aab
8.7	control	F2R-aab
5.6	control	F2R-aab
12.3	control	F2R-aab
9.2	control	F2R-aab
8.5	control	F2R-aab
13	control	F2R-aab
6.1	control	F2R-aab
6.3	control	F2R-aab
4.1	control	F2R-aab
9.5	control	F2R-aab
12.1	control	F2R-aab
7.3	control	F2R-aab
12	control	F2R-aab
45.8	control	F2R-aab
7.8	control	F2R-aab
29.7	control	F2R-aab
7.7	control	F2R-aab
12.6	control	F2R-aab
7.3	control	F2R-aab
7.3	control	F2R-aab
6	control	F2R-aab
51.5	control	F2R-aab
5	control	F2R-aab
6.1	control	F2R-aab
5.8	control	F2R-aab
6.9	control	F2R-aab
6.7	control	F2R-aab
9.8	control	F2R-aab
9.7	control	F2R-aab
8.1	control	F2R-aab
7.1	control	F2R-aab
8.5	control	F2R-aab
5.2	control	F2R-aab
3.8	control	F2R-aab
8.3	control	F2R-aab
8.8	control	F2R-aab
9.1	control	F2R-aab
9	control	F2R-aab
9.4	control	F2R-aab
7.8	control	F2R-aab
6.7	control	F2R-aab
5.2	control	F2R-aab
6.1	control	F2R-aab
6	control	F2R-aab
7.4	control	F2R-aab
5	control	F2R-aab
6.2	control	F2R-aab
7.1	control	F2R-aab
7	control	F2R-aab
22.9	control	F2R-aab
26.2	control	F2R-aab
11.8	control	F2R-aab
17.7	control	F2R-aab
10.3	control	F2R-aab
6	control	F2R-aab
12.5	mild	F2R-aab
12.1	mild	F2R-aab
9	mild	F2R-aab
13	mild	F2R-aab
12.2	mild	F2R-aab
12.9	mild	F2R-aab
6.8	mild	F2R-aab
7.1	mild	F2R-aab
18.4	mild	F2R-aab
12.7	mild	F2R-aab
7.4	mild	F2R-aab
7	mild	F2R-aab
7.6	mild	F2R-aab
9.8	mild	F2R-aab
18.9	mild	F2R-aab
6.7	mild	F2R-aab
3.6	mild	F2R-aab
6.7	mild	F2R-aab
7.4	mild	F2R-aab
8.7	mild	F2R-aab
15.2	mild	F2R-aab
7.4	mild	F2R-aab
11.2	mild	F2R-aab
13.7	mild	F2R-aab
6.9	mild	F2R-aab
8.6	mild	F2R-aab
13.3	mild	F2R-aab
9.7	mild	F2R-aab
11	mild	F2R-aab
12.1	mild	F2R-aab
9.3	mild	F2R-aab
10.9	mild	F2R-aab
6.3	mild	F2R-aab
12.5	mild	F2R-aab
12.3	mild	F2R-aab
13.2	mild	F2R-aab
11.3	mild	F2R-aab
7.7	mild	F2R-aab
7.4	mild	F2R-aab
9.7	mild	F2R-aab
11.6	mild	F2R-aab
9.5	mild	F2R-aab
9.9	mild	F2R-aab
11.7	mild	F2R-aab
7.1	mild	F2R-aab
9.2	mild	F2R-aab
8.6	mild	F2R-aab
10.5	mild	F2R-aab
10.2	mild	F2R-aab
10.3	mild	F2R-aab
9.1	mild	F2R-aab
8.5	mild	F2R-aab
13.1	mild	F2R-aab
19.5	mild	F2R-aab
8.6	mild	F2R-aab
10.3	mild	F2R-aab
6.1	mild	F2R-aab
12.4	mild	F2R-aab
9.8	mild	F2R-aab
7.2	mild	F2R-aab
9.4	mild	F2R-aab
20.4	mild	F2R-aab
10.6	mild	F2R-aab
15.7	mild	F2R-aab
5.9	mild	F2R-aab
8.1	mild	F2R-aab
7.3	mild	F2R-aab
13.4	mild	F2R-aab
8.1	mild	F2R-aab
6.7	mild	F2R-aab
5.9	mild	F2R-aab
8.8	mild	F2R-aab
7.1	mild	F2R-aab
7	mild	F2R-aab
13.4	moderate	F2R-aab
8.9	moderate	F2R-aab
9.6	moderate	F2R-aab
16.9	moderate	F2R-aab
10.5	moderate	F2R-aab
12.9	moderate	F2R-aab
12.2	moderate	F2R-aab
11.9	moderate	F2R-aab
12.9	moderate	F2R-aab
6.2	moderate	F2R-aab
8.9	moderate	F2R-aab
13.9	moderate	F2R-aab
9	moderate	F2R-aab
9.5	moderate	F2R-aab
7.9	moderate	F2R-aab
12	moderate	F2R-aab
8.5	moderate	F2R-aab
10.9	moderate	F2R-aab
8.5	moderate	F2R-aab
16.8	moderate	F2R-aab
21	moderate	F2R-aab
13.2	moderate	F2R-aab
22.3	moderate	F2R-aab
9.8	moderate	F2R-aab
8.5	moderate	F2R-aab
14.7	moderate	F2R-aab
8.9	moderate	F2R-aab
10.7	moderate	F2R-aab
5.7	moderate	F2R-aab
5.2	moderate	F2R-aab
4.6	moderate	F2R-aab
9.1	moderate	F2R-aab
10.5	moderate	F2R-aab
9.5	moderate	F2R-aab
5.2	moderate	F2R-aab
9.5	moderate	F2R-aab
15.9	moderate	F2R-aab
6.4	moderate	F2R-aab
5.4	moderate	F2R-aab
5.1	moderate	F2R-aab
13.8	moderate	F2R-aab
6.2	moderate	F2R-aab
25.7	moderate	F2R-aab
7.6	moderate	F2R-aab
8.2	moderate	F2R-aab
8	moderate	F2R-aab
15.5	moderate	F2R-aab
11	moderate	F2R-aab
12.6	moderate	F2R-aab
12.4	moderate	F2R-aab
14.2	moderate	F2R-aab
10.4	moderate	F2R-aab
17.6	moderate	F2R-aab
15.3	moderate	F2R-aab
14.9	moderate	F2R-aab
21.3	moderate	F2R-aab
6.2	moderate	F2R-aab
14.3	moderate	F2R-aab
22.7	moderate	F2R-aab
6.1	moderate	F2R-aab
9.6	moderate	F2R-aab
8.9	moderate	F2R-aab
15.5	moderate	F2R-aab
13.5	severe	F2R-aab
11.4	severe	F2R-aab
11.5	severe	F2R-aab
23.2	severe	F2R-aab
8.4	severe	F2R-aab
14.9	severe	F2R-aab
15.7	severe	F2R-aab
37.6	severe	F2R-aab
11.1	severe	F2R-aab
13.5	severe	F2R-aab
7.5	severe	F2R-aab
10.8	severe	F2R-aab
8.3	severe	F2R-aab
12.9	severe	F2R-aab
41.4	severe	F2R-aab
6.8	severe	F2R-aab
7.5	severe	F2R-aab
16.7	severe	F2R-aab
26.6	severe	F2R-aab
9.8	severe	F2R-aab
12	severe	F2R-aab
16	severe	F2R-aab
31.6	severe	F2R-aab
23	severe	F2R-aab
11.4	severe	F2R-aab
22.3	severe	F2R-aab
15.9	severe	F2R-aab
12.2	severe	F2R-aab
54.7	severe	F2R-aab
32	severe	F2R-aab
12.6	severe	F2R-aab
11.4	severe	F2R-aab
20.6	control	NRP1-aab
19.2	control	NRP1-aab
50.4	control	NRP1-aab
31.3	control	NRP1-aab
13.3	control	NRP1-aab
16.6	control	NRP1-aab
15	control	NRP1-aab
28.5	control	NRP1-aab
26.6	control	NRP1-aab
29.7	control	NRP1-aab
13.4	control	NRP1-aab
23.7	control	NRP1-aab
32.3	control	NRP1-aab
10.5	control	NRP1-aab
29.4	control	NRP1-aab
39.7	control	NRP1-aab
19.6	control	NRP1-aab
34.8	control	NRP1-aab
51.8	control	NRP1-aab
28.6	control	NRP1-aab
28.7	control	NRP1-aab
9.7	control	NRP1-aab
32.2	control	NRP1-aab
12.9	control	NRP1-aab
32	control	NRP1-aab
22.4	control	NRP1-aab
15.9	control	NRP1-aab
24.3	control	NRP1-aab
40.7	control	NRP1-aab
18.9	control	NRP1-aab
50.3	control	NRP1-aab
18.9	control	NRP1-aab
41.4	control	NRP1-aab
40	control	NRP1-aab
28.7	control	NRP1-aab
19.3	control	NRP1-aab
20.7	control	NRP1-aab
42.6	control	NRP1-aab
25.6	control	NRP1-aab
32.1	control	NRP1-aab
19.6	control	NRP1-aab
19.1	control	NRP1-aab
24.7	control	NRP1-aab
29.1	control	NRP1-aab
24	control	NRP1-aab
16.1	control	NRP1-aab
15.1	control	NRP1-aab
22.1	control	NRP1-aab
18.4	control	NRP1-aab
37.6	control	NRP1-aab
19.2	control	NRP1-aab
25.1	control	NRP1-aab
50	control	NRP1-aab
66.5	control	NRP1-aab
15.4	control	NRP1-aab
9.5	control	NRP1-aab
21.2	control	NRP1-aab
19.1	control	NRP1-aab
23.3	control	NRP1-aab
15	control	NRP1-aab
20.9	control	NRP1-aab
28.5	control	NRP1-aab
18.3	control	NRP1-aab
18.3	control	NRP1-aab
25.5	control	NRP1-aab
26.7	control	NRP1-aab
24.1	control	NRP1-aab
38.8	control	NRP1-aab
18.1	control	NRP1-aab
31.8	control	NRP1-aab
16	control	NRP1-aab
44.8	control	NRP1-aab
17.5	control	NRP1-aab
16.5	control	NRP1-aab
60.3	control	NRP1-aab
23.5	control	NRP1-aab
22.1	control	NRP1-aab
16.1	mild	NRP1-aab
36.7	mild	NRP1-aab
17.7	mild	NRP1-aab
23.2	mild	NRP1-aab
18.1	mild	NRP1-aab
39.6	mild	NRP1-aab
14	mild	NRP1-aab
12.7	mild	NRP1-aab
16.1	mild	NRP1-aab
25.4	mild	NRP1-aab
15.2	mild	NRP1-aab
11.6	mild	NRP1-aab
18	mild	NRP1-aab
18	mild	NRP1-aab
27.6	mild	NRP1-aab
19.5	mild	NRP1-aab
15.4	mild	NRP1-aab
13.8	mild	NRP1-aab
14.8	mild	NRP1-aab
15.7	mild	NRP1-aab
32.6	mild	NRP1-aab
10.8	mild	NRP1-aab
21.5	mild	NRP1-aab
12.8	mild	NRP1-aab
22.5	mild	NRP1-aab
23.4	mild	NRP1-aab
18.6	mild	NRP1-aab
20.1	mild	NRP1-aab
31.2	mild	NRP1-aab
20.5	mild	NRP1-aab
13	mild	NRP1-aab
16.5	mild	NRP1-aab
13	mild	NRP1-aab
13.7	mild	NRP1-aab
21.7	mild	NRP1-aab
35.7	mild	NRP1-aab
21.6	mild	NRP1-aab
14.8	mild	NRP1-aab
21	mild	NRP1-aab
27	mild	NRP1-aab
30	mild	NRP1-aab
13	mild	NRP1-aab
11.8	mild	NRP1-aab
28.6	mild	NRP1-aab
18.6	mild	NRP1-aab
18.8	mild	NRP1-aab
21.8	mild	NRP1-aab
23.9	mild	NRP1-aab
15.2	mild	NRP1-aab
24.1	mild	NRP1-aab
18.6	mild	NRP1-aab
15.9	mild	NRP1-aab
18.4	mild	NRP1-aab
21.6	mild	NRP1-aab
19	mild	NRP1-aab
16.5	mild	NRP1-aab
9.9	mild	NRP1-aab
39.4	mild	NRP1-aab
11.6	mild	NRP1-aab
23	mild	NRP1-aab
19.4	mild	NRP1-aab
37.6	mild	NRP1-aab
17.1	mild	NRP1-aab
15.2	mild	NRP1-aab
13.3	mild	NRP1-aab
21.8	mild	NRP1-aab
15.1	mild	NRP1-aab
35.8	mild	NRP1-aab
26.3	mild	NRP1-aab
15.9	mild	NRP1-aab
36.9	mild	NRP1-aab
33	mild	NRP1-aab
15.3	mild	NRP1-aab
17.5	mild	NRP1-aab
42.8	moderate	NRP1-aab
23.9	moderate	NRP1-aab
23.4	moderate	NRP1-aab
37.5	moderate	NRP1-aab
16.1	moderate	NRP1-aab
33.9	moderate	NRP1-aab
19.7	moderate	NRP1-aab
41.6	moderate	NRP1-aab
27.1	moderate	NRP1-aab
16.3	moderate	NRP1-aab
13.9	moderate	NRP1-aab
22.9	moderate	NRP1-aab
18	moderate	NRP1-aab
21.9	moderate	NRP1-aab
19.2	moderate	NRP1-aab
44.1	moderate	NRP1-aab
43.5	moderate	NRP1-aab
36	moderate	NRP1-aab
17.6	moderate	NRP1-aab
40.5	moderate	NRP1-aab
48.5	moderate	NRP1-aab
18.4	moderate	NRP1-aab
43.6	moderate	NRP1-aab
23.1	moderate	NRP1-aab
17.8	moderate	NRP1-aab
21.2	moderate	NRP1-aab
16.3	moderate	NRP1-aab
23.7	moderate	NRP1-aab
35.8	moderate	NRP1-aab
15.1	moderate	NRP1-aab
13.8	moderate	NRP1-aab
17.7	moderate	NRP1-aab
39.8	moderate	NRP1-aab
12.6	moderate	NRP1-aab
19.2	moderate	NRP1-aab
21.5	moderate	NRP1-aab
22.1	moderate	NRP1-aab
24.6	moderate	NRP1-aab
11.1	moderate	NRP1-aab
17	moderate	NRP1-aab
24.3	moderate	NRP1-aab
30.6	moderate	NRP1-aab
35.6	moderate	NRP1-aab
34	moderate	NRP1-aab
18.6	moderate	NRP1-aab
19.5	moderate	NRP1-aab
19.1	moderate	NRP1-aab
19.8	moderate	NRP1-aab
19.3	moderate	NRP1-aab
52.6	moderate	NRP1-aab
19.6	moderate	NRP1-aab
19.2	moderate	NRP1-aab
51	moderate	NRP1-aab
33.3	moderate	NRP1-aab
20.3	moderate	NRP1-aab
14.5	moderate	NRP1-aab
14.1	moderate	NRP1-aab
39.8	moderate	NRP1-aab
18.4	moderate	NRP1-aab
18.1	moderate	NRP1-aab
20.8	moderate	NRP1-aab
12.3	moderate	NRP1-aab
11.6	moderate	NRP1-aab
18.2	severe	NRP1-aab
26.8	severe	NRP1-aab
30.3	severe	NRP1-aab
20.6	severe	NRP1-aab
19.4	severe	NRP1-aab
30.8	severe	NRP1-aab
17.2	severe	NRP1-aab
25.5	severe	NRP1-aab
21.5	severe	NRP1-aab
26.6	severe	NRP1-aab
12.1	severe	NRP1-aab
22.9	severe	NRP1-aab
15.8	severe	NRP1-aab
14.7	severe	NRP1-aab
15.8	severe	NRP1-aab
13.6	severe	NRP1-aab
13	severe	NRP1-aab
40.5	severe	NRP1-aab
32.3	severe	NRP1-aab
13.5	severe	NRP1-aab
25.5	severe	NRP1-aab
23.8	severe	NRP1-aab
28.6	severe	NRP1-aab
33.3	severe	NRP1-aab
22.3	severe	NRP1-aab
43.9	severe	NRP1-aab
55.7	severe	NRP1-aab
21.9	severe	NRP1-aab
46.5	severe	NRP1-aab
31.6	severe	NRP1-aab
24.9	severe	NRP1-aab
18.3	severe	NRP1-aab
12.2	control	STAB1-aab
46.2	control	STAB1-aab
62	control	STAB1-aab
25.9	control	STAB1-aab
14.5	control	STAB1-aab
15	control	STAB1-aab
29.7	control	STAB1-aab
46.2	control	STAB1-aab
73.7	control	STAB1-aab
29	control	STAB1-aab
9.1	control	STAB1-aab
19.1	control	STAB1-aab
19.3	control	STAB1-aab
11.1	control	STAB1-aab
20	control	STAB1-aab
24.4	control	STAB1-aab
17.3	control	STAB1-aab
18.9	control	STAB1-aab
30.4	control	STAB1-aab
19.9	control	STAB1-aab
45.9	control	STAB1-aab
5.8	control	STAB1-aab
12.1	control	STAB1-aab
14.9	control	STAB1-aab
17.1	control	STAB1-aab
73	control	STAB1-aab
14.2	control	STAB1-aab
55.6	control	STAB1-aab
31.9	control	STAB1-aab
18.3	control	STAB1-aab
13.8	control	STAB1-aab
42.6	control	STAB1-aab
[truncated: 214 more rows]

## Sheet: Figure 2c
Group	Control	Control versus mild	Control versus moderate	Control versus severe
a1-adr-R-Ab	0	0.885626	0.492098	0.377191
ACE-II-Ab	0	1.74853	0.0260919	0.552321
AT1R-Ab	0	1.39891	7.33183	3.22853
AT2R-Ab	0	0.55458	6.18501	4.21409
b1-adr-R-Ab	0	0.0619771	1.08585	1.3731
b2-adr-R-Ab	0	0.744683	0.277095	0.289916
Brady-R1-Ab	0	2.7986	10.8091	7.20517
C5a-R-Ab	0	0.187386	0.304759	0.320262
CXCR3-Ab	0	3.88603	7.38978	6.8233
M3R-Ab	0	0.208804	2.26891	2.43444
M4R-Ab	0	0.488729	0.724978	0.529288
M5R-Ab	0	1.59232	6.78149	5.93132
MASR-Ab	0	3.38305	4.04728	3.4159
N1R-Ab	0	1.96352	0.569365	1.45286
Neuropilin-Ab	0	3.32453	0.263406	0.150387
PAR1-Ab	0	1.19036	2.29766	6.66114
STAB-1-Ab	0	1.1924	6.59063	5.91791

## Sheet: Figure 2d
group	gene	counts
Control	ANA	16.67
Control	ANA	13.31
Control	ANA	15.41
Control	ANA	6.3
Control	ANA	18.07
Control	ANA	5.6
Control	ANA	13.17
Control	ANA	4.34
Control	ANA	18.84
Control	ANA	12.75
Control	ANA	3.64
Control	ANA	14.85
Control	ANA	18.91
Control	ANA	14.99
Control	ANA	19.68
Control	ANA	17.65
Control	ANA	5.11
Control	ANA	4.48
Control	ANA	15.62
Control	ANA	27.17
Control	ANA	7.42
Control	ANA	3.78
Control	ANA	8.54
Control	ANA	11.97
Control	ANA	10.92
Control	ANA	20.73
Control	ANA	11.55
Control	ANA	28.29
Control	ANA	14.85
Control	ANA	12.54
Control	ANA	23.25
Control	ANA	28.99
Control	ANA	9.17
Control	ANA	1.47
Control	ANA	8.61
Control	ANA	8.75
Control	ANA	10.92
Control	ANA	21.08
Control	ANA	13.87
Control	ANA	0
Control	ANA	29.34
Control	ANA	6.16
Control	ANA	12.39
Control	ANA	12.04
Control	ANA	11.76
Control	ANA	12.89
Control	ANA	13.87
Control	ANA	21.01
Control	ANA	5.04
Control	ANA	14.99
Control	ANA	12.04
Control	ANA	12.89
Control	ANA	1.82
Control	ANA	26.82
Control	ANA	21.01
Control	ANA	6.72
Control	ANA	22.55
Control	ANA	12.25
Control	ANA	9.31
Control	ANA	13.59
Control	ANA	3.22
Control	ANA	15.97
Control	ANA	1.82
Control	ANA	2.66
Control	ANA	12.25
Control	ANA	4.55
Control	ANA	11.34
Control	ANA	16.04
Control	ANA	10.36
Control	ANA	14.22
Control	ANA	6.65
Control	ANA	28.29
Control	ANA	49.02
Control	ANA	15.9
Control	ANA	9.66
Control	ANA	10.5
Control	ANA	10.29
Mild	ANA	10.64
Mild	ANA	12.04
Mild	ANA	8.54
Mild	ANA	5.95
Mild	ANA	7.56
Mild	ANA	6.16
Mild	ANA	9.52
Mild	ANA	18.91
Mild	ANA	8.96
Mild	ANA	1.47
Mild	ANA	10.22
Mild	ANA	0
Mild	ANA	15.34
Mild	ANA	21.4
Mild	ANA	17.23
Mild	ANA	16.22
Mild	ANA	18.62
Mild	ANA	20.96
Mild	ANA	12.69
Mild	ANA	12.69
Mild	ANA	7.13
Mild	ANA	23.48
Mild	ANA	22.85
Mild	ANA	18.12
Mild	ANA	16.41
Mild	ANA	21.78
Mild	ANA	14.46
Mild	ANA	7.51
Mild	ANA	19.63
Mild	ANA	12.06
Mild	ANA	13.76
Mild	ANA	16.29
Mild	ANA	34.22
Mild	ANA	22.1
Mild	ANA	17.42
Mild	ANA	17.93
Mild	ANA	13.76
Mild	ANA	22.41
Mild	ANA	18.56
Mild	ANA	12.75
Mild	ANA	14.46
Mild	ANA	16.79
Mild	ANA	21.65
Mild	ANA	22.79
Mild	ANA	9.28
Mild	ANA	10.86
Mild	ANA	6.5
Mild	ANA	2.84
Mild	ANA	4.99
Mild	ANA	18.81
Mild	ANA	17.68
Mild	ANA	10.61
Mild	ANA	12.06
Mild	ANA	14.77
Mild	ANA	9.53
Mild	ANA	27.97
Mild	ANA	44.13
Mild	ANA	13.7
Mild	ANA	13.64
Mild	ANA	12.31
Mild	ANA	3.09
Mild	ANA	12.12
Mild	ANA	12.06
Mild	ANA	7.7
Mild	ANA	8.02
Mild	ANA	10.86
Mild	ANA	12.88
Mild	ANA	30.05
Mild	ANA	1.64
Mild	ANA	12.5
Mild	ANA	7.45
Mild	ANA	20.27
Mild	ANA	17.17
Mild	ANA	11.62
Moderate	ANA	9.85
Moderate	ANA	14.96
Moderate	ANA	11.36
Moderate	ANA	8.27
Moderate	ANA	7.51
Moderate	ANA	3.79
Moderate	ANA	10.29
Moderate	ANA	20.2
Moderate	ANA	11.43
Moderate	ANA	9.91
Moderate	ANA	6.44
Moderate	ANA	16.04
Moderate	ANA	11.36
Moderate	ANA	8.02
Moderate	ANA	31.44
Moderate	ANA	14.33
Moderate	ANA	20.96
Moderate	ANA	18.69
Moderate	ANA	22.73
Moderate	ANA	15.59
Moderate	ANA	19.19
Moderate	ANA	8.71
Moderate	ANA	12.18
Moderate	ANA	16.79
Moderate	ANA	14.39
Moderate	ANA	8.72
Moderate	ANA	7.59
Moderate	ANA	5.82
Moderate	ANA	13.89
Moderate	ANA	5.74
Moderate	ANA	15.11
Moderate	ANA	27.14
Moderate	ANA	18.66
Moderate	ANA	8.8
Moderate	ANA	11.87
Moderate	ANA	25.28
Moderate	ANA	13.49
Moderate	ANA	11.31
Moderate	ANA	17.77
Moderate	ANA	20.11
Moderate	ANA	27.3
Moderate	ANA	12.44
Moderate	ANA	3.72
Moderate	ANA	9.77
Moderate	ANA	10.02
Moderate	ANA	39.9
Moderate	ANA	26.41
Moderate	ANA	13.97
Moderate	ANA	16.56
Moderate	ANA	6.14
Moderate	ANA	1.62
Moderate	ANA	10.1
Moderate	ANA	107.51
Moderate	ANA	20.84
Moderate	ANA	72.21
Moderate	ANA	14.7
Moderate	ANA	9.53
Moderate	ANA	1.86
Moderate	ANA	5.65
Moderate	ANA	14.14
Moderate	ANA	24.64
Moderate	ANA	7.84
Moderate	ANA	20.36
Moderate	ANA	43.13
Moderate	ANA	5.25
Severe	ANA	7.43
Severe	ANA	7.35
Severe	ANA	11.47
Severe	ANA	18.01
Severe	ANA	29.16
Severe	ANA	9.53
Severe	ANA	11.07
Severe	ANA	17.69
Severe	ANA	24.96
Severe	ANA	3.63
Severe	ANA	16.4
Severe	ANA	25.28
Severe	ANA	15.99
Severe	ANA	22.94
Severe	ANA	13.65
Severe	ANA	11.71
Severe	ANA	31.1
Severe	ANA	12.52
Severe	ANA	12.44
Severe	ANA	4.28
Severe	ANA	19.31
Severe	ANA	14.22
Severe	ANA	19.47
Severe	ANA	9.29
Severe	ANA	8.97
Severe	ANA	11.79
Severe	ANA	14.14
Severe	ANA	11.55
Severe	ANA	8.64
Severe	ANA	5.74
Severe	ANA	11.47
Severe	ANA	17.37
Control	dsDNA	13.86
Control	dsDNA	11.29
Control	dsDNA	13.78
Control	dsDNA	14.97
Control	dsDNA	15.83
Control	dsDNA	35.99
Control	dsDNA	14.39
Control	dsDNA	12.18
Control	dsDNA	18.57
Control	dsDNA	16.87
Control	dsDNA	12.81
Control	dsDNA	13.84
Control	dsDNA	39.15
Control	dsDNA	18.44
Control	dsDNA	15.28
Control	dsDNA	14.56
Control	dsDNA	14.31
Control	dsDNA	15.77
Control	dsDNA	14.27
Control	dsDNA	18.44
Control	dsDNA	20.89
Control	dsDNA	16.55
Control	dsDNA	15.67
Control	dsDNA	15.93
Control	dsDNA	14.02
Control	dsDNA	15.43
Control	dsDNA	13.57
Control	dsDNA	12.66
Control	dsDNA	15.9
Control	dsDNA	13.9
Control	dsDNA	36.46
Control	dsDNA	14.05
Control	dsDNA	13.89
Control	dsDNA	16.59
Control	dsDNA	12.47
Control	dsDNA	14.32
Control	dsDNA	17.58
Control	dsDNA	12.57
Control	dsDNA	14.42
Control	dsDNA	12.63
Control	dsDNA	13.56
Control	dsDNA	14.26
Control	dsDNA	21.24
Control	dsDNA	12.9
Control	dsDNA	14.73
Control	dsDNA	16.07
Control	dsDNA	21.78
Control	dsDNA	14.58
Control	dsDNA	17.95
Control	dsDNA	13.68
Control	dsDNA	13.17
Control	dsDNA	14.6
Control	dsDNA	16.7
Control	dsDNA	15.6
Control	dsDNA	19.32
Control	dsDNA	20
Control	dsDNA	13.24
Control	dsDNA	13.72
Control	dsDNA	13.82
Control	dsDNA	14.81
Control	dsDNA	12.4
Control	dsDNA	14.43
Control	dsDNA	12.45
Control	dsDNA	19.39
Control	dsDNA	15.4
Control	dsDNA	13.52
Control	dsDNA	16.43
Control	dsDNA	11.81
Control	dsDNA	11.81
Control	dsDNA	17.25
Control	dsDNA	12.84
Control	dsDNA	13.01
Control	dsDNA	13.02
Control	dsDNA	17.59
Control	dsDNA	16.48
Control	dsDNA	14.91
Control	dsDNA	23.06
Mild	dsDNA	14.9
Mild	dsDNA	26.44
Mild	dsDNA	15.7
Mild	dsDNA	13.64
Mild	dsDNA	19.44
Mild	dsDNA	14.51
Mild	dsDNA	14.87
Mild	dsDNA	15.53
Mild	dsDNA	17.05
Mild	dsDNA	14.23
Mild	dsDNA	25.26
Mild	dsDNA	16.14
Mild	dsDNA	16.1
Mild	dsDNA	16.03
Mild	dsDNA	18.68
Mild	dsDNA	16.09
Mild	dsDNA	15.98
Mild	dsDNA	14.85
Mild	dsDNA	26.64
Mild	dsDNA	14.56
Mild	dsDNA	16.86
Mild	dsDNA	16.19
Mild	dsDNA	13.46
Mild	dsDNA	13.07
Mild	dsDNA	15.35
Mild	dsDNA	14.04
Mild	dsDNA	15.98
Mild	dsDNA	16.92
Mild	dsDNA	14.3
Mild	dsDNA	17.69
Mild	dsDNA	13.55
Mild	dsDNA	16.26
Mild	dsDNA	12.75
Mild	dsDNA	15.12
Mild	dsDNA	17.35
Mild	dsDNA	15.31
Mild	dsDNA	14.24
Mild	dsDNA	16.01
Mild	dsDNA	14.65
Mild	dsDNA	13.72
Mild	dsDNA	13.19
Mild	dsDNA	15.35
Mild	dsDNA	15.38
Mild	dsDNA	16.42
Mild	dsDNA	22.2
Mild	dsDNA	16.34
Mild	dsDNA	13.44
Mild	dsDNA	13.46
Mild	dsDNA	14.23
Mild	dsDNA	25.74
Mild	dsDNA	16.22
Mild	dsDNA	25.23
Mild	dsDNA	13.74
Mild	dsDNA	14.41
Mild	dsDNA	14.49
Mild	dsDNA	17.44
Mild	dsDNA	17.89
Mild	dsDNA	19.79
Mild	dsDNA	28.42
Mild	dsDNA	13.26
Mild	dsDNA	16.35
Mild	dsDNA	22.98
Mild	dsDNA	16.44
Mild	dsDNA	14.32
Mild	dsDNA	15.93
Mild	dsDNA	15.35
Mild	dsDNA	16.15
Mild	dsDNA	20.94
Mild	dsDNA	16.65
Mild	dsDNA	14.94
Mild	dsDNA	17.77
Mild	dsDNA	21.5
Mild	dsDNA	18.02
Mild	dsDNA	16.84
Moderate	dsDNA	23.24
Moderate	dsDNA	12.4
Moderate	dsDNA	18.74
Moderate	dsDNA	17.2
Moderate	dsDNA	14.17
Moderate	dsDNA	14.05
Moderate	dsDNA	15.77
Moderate	dsDNA	23.16
Moderate	dsDNA	14.75
Moderate	dsDNA	17.95
Moderate	dsDNA	17.05
Moderate	dsDNA	17.06
Moderate	dsDNA	13.43
Moderate	dsDNA	15.39
Moderate	dsDNA	14.76
Moderate	dsDNA	22.21
Moderate	dsDNA	21.25
Moderate	dsDNA	19.21
Moderate	dsDNA	19.05
Moderate	dsDNA	36.24
Moderate	dsDNA	36.78
Moderate	dsDNA	13.81
Moderate	dsDNA	14.06
Moderate	dsDNA	16.66
Moderate	dsDNA	18.92
Moderate	dsDNA	15.41
Moderate	dsDNA	17.07
Moderate	dsDNA	13.67
Moderate	dsDNA	36.07
Moderate	dsDNA	15.84
Moderate	dsDNA	36.89
Moderate	dsDNA	20.61
Moderate	dsDNA	14.41
Moderate	dsDNA	33.95
Moderate	dsDNA	13.29
Moderate	dsDNA	15.76
Moderate	dsDNA	14.93
Moderate	dsDNA	21.09
Moderate	dsDNA	13.61
Moderate	dsDNA	19.25
Moderate	dsDNA	15.5
Moderate	dsDNA	40.37
Moderate	dsDNA	13.82
Moderate	dsDNA	19.18
Moderate	dsDNA	15.56
Moderate	dsDNA	14.44
Moderate	dsDNA	23.71
Moderate	dsDNA	15.5
Moderate	dsDNA	22.38
Moderate	dsDNA	15.32
Moderate	dsDNA	13.36
Moderate	dsDNA	14.24
Moderate	dsDNA	16.71
Moderate	dsDNA	26.16
Moderate	dsDNA	15.62
Moderate	dsDNA	34.73
Moderate	dsDNA	21.05
Moderate	dsDNA	11.08
Moderate	dsDNA	15.07
Moderate	dsDNA	30.76
Moderate	dsDNA	84.36
Moderate	dsDNA	20.18
Moderate	dsDNA	16.17
Moderate	dsDNA	11.02
Moderate	dsDNA	16.06
Severe	dsDNA	21.16
Severe	dsDNA	17.03
Severe	dsDNA	23.71
Severe	dsDNA	17.72
Severe	dsDNA	16.58
Severe	dsDNA	18.4
Severe	dsDNA	14.18
Severe	dsDNA	26.65
Severe	dsDNA	33.77
Severe	dsDNA	20.92
Severe	dsDNA	25.51
Severe	dsDNA	33.82
Severe	dsDNA	23.91
Severe	dsDNA	15.9
Severe	dsDNA	13.11
Severe	dsDNA	14.33
Severe	dsDNA	14.72
Severe	dsDNA	16.56
Severe	dsDNA	18.39
Severe	dsDNA	13.31
Severe	dsDNA	17.8
Severe	dsDNA	16.15
Severe	dsDNA	18
Severe	dsDNA	14.04
Severe	dsDNA	20.55
Severe	dsDNA	22.8
Severe	dsDNA	12.99
Severe	dsDNA	15.34
Severe	dsDNA	15.86
Severe	dsDNA	15.37
Severe	dsDNA	13.56
Severe	dsDNA	23.71
Control	RF	11.47
Control	RF	40.3
Control	RF	34.04
Control	RF	0.36
Control	RF	0
Control	RF	6.36
Control	RF	0
Control	RF	18.29
Control	RF	0
Control	RF	1.82
Control	RF	0
Control	RF	0
Control	RF	23.44
Control	RF	43.77
Control	RF	0
Control	RF	12.79
Control	RF	0
Control	RF	0
Control	RF	0
Control	RF	0
Control	RF	26.5
Control	RF	0
Control	RF	0
Control	RF	0
Control	RF	0
Control	RF	0
Control	RF	0
Control	RF	0
Control	RF	0
Control	RF	76.43
Control	RF	0
Control	RF	0
Control	RF	0
Control	RF	0
Control	RF	19.99
Control	RF	0
Control	RF	7.64
Control	RF	0.59
Control	RF	5.04
Control	RF	1.49
Control	RF	0
Control	RF	90.87
Control	RF	0.93
Control	RF	4.21
Control	RF	13.6
Control	RF	0
Control	RF	2.6
Control	RF	0
Control	RF	0
Control	RF	0
Control	RF	0
Control	RF	0
Control	RF	0
Control	RF	54.99
Control	RF	0.94
Control	RF	9.93
Control	RF	6.17
Control	RF	0.54
Control	RF	0
Control	RF	0
Control	RF	0
Control	RF	0
Control	RF	0
Control	RF	0
Control	RF	36.04
Control	RF	0
Control	RF	0.89
Control	RF	0
Control	RF	0
Control	RF	25.59
Control	RF	0.41
Control	RF	0
Control	RF	0
Control	RF	0
Control	RF	0
Control	RF	0
Control	RF	0
Mild	RF	0
Mild	RF	0
Mild	RF	13.5
Mild	RF	0
Mild	RF	6.77
Mild	RF	0
Mild	RF	0
Mild	RF	29.38
Mild	RF	0
Mild	RF	0
Mild	RF	0
Mild	RF	22.84
Mild	RF	1
Mild	RF	20.31
Mild	RF	56.03
Mild	RF	48.63
Mild	RF	65.74
Mild	RF	10.34
Mild	RF	73.03
Mild	RF	0
Mild	RF	6.84
Mild	RF	37.51
Mild	RF	39.6
Mild	RF	0
Mild	RF	24.37
Mild	RF	5.59
Mild	RF	14.38
Mild	RF	9.55
Mild	RF	12.23
Mild	RF	0
Mild	RF	0
Mild	RF	4.53
Mild	RF	14.65
Mild	RF	35.45
Mild	RF	37.04
Mild	RF	29.49
Mild	RF	57.25
Mild	RF	43.14
Mild	RF	12.93
Mild	RF	21.36
Mild	RF	0
Mild	RF	17.11
Mild	RF	8.14
Mild	RF	55.96
Mild	RF	10.15
Mild	RF	25.1
Mild	RF	10.28
Mild	RF	0.46
Mild	RF	0
Mild	RF	23.66
Mild	RF	0
Mild	RF	64.55
Mild	RF	56.9
Mild	RF	14.92
Mild	RF	35.38
Mild	RF	91.71
Mild	RF	35.53
Mild	RF	57.39
Mild	RF	24.45
Mild	RF	47.74
Mild	RF	0.51
Mild	RF	34.25
Mild	RF	14.87
Mild	RF	12.93
Mild	RF	43.03
Mild	RF	66.39
Mild	RF	32.25
Mild	RF	32.94
Mild	RF	5.18
Mild	RF	32.21
Mild	RF	5.21
Mild	RF	44.58
Mild	RF	15.3
Mild	RF	16.89
Moderate	RF	0
Moderate	RF	0
Moderate	RF	12.31
Moderate	RF	0.25
Moderate	RF	0
Moderate	RF	38.52
Moderate	RF	0
Moderate	RF	69.15
Moderate	RF	67.58
Moderate	RF	22.89
Moderate	RF	0
Moderate	RF	0
Moderate	RF	0.87
Moderate	RF	31.12
Moderate	RF	9.94
Moderate	RF	0
Moderate	RF	6.96
Moderate	RF	5.82
Moderate	RF	9.96
Moderate	RF	39.15
Moderate	RF	86.48
Moderate	RF	32.73
Moderate	RF	6.66
Moderate	RF	1.46
Moderate	RF	0
Moderate	RF	21.55
Moderate	RF	29.32
Moderate	RF	11.81
Moderate	RF	14.08
Moderate	RF	2.29
Moderate	RF	59.66
Moderate	RF	91.47
Moderate	RF	92.13
Moderate	RF	58.24
Moderate	RF	23.3
Moderate	RF	0
Moderate	RF	6.51
Moderate	RF	59.1
Moderate	RF	26.85
Moderate	RF	15.51
Moderate	RF	68.69
Moderate	RF	0
Moderate	RF	0
Moderate	RF	83.32
Moderate	RF	118.99
Moderate	RF	41.47
Moderate	RF	78.74
Moderate	RF	0
Moderate	RF	21.59
Moderate	RF	3.94
Moderate	RF	0
Moderate	RF	0
Moderate	RF	2.72
Moderate	RF	72.24
Moderate	RF	8.81
Moderate	RF	30.2
Moderate	RF	13.73
Moderate	RF	0
Moderate	RF	9.09
Moderate	RF	12.57
Moderate	RF	1.2
Moderate	RF	11.69
Moderate	RF	49.99
Moderate	RF	0
Moderate	RF	0
Severe	RF	86.6
Severe	RF	23.23
Severe	RF	0
Severe	RF	0
Severe	RF	25.03
Severe	RF	13.09
Severe	RF	37
Severe	RF	140.44
Severe	RF	26.34
Severe	RF	0
Severe	RF	66.16
Severe	RF	17.11
Severe	RF	88.76
Severe	RF	15.63
Severe	RF	0
Severe	RF	0
Severe	RF	37.56
Severe	RF	19.28
Severe	RF	34.97
Severe	RF	16.28
Severe	RF	61.06
Severe	RF	83.9
Severe	RF	183.77
Severe	RF	16.28
Severe	RF	15.51
Severe	RF	24.89
Severe	RF	9.45
Severe	RF	5.51
Severe	RF	35.35
Severe	RF	182.58
Severe	RF	32.25
Severe	RF	6.04

## Sheet: Figure 3a-d_PCA
Observation	Group	AGTR1-aab	AGTR2-aab	ACE2-aab	MAS1-aab	BDKRB1-aab	ADRA1A-aab	ADRB1-aab	ADRB2-aab	CHRM3-aab	CHRM4-aab	CHRM5-aab	CXCR3-aab	F2R-aab	C5AR1-aab	CHRNA1-aab	STAB1-aab	NRP1-aab
C1	control	6.6	10.8	4.6	24.1	5.2	8.6	5.1	6.3	3.1	9	14.3	32.4	9.7	11.7	15.2	12.2	20.6
C2	control	62.5	12.7	7.4	16.6	3.8	61.8	87.1	98.1	70.5	74.6	14.7	33.9	6	47.4	17.5	46.2	19.2
C3	control	33.7	51.8	14.4	61.6	11.4	47.7	64.7	60.1	53.1	50.5	44.2	55.4	15.7	47.4	44.7	62	50.4
C4	control	9.7	23	24.2	46.1	4.7	10.2	10.8	11.5	4.7	11.5	15.7	44.2	7.7	20.3	31.6	25.9	31.3
C5	control	8.6	9.3	5.9	17.7	1.8	8.4	7.7	5.7	4.3	11.7	9.8	29.1	6.9	15.8	14.2	14.5	13.3
C6	control	7.9	10.3	7.6	18.5	2.3	8.9	6.9	8	3.1	8.4	11.1	23	9.8	10.7	12.2	15	16.6
C7	control	8.1	10.9	4.7	25.7	3.8	9.6	4.9	6.8	3.4	7.5	14.1	37.7	8.1	11.1	22.2	29.7	15
C8	control	20	21.8	32.4	32.1	3.4	17.5	55.1	45.3	35.6	43.8	17.5	32.7	6.7	44.9	43.1	46.2	28.5
C9	control	14.2	32.8	41.3	25.7	3.1	14.2	48.9	43.4	21.6	25.2	19.9	44.5	8.6	41.8	27.9	73.7	26.6
C10	control	10.6	16.1	8.8	30.6	4.8	13.4	20.4	20.2	7.8	16.6	16.3	39.3	9.1	18.1	18.7	29	29.7
C11	control	7.8	8.6	9.5	14.2	2.9	7.1	7.4	6.3	4.3	9.1	11.2	28.4	5	13	13.9	9.1	13.4
C12	control	13.8	45.5	11.8	36.1	14.1	10	34.2	19.6	5.7	14	24.8	49.9	9.5	38.9	52.9	19.1	23.7
C13	control	8.3	12.2	5.3	27.2	3.6	8.5	6.4	9.4	4.5	8.3	17.7	30.7	8.8	13.3	15.7	19.3	32.3
C14	control	7	7.7	3.9	13.1	2	5.9	4.1	4.8	2.2	6.1	10.7	24	3.7	11.4	11.4	11.1	10.5
C15	control	21.9	20.2	6	24.6	6.1	25.9	52.3	54.8	33.1	29.8	20.8	17.5	5.3	37.7	26.4	20	29.4
C16	control	15.8	25.5	25.5	29	6.6	23.7	49.1	45.6	15.8	28	29	46.6	10.3	40.2	26	24.4	39.7
C17	control	11.3	14.1	4.1	20.3	3.1	11.7	24.8	22.1	8.6	16.2	18.6	32.7	6.7	26.4	37	17.3	19.6
C18	control	7.4	9.8	10.5	29.8	3.1	7.4	5.7	7.8	3.7	9.7	17.3	33.1	7.5	9.9	21	18.9	34.8
C19	control	14.6	24.4	26.6	57.6	5.9	15	42	38.9	15.4	28.3	27.2	38.8	8.6	39.5	39.5	30.4	51.8
C20	control	10.7	39.8	15.9	33.6	11	10	19.8	24.8	6.3	15.3	44.3	41.7	17.8	28.4	20.1	19.9	28.6
C21	control	28.2	13.3	19.7	31.7	4.8	30.7	59.5	65.2	48.6	34	28.2	41	8	43	30.3	45.9	28.7
C22	control	5.9	5.7	6.2	8.9	2	5.7	3.4	5.2	2.6	6.1	11	17.4	4.7	6.7	10.6	5.8	9.7
C23	control	10.5	27.9	37.5	34.5	9.3	10	10.7	27.4	5.5	13.4	42.2	36.7	8.7	22.1	17.1	12.1	32.2
C24	control	6.9	6.2	5.3	20.4	3.1	6.1	3.8	5.8	3	8.1	10.2	24.8	5.6	7.9	13.9	14.9	12.9
C25	control	13.9	43.7	12	46.3	9.2	9	36.2	32.9	8.6	13.9	45.3	44.3	12.3	39.6	34.7	17.1	32
C26	control	43.7	33.4	24.6	30.8	7	48	73.4	78	66.5	62.9	42.1	45.1	9.2	47.4	28.8	73	22.4
C27	control	9.5	35.8	5	15.7	6.4	8.6	10.3	17.3	5.6	11.5	29.4	40	8.5	20.6	21.5	14.2	15.9
C28	control	16.9	15.3	15.8	36.7	7.9	34.2	52	52.5	47.9	42.7	41.1	47.5	13	39.1	24.8	55.6	24.3
C29	control	9.2	15.4	12.6	53.4	6	10	7.1	14.9	6.8	12.9	21.6	32.3	6.1	15.9	23.7	31.9	40.7
C30	control	8.2	10.7	20.8	26.1	5.6	8.4	5.9	9.9	6.3	11.9	35.6	34.7	6.3	13.7	19.3	18.3	18.9
C31	control	12.7	7.4	5	29.5	3.4	20.9	45	43.2	38.2	36.2	11.9	19.2	4.1	34.3	11.9	13.8	50.3
C32	control	14.6	37.1	11	19.7	11	10.3	16.7	21.5	5.2	12	27.6	25.6	9.5	31.6	25.7	42.6	18.9
C33	control	11.3	21.9	36.4	41.9	14.5	15.4	16.1	27.1	5.9	18.2	30.8	42.3	12.1	24.1	44.1	75.7	41.4
C34	control	14.8	24.1	3.7	29.9	11.5	14.5	35.5	33.9	6.9	17.6	24.6	23	7.3	35.9	33.1	25.7	40
C35	control	9.6	19	4.5	43.9	19.6	11.8	9.4	15	5.3	12.2	28.2	26.7	12	19.5	42.3	48.7	28.7
C36	control	20.3	11.8	19.3	27.1	8	45.7	52.8	58	21.8	42.1	22	22.6	45.8	47.3	27.5	77.8	19.3
C37	control	7.7	10.6	6.6	26.2	5.5	9.6	5.1	9.4	3.9	11.4	9.5	14.8	7.8	12.6	33.7	42	20.7
C38	control	10.9	26.2	9.6	38.1	9.5	13.5	14.6	21.9	4.8	14.7	13.8	24.5	29.7	27.2	34.8	49.4	42.6
C39	control	10.5	18.4	5.6	40.4	8.5	14.2	15.5	18.8	6.2	20.6	34.3	27	7.7	21	36.7	57.8	25.6
C40	control	66.8	24	12.1	36.7	8.4	66.6	80.8	79.9	66.9	64.6	9.2	31.2	12.6	50.5	29.6	65.2	32.1
C41	control	8.8	6.6	47.2	25.6	7.3	10.5	8.7	13	5	12.2	17	34.5	7.3	17	18.6	40.9	19.6
C42	control	11.1	7.9	8.4	26.2	11.4	12.1	10.9	16.1	5.8	14.5	25.3	23.3	7.3	20.1	21.8	50.9	19.1
C43	control	20.3	17.2	7	25.8	20.4	26.5	48	50	10.5	34.1	22.7	28.5	6	44.6	18.3	24	24.7
C44	control	17.6	24	47.2	37.9	27.5	17.6	45.5	43.9	9.3	22.3	28.5	38.1	51.5	35.6	38.2	20.8	29.1
C45	control	8.7	12.7	9.1	22.5	7.1	8.9	7.2	11.8	4.8	11.3	9.8	17.7	5	14.7	14.8	36.1	24
C46	control	7.4	6.6	8.7	24.6	4.4	9.8	5.3	8.6	3.8	10.3	9.1	17	6.1	11.5	21.3	17.9	16.1
C47	control	10.4	25.7	4	12.2	7.6	10	9.9	19.1	4.4	11.5	11.5	21.2	5.8	26.3	18	20.7	15.1
C48	control	11	11.1	5	33	7.4	9.6	10.1	13.7	4.7	10.9	23.5	39	6.9	18.6	23.5	19.2	22.1
C49	control	13.6	7.7	9.1	34.7	9.7	13.4	25.3	22.7	7	17.2	19.9	33.6	6.7	28.1	31.6	19.4	18.4
C50	control	12.5	6.4	19.6	50.3	8.4	22.8	21.9	33.6	10.1	18.2	29.2	42.9	9.8	23.7	28.5	51.1	37.6
C51	control	8.9	7.4	9.1	30.6	8.8	13.7	8.7	14.9	6.5	11.9	39	49	9.7	17.8	39.8	49.3	19.2
C52	control	11.5	13.8	9.1	26.3	14.1	18.8	20.6	33.6	8.6	22.7	48.1	39.6	8.1	26.7	24.6	54.4	25.1
C53	control	14.3	19.2	42.1	40.5	12.3	41	51.6	49.9	33.7	33.7	42.7	38.7	7.1	46	41.3	70.9	50
C54	control	23.8	12.8	31.7	79.1	9.4	44.3	57.9	54.8	23.8	33.5	38	38.3	8.5	50.5	88.7	50.7	66.5
C55	control	12	12.3	5.6	14.6	12	10.5	12.9	20.8	6	13.9	16.6	21.8	5.2	31.1	19.3	20.7	15.4
C56	control	8.1	5.3	19.4	15.7	4.1	6.3	6.6	9.1	3.7	7.8	8.5	20.8	3.8	17.6	12.6	9.1	9.5
C57	control	11.8	10	35.6	26.7	15.5	11	17.9	17	6	11.7	43	33.1	8.3	30.5	20.9	16.5	21.2
C58	control	7.8	7.1	11.8	26.7	7.3	9.8	8.4	10.8	4.6	10.5	28.5	48.2	8.8	18.2	48.4	30.6	19.1
C59	control	8.3	14.3	10.8	45.2	9.7	15.1	12.5	15.1	7.2	11.7	47.7	45.4	9.1	18.3	43.3	54.7	23.3
C60	control	15.9	7.9	47.2	41.1	12.7	40	43.7	45.9	12.5	28	45.2	41.6	9	39	27.6	66.3	15
C61	control	11.6	5.5	16.2	40.2	6.8	26.9	40.8	25.5	13.7	22.9	18.3	24.9	9.4	34.6	16.8	48.7	20.9
C62	control	15.6	12.6	37.2	53.4	8.9	23.4	53.5	42.1	15.5	29.9	48.3	39.3	7.8	42.1	66	55.5	28.5
C63	control	9.7	16.1	7.1	22.4	15.3	9.7	13	10.5	5.7	10.6	41.6	21.1	6.7	24.5	30.5	28.7	18.3
C64	control	9	10.2	12.5	23.4	7.1	5.5	6.7	10	3.8	7.3	16.8	34.3	5.2	17.4	12.3	12.2	18.3
C65	control	12	8	11.5	42.4	8.3	9.2	27.3	21.9	9.2	10.1	18.5	32.1	6.1	28.5	21.5	34.7	25.5
C66	control	8.7	8.9	7	24.7	9.9	6.6	9.5	10.9	4.5	8.2	16.2	27.6	6	16.9	16.8	18.2	26.7
C67	control	10.4	6.7	17.9	46.7	13.2	15.4	22.9	26	11.4	17.1	27.5	95.3	7.4	27.1	43.7	62.3	24.1
C68	control	7.6	11	6	38.7	8.5	7	6.2	10.2	4.4	6.5	18.9	23.9	5	16.4	14.2	20.6	38.8
C69	control	8.1	13.1	8.7	15.3	12.3	9	9.9	8.8	5.4	9.6	19.7	27.3	6.2	10.5	13.1	23.5	18.1
C70	control	7.6	6.2	27.4	72	6	7.6	8	9.4	5.7	9.4	11.4	98.1	7.1	16.3	73.8	13.1	31.8
C71	control	8.9	16.3	26.7	14	15	9.6	13.7	29.6	7.2	13.6	26.5	23.6	7	25.2	13.3	24.8	16
C72	control	12.5	33.1	25.1	61.8	23.1	22.1	30	38.7	9	16.8	61	61.6	22.9	33.6	48.3	73	44.8
C73	control	10.9	29.4	39.3	23.2	13.5	10.1	15.4	14	5	10.7	47.1	40.9	26.2	24.7	21.8	42.2	17.5
C74	control	16.3	42	11.1	46	32.7	15.9	51.1	46	10.1	15.8	52.9	67	11.8	38.2	38.8	68.5	16.5
C75	control	10.1	22.1	13.8	76.2	8.4	17.4	36.6	31.7	12.2	19.9	45	47.5	17.7	24.3	52.5	56.4	60.3
C76	control	10.9	28.4	10.6	21	11.5	31.4	51.1	39.8	11.1	19.6	45.6	44	10.3	35.5	28.8	65.8	23.5
C77	control	8.4	10.6	6.9	20.7	5.4	11	8	12.9	5.3	11.9	25.6	29.9	6	16.3	22.3	41.6	22.1
Mi1	mild	9.5	13.3	3.9	19.9	7.5	7.7	6.1	8.7	4.5	11.8	12.3	20.7	12.5	12	17.5	37	16.1
Mi2	mild	21.7	31.9	17.8	41.4	16.9	11.7	44	23.3	7.6	24.9	27.1	59.4	12.1	36.7	39.6	67.4	36.7
Mi3	mild	23.9	12	4.6	15.5	6.4	18	51.3	27.9	11.9	23.6	13.8	26.3	9	38.8	15	44.3	17.7
Mi4	mild	49.4	17	16	28	9.2	52.5	82.3	61.4	58.8	64.3	15.2	30.3	13	47.1	25.5	68.1	23.2
Mi5	mild	10.6	16.8	4.8	28.5	12.7	8.5	10.6	10.7	6.2	16.4	22.2	57.8	12.2	18.5	39.5	48.2	18.1
Mi6	mild	15.2	22	25.6	51.6	10.9	13.7	26.3	15.6	8	17.6	16.6	22.4	12.9	28.2	38.4	36	39.6
Mi7	mild	11.7	8.5	4.5	18.1	6.9	7.8	12.3	13.7	6.1	11.1	10	18.3	6.8	17.7	8.1	19	14
Mi8	mild	8.2	7.8	3.2	15.5	5.2	5.5	4.1	5.4	4.1	9.1	8.6	14.8	7.1	10.8	10.8	17.6	12.7
Mi9	mild	11.8	20.6	5.9	24.2	12.7	6.3	8.3	9.3	4.6	11.2	12.9	72.1	18.4	18.5	24.6	19.8	16.1
Mi10	mild	18.5	18.4	4.6	29.4	16	13.3	37.1	21.4	8.4	22.2	19.4	39	12.7	36.8	17.8	47.5	25.4
Mi11	mild	39.2	6.9	9.6	17	7.3	26.2	59.7	45.6	39.7	25.5	12.7	18.4	7.4	47.1	17.6	41.8	15.2
Mi12	mild	8.6	14.4	2.6	16.9	7.2	6.3	7.3	9.1	4.7	11.2	11	17.4	7	18.9	13.3	16	11.6
Mi13	mild	11.3	9.4	46.5	22.9	15.7	7.1	10.3	15	5.9	13.7	12	36.2	7.6	17.9	17.5	22.7	18
Mi14	mild	9.5	19.6	5	22.9	13.5	5.5	8.3	10.7	4.5	12.2	13.3	18.9	9.8	10.5	16	48	18
Mi15	mild	11.7	13.9	7.8	42.5	11.5	10.5	17.5	13.6	7.5	19.3	13.2	26.9	18.9	21.8	23.5	41.5	27.6
Mi16	mild	6.7	8.9	9.6	39.3	8.4	6	7.9	9.7	4.6	10.3	15.1	21.3	6.7	13.4	28.2	28.1	19.5
Mi17	mild	12.2	9.1	3.9	21.9	4.9	5.8	8.8	12.3	5.6	9.6	7.9	10.9	3.6	20.4	9.2	10.3	15.4
Mi18	mild	10.1	7.8	5.5	19.8	8	6.4	7.5	7.8	4.8	10.3	10.9	20.1	6.7	14.6	15.7	17.6	13.8
Mi19	mild	8.1	8.1	4.5	20	7.4	4.9	6.1	5.4	4.9	12.2	9.4	20.4	7.4	11.7	13.3	22.3	14.8
Mi20	mild	10.8	8.9	5.5	20.6	7.7	9	11.6	9.4	5.8	18.6	10	16.7	8.7	17.8	13	27.2	15.7
Mi21	mild	21.7	39.4	12.5	44.4	29.5	16.6	46.9	33.6	18.9	24.2	36.3	44.1	15.2	41	31	71.8	32.6
Mi22	mild	11.6	7.1	5.2	17.9	5.8	7.6	12.5	9.9	7.3	21.7	12.8	23.8	7.4	16.1	15.6	38.4	10.8
Mi23	mild	14.7	10.3	4.8	30.8	9	10.8	24.4	24.9	10.7	25	15	28.1	11.2	27.6	18.9	35.6	21.5
Mi24	mild	10.1	12	8.4	21.6	13.9	7	14.3	9.4	5.5	15.4	15.9	21.1	13.7	16.1	32.8	16.6	12.8
Mi25	mild	17.5	15.6	8.5	27.8	10.2	13.9	41.6	24.8	12	26	14.3	23.1	6.9	28.8	27.4	33.9	22.5
Mi26	mild	22	21.7	15	20.1	7.9	21.9	50.2	36.3	22.5	30	25.8	22.5	8.6	41.2	21.9	60.5	23.4
Mi27	mild	19.3	31	28.2	26.7	12.9	17.6	44.9	36.2	13.8	25.5	45.4	27	13.3	35.3	14.2	57.1	18.6
Mi28	mild	10.8	17.1	20	28.1	7.9	10.5	9.9	12	6.3	14.9	34.4	67.3	9.7	14.7	31.6	80.9	20.1
Mi29	mild	9.9	16.6	9.7	47.4	9.5	10	8	12.2	5.2	11.3	39.8	29.6	11	13.8	21	56.7	31.2
Mi30	mild	24.6	36.1	12.7	27.2	18.5	21.2	47.6	45.8	25.5	33.8	29.6	132.2	12.1	39.5	27.7	66.7	20.5
Mi31	mild	10.7	14.7	9.7	13	6.9	9.2	11.9	13.2	5.8	12.5	19	21.4	9.3	16.2	47.3	21.7	13
Mi32	mild	9.4	19	6.5	23.3	11.1	9.7	6.4	11.6	5.2	9.9	31.3	80.6	10.9	12.7	15.8	52.9	16.5
Mi33	mild	12.3	12.8	44.9	10.7	6.3	11.3	13.5	14.2	5.9	13.9	18.9	14.3	6.3	22.8	14	30.4	13
Mi34	mild	12.4	16.5	8.3	13.9	7.8	12.7	29.3	31.1	7.6	18.9	20.8	19.3	12.5	31.5	18.1	29.6	13.7
Mi35	mild	11.9	12.8	18.1	24.7	6.3	9.1	10.7	16.4	5.9	13.1	18.1	19.3	12.3	22.2	15.1	19.9	21.7
Mi36	mild	44.9	25.9	13.1	29	21.9	46.6	65.5	72.7	56.6	54.8	49.2	49.3	13.2	47.1	17.3	89.5	35.7
Mi37	mild	10.8	20.7	10.8	25.7	11.4	9.8	8.9	15.3	5.6	9.4	29.2	23.9	11.3	17.8	44.5	22.8	21.6
Mi38	mild	17.3	11.4	9.2	12.6	7.7	20.7	45.5	37.8	19	30.2	16.7	17.6	7.7	35.5	31.5	56	14.8
Mi39	mild	10.6	17.7	41.9	14.1	13	6.8	7.7	12.5	4.5	11.1	28.2	16.1	7.4	17.9	13.5	22.8	21
Mi40	mild	11.6	18.2	8.3	34.1	6	8.6	11.6	14.7	3.2	14.1	21.1	64.8	9.7	19	12.2	69	27
Mi41	mild	42.1	20.5	7.6	28.9	11.6	23.7	49.5	66.6	11.9	28.4	38.9	33.8	11.6	47.1	24.1	52	30
Mi42	mild	12.7	20.2	4.6	15.4	14.2	8.9	10.8	13.3	5	12.1	25.1	23.6	9.5	28.9	43	31.3	13
Mi43	mild	17.5	18.9	6.9	17.4	11.3	17.4	50.4	33.5	19.6	31.9	16.1	19.5	9.9	38.7	27.8	42.1	11.8
Mi44	mild	9	13.1	9.3	39.6	13.9	10.7	5.2	9.3	6.8	13.9	25.1	46.9	11.7	11.8	18.7	64.7	28.6
Mi45	mild	12.9	21.7	36.3	16.9	14.2	11.3	18.2	23.3	7.4	18.3	27.1	50.5	7.1	26.8	13.8	51.9	18.6
Mi46	mild	16.7	16.4	4.7	17.1	12.1	17.9	44.2	34.9	14.3	25	23.3	20.2	9.2	37.4	52.8	43.5	18.8
Mi47	mild	14.3	17.5	5.5	16.3	16.6	13.9	24.2	19.6	13.2	21.1	23.3	14.7	8.6	28.7	15.6	44	21.8
Mi48	mild	58.1	15.4	21.8	22.4	9.6	54.4	77.9	80.1	70.9	55.7	14.1	22.7	10.5	47.1	11.5	67.2	23.9
Mi49	mild	10.8	12.6	8.8	15.2	8	9.9	9	13.6	6.6	13.8	16.5	16.6	10.2	16.9	26.5	34	15.2
Mi50	mild	10.6	28.6	11.6	33.1	15.8	8.2	8.2	9.1	6.1	13.7	35.7	27.9	10.3	22.9	25.7	47.6	24.1
Mi51	mild	11.8	19.6	10.4	30.7	14.2	10.1	14.3	11.8	7.9	14.2	16.6	30	9.1	22.6	37.3	30.3	18.6
Mi52	mild	9	18.4	3.9	20.6	8.6	7.7	5.5	7.9	5	9	20.8	23.6	8.5	15.1	20.9	21.6	15.9
Mi53	mild	15.7	15.1	8.5	17	13.7	16.7	32.5	29.8	18.5	24	21.9	20.9	13.1	31.7	39.9	26.7	18.4
Mi54	mild	9.7	19.5	15.1	20.1	11.8	7.9	8.3	11.1	6.2	10.2	19.7	12.5	19.5	17.7	20.1	14	21.6
Mi55	mild	12.3	16.1	16	17.2	13.7	10.2	11.7	15.9	8.1	12.7	14.2	17.2	8.6	24.1	29	41.6	19
Mi56	mild	18.2	16.2	4.2	13.8	9	20.2	44.7	40.8	12.5	21.4	10.6	18.1	10.3	41.6	10.7	28.4	16.5
Mi57	mild	8.9	8.6	2.6	10.3	7.2	5.7	4.8	5.6	4.6	8.7	11.2	8.4	6.1	11.6	17.4	19.8	9.9
Mi58	mild	15.9	26.3	13.3	49.7	20.7	11.9	17.6	12.4	10.3	20.4	55.1	56.2	12.4	32.3	14.1	61.2	39.4
Mi59	mild	14	12.3	7.6	19.9	13.2	18	45	22.4	40.5	24	15.1	18.4	9.8	30.2	34.7	45.5	11.6
Mi60	mild	10.2	24.6	6.7	31.9	18.8	8.4	10.9	15.7	5.8	10.8	19.1	13	7.2	17.4	28.8	19.2	23
Mi61	mild	9.9	15.5	10.3	28	15.7	10.9	9	10.8	8.4	14.4	26.3	30.9	9.4	14.5	21.7	55.8	19.4
Mi62	mild	41.8	21.3	24.6	33.5	19.3	46.4	64.6	59.6	61	50.9	33.9	29.9	20.4	47.1	24.8	87.1	37.6
Mi63	mild	8.9	15	9.6	21.4	12	9	5.2	9.7	5	10.6	16.3	15	10.6	11.6	23.2	28.2	17.1
Mi64	mild	14.3	9.8	14.5	23.9	8.4	11.5	20.3	22.4	10.8	15.4	8.3	13.3	15.7	24.7	19.2	15.7	15.2
Mi65	mild	8.7	7.3	4.3	13.8	7.8	6.8	4.2	5.9	4.3	10.2	15.5	20.3	5.9	12.7	12.2	20.8	13.3
Mi66	mild	15.6	20.9	19.4	21.7	5.2	19.8	44.7	36.9	10.5	22.9	17.2	23.3	8.1	39.4	22.2	34.9	21.8
Mi67	mild	6.8	9.9	7	16	3.3	7.1	4.3	5.5	2.9	7.6	11.7	15.9	7.3	10.1	14.5	17.4	15.1
Mi68	mild	15.7	38.2	16.1	58.5	11.2	26.7	44.7	44.3	17.2	34	46.1	44.7	13.4	34.6	31.8	68.6	35.8
Mi69	mild	11.7	26.3	8.4	32.4	5.8	14	13.8	13.7	7.4	20.1	24.9	19.1	8.1	18.8	20.4	34.9	26.3
Mi70	mild	13.4	43.2	5.3	19.9	10.6	12.2	15.6	17.8	6.7	16.2	38.7	22.8	6.7	28.1	27.9	57.2	15.9
Mi71	mild	69.1	23.9	41.9	37.5	6.2	74.1	90.5	98.1	70.5	81.1	28.7	28.5	5.9	47.4	47.3	123	36.9
Mi72	mild	10.6	18.3	17	34.1	5.8	9	15	16.3	5.1	9.4	21	26.1	8.8	19.5	15.5	18.7	33
Mi73	mild	15.3	8.2	6.5	20.5	5.6	22.1	41.7	42.5	8.7	32.9	25.6	20.2	7.1	32.5	13.5	52.7	15.3
Mi74	mild	9.3	18.9	3.2	18	3.8	6.7	9.6	6.4	3.9	9.2	11.8	32.3	7	16.3	18.2	11.9	17.5
Mo1	moderate	74.5	49.9	15	46.1	22.5	55.5	87.7	85.1	69.2	64.6	50.9	62.8	13.4	47.3	70.6	127.8	42.8
Mo2	moderate	25.3	12.4	12.5	30.5	6.8	25.4	45.1	38.7	16.1	20.2	27.6	38	8.9	38.8	23.3	60.6	23.9
Mo3	moderate	30	13.5	6	32.4	9.4	30.3	52.8	45.1	28.1	21.7	41.6	50	9.6	36	14.3	61.8	23.4
Mo4	moderate	27.5	47	15.2	69.8	31.2	22.8	54.2	37.6	17.8	20.9	62.1	73.7	16.9	38.1	49.4	94.9	37.5
Mo5	moderate	16.8	18.6	4.2	24.6	9.5	10.3	18.2	20	7.3	10.4	26	47.7	10.5	20.8	18.8	48.9	16.1
Mo6	moderate	12.7	21.7	4.5	32.4	12.5	10.2	8.6	15.4	5.5	8.3	41.1	48.5	12.9	16.8	17.9	53.8	33.9
Mo7	moderate	15.1	42	6.6	42	16.8	15.3	22.1	17.6	7.3	9.7	47.1	73.5	12.2	14.2	58.9	61.9	19.7
Mo8	moderate	29.3	34.9	10.5	52.9	14.6	22.1	42.6	35.2	12.7	15.9	44	73.2	11.9	29.3	46.1	80.6	41.6
Mo9	moderate	17.7	16.5	47.9	51.4	19.5	21.5	25.2	21.4	9.9	12.6	49.2	72.1	12.9	20.3	25.9	64.5	27.1
Mo10	moderate	14.8	8.4	8	28.7	7.2	10.6	8.4	13	6.6	9.2	14.5	21.3	6.2	18.9	17.4	138.5	16.3
Mo11	moderate	16.3	16.9	5.1	20.2	11.3	9.9	11.8	18.2	6.1	8.6	26.4	29.8	8.9	21.9	17.9	26.4	13.9
Mo12	moderate	14.8	28.8	17.4	38.3	25.6	13.3	14.8	21.9	9	9.8	49.1	71.7	13.9	20.5	23.1	46	22.9
Mo13	moderate	15.3	24.5	5	25.9	13	12	13.9	18.6	7.9	11.1	29.6	45	9	19.3	13.4	49	18
Mo14	moderate	11.5	17.5	9.1	28.6	14.6	9.3	7.6	13	5.4	8.1	33.9	42	9.5	13.4	13.3	42.9	21.9
Mo15	moderate	42.1	44.2	29.8	25.4	47.7	11.6	41.8	32.9	9.2	12.2	43.8	27.7	7.9	36.4	12.2	29	19.2
Mo16	moderate	17.1	31.1	8.1	76.5	16	14.3	20.9	23.3	9.3	13.2	44.5	53.5	12	23.6	30	51.3	44.1
Mo17	moderate	24.3	18	15.6	53.7	13	15.1	42.8	25.2	10.7	11.6	24.2	46	8.5	35	23	43.6	43.5
Mo18	moderate	17.4	28.2	9.8	65.3	29.7	17	24.6	22	9.8	11.3	48.1	67.4	10.9	25.2	45.1	57.1	36
Mo19	moderate	11.9	19.5	6.5	31.3	17.3	8.8	9.2	10.7	5	7.2	32.6	42.2	8.5	13.3	14.3	28.9	17.6
Mo20	moderate	20.7	44.1	25.2	53.8	44.5	13.1	34.1	27.4	8.5	10.3	51.7	57.3	16.8	27.8	43.4	64.3	40.5
Mo21	moderate	21	50	27.7	82.6	43.5	20.3	41.9	33.8	13.1	13.9	63.3	126.2	21	26.6	108.7	138.5	48.5
Mo22	moderate	20.5	33.5	32.8	57.1	34.3	26	42.2	20.1	17.5	14	51.8	63.4	13.2	30	27.9	95.1	18.4
Mo23	moderate	74.5	25.9	19.6	57.5	21.5	55.5	72.1	80.7	67.1	57.5	20.8	52.8	22.3	47.3	42.6	108.2	43.6
Mo24	moderate	12.1	19.7	8.1	48.6	20.3	15.3	15.8	18.9	10.1	12.2	27.7	48.6	9.8	19.9	14.3	60.4	23.1
Mo25	moderate	14.2	16.8	10.7	32.9	17.4	10.6	17.1	13.6	7.2	8.9	22.3	57.4	8.5	22.4	17	27.5	17.8
Mo26	moderate	22.1	29	11.8	44.2	31.8	10.2	24.4	13.7	7.3	10.1	44.1	56.9	14.7	23.5	25.1	69.2	21.2
Mo27	moderate	15	17.8	12.1	36	21.3	13.6	17.5	13.3	8.4	11.9	25.3	44.7	8.9	20.3	11.3	48.9	16.3
Mo28	moderate	18.6	32.4	44.6	35.2	28.5	16.3	23.7	21.4	10.8	11.3	47.5	46	10.7	26.4	16.3	43.4	23.7
Mo29	moderate	21.9	25.3	6	45	14	17.6	50.1	29	11.7	12.2	23.6	43.4	5.7	32.4	13.8	37.8	35.8
Mo30	moderate	8.7	9.7	5.1	28.7	9.4	7.2	4.3	6.4	4	5.4	11	16.3	5.2	10.2	7.7	11.2	15.1
Mo31	moderate	12.3	19	47.9	23.8	12.4	7.3	9.2	8	4.8	6.2	13.4	28.2	4.6	19.7	7.3	14.9	13.8
Mo32	moderate	13.6	17.7	17.7	37.9	26.7	9.9	11.3	12.3	7.1	10	45.4	38.3	9.1	21.4	9.5	44.1	17.7
Mo33	moderate	17.2	17	10	55.5	43.2	12.7	33.2	18	8.4	10.8	24.7	110.3	10.5	30	22.8	58.3	39.8
Mo34	moderate	9.8	7.5	6.9	19	13	8.2	4.5	5.7	5.2	6.3	16.9	39.4	9.5	11.9	11.3	19.3	12.6
Mo35	moderate	13.5	14.7	6.9	23.8	12.9	8.5	8	8.2	5.3	7.5	14.7	27.4	5.2	19.2	10.2	21.8	19.2
Mo36	moderate	15.9	27.3	11.3	46.8	39.6	13.4	23.4	17.4	8.3	11.8	52.7	58.4	9.5	17.4	20.1	68.5	21.5
Mo37	moderate	18.6	27.9	26.8	53.4	44.3	28.3	44	25.9	19.5	16.8	56.1	68.2	15.9	22.4	23.2	91.6	22.1
Mo38	moderate	22.4	30.7	47.9	39.2	25.4	21.8	43.6	22.1	17.2	14.9	24.2	57.6	6.4	36.1	26.3	58.6	24.6
Mo39	moderate	15.8	19.1	4.9	20.9	15.1	11.6	18.1	16.3	9.8	9.8	8.7	28.9	5.4	28.6	8.5	26	11.1
Mo40	moderate	28.4	12.5	8.3	30.9	17	24.5	48.2	35.1	19.6	16.6	13.6	26.2	5.1	33.4	7.8	51.1	17
Mo41	moderate	16	29.3	8.5	31.6	9	9.8	16.3	20.3	6.9	10	47.7	44.3	13.8	29.7	17.7	34.6	24.3
Mo42	moderate	17.8	10.5	10.9	35	4.2	14	31.6	20.6	16.3	16.6	20.6	42.1	6.2	30.6	24.7	20	30.6
Mo43	moderate	23.4	48.2	38.3	56.1	24.4	25.9	47.5	49.2	46.5	29	68.1	75.4	25.7	38.4	49.7	90.6	35.6
Mo44	moderate	10	11	6.1	63.3	5.7	9.7	6.3	9.6	6.1	9.7	34.3	57.6	7.6	12.8	97.6	42.1	34
Mo45	moderate	11	20.8	5.9	29.8	6.7	9	7.2	10.2	5.6	10.5	35.5	20.3	8.2	16.5	11.7	36.2	18.6
Mo46	moderate	23.6	28.3	6.1	29.9	6.7	19.7	41.9	34.9	28.2	23.4	43.8	43.1	8	35.8	18	54	19.5
Mo47	moderate	21.3	27.2	12.6	25.4	8.8	17	43.3	32.4	16.5	23.8	47.2	42.1	15.5	30.1	34.2	45.5	19.1
Mo48	moderate	12.2	21.1	6.8	32.5	9.1	11.1	8.6	15.4	7.1	12.2	29.6	42.7	11	17	20.2	49.1	19.8
Mo49	moderate	27.7	63.1	37.9	38	21.4	18.6	44.6	47.2	27.2	19	54.7	46.1	12.6	43	25.3	64.7	19.3
Mo50	moderate	64.1	26.1	9.3	50.4	12	48.4	76.3	77	67.3	48.3	49.5	56.2	12.4	47.3	51.6	60.5	52.6
Mo51	moderate	55	20.1	44.8	47.8	9.7	46.9	67.2	69.6	60.9	45.3	56.8	55	14.2	47.3	28.8	54.9	19.6
Mo52	moderate	16.1	29.4	19.8	37.6	9.9	13.4	21.6	19.7	11.4	17.8	53.7	43.9	10.4	24.4	18.9	53.9	19.2
Mo53	moderate	17.8	54.9	8.2	60.6	27	15.5	34.9	38.4	12.9	20.4	73.5	61.8	17.6	33.6	35.1	58.9	51
Mo54	moderate	46.2	59	44.8	46.6	44	16.7	50.6	57.4	27.7	26.4	87.6	74	15.3	47.3	41.9	76.2	33.3
Mo55	moderate	14.3	30	13.5	50.7	14.3	14.6	13.8	17.1	10.1	16.4	67.5	51.4	14.9	21.8	24.7	50.2	20.3
Mo56	moderate	12.8	37.3	22.7	66.2	13.6	19.1	11.5	16	14.3	19.1	66.7	64.3	21.3	17.7	34	68.2	14.5
Mo57	moderate	37.3	11.3	6	24.8	6	18.2	47.6	44.9	44.4	22.9	37.9	28.1	6.2	43	11	29	14.1
Mo58	moderate	19	32.9	33.1	27.4	13	12.6	33.6	34.3	10.6	14.8	60.3	51.6	14.3	34.4	28.9	64.6	39.8
Mo59	moderate	14.1	30.1	14.3	65.2	33.3	14.8	17.6	28.9	19.4	19.1	85.8	95.5	22.7	23.4	56.7	94.8	18.4
Mo60	moderate	10.7	14.6	9.8	45.8	6.6	9.1	6.9	8.7	7.1	8.8	53.1	39	6.1	16.9	21.7	40.4	18.1
Mo61	moderate	11	28	4.7	43.2	13.3	9.9	13.1	14.5	10.1	13.3	57.9	35.6	9.6	18.6	14.9	51.8	20.8
Mo62	moderate	15	17.3	7.4	20.7	8.7	10.4	15	16.4	11	15.5	53.3	54.7	8.9	24.8	43.1	49.3	12.3
Mo63	moderate	16	20.9	8.6	50.6	14.9	13.1	15.8	31.2	38.8	20.7	68	53.6	15.5	23.5	35.4	53.1	11.6
S1	severe	52	14.6	44.8	49.6	7.7	44.6	64.9	64	64.3	21.4	51.2	35.9	13.5	47.3	21.9	59.5	18.2
S2	severe	19	30.2	11.4	44.4	14.5	13.8	31.8	32.8	12.4	15.8	49.9	49	11.4	37.1	23.1	60.7	26.8
S3	severe	17	32.6	15.1	44.5	14	10.7	40.2	30.9	10	12.4	48.4	76.1	11.5	33.6	27.8	40.4	30.3
S4	severe	12.8	37.8	12.1	66.1	42	15.5	29	32.1	38.2	21.3	78.8	94.5	23.2	25	58.9	113.4	20.6
S5	severe	11.6	14.3	8.6	43.4	9.3	10	9.9	12.7	8.2	11.2	55.5	43	8.4	17.9	25.3	45.5	19.4
S6	severe	51.4	47.5	39.7	58	18.5	48.6	64.3	67.7	64.3	31.9	63.9	64	14.9	47.3	48.4	91.6	30.8
S7	severe	11.6	13.9	15.3	49.7	13	11.6	12.8	14.2	13.3	15.3	61.4	56.3	15.7	16.1	34.1	64.4	17.2
S8	severe	20.9	23.7	21.5	76.2	18.1	28.4	43.6	40.8	52.1	32.7	77.1	73.7	37.6	35	46.4	91.1	25.5
S9	severe	15.7	21.7	2.5	29.5	9.7	12.3	22.5	20.9	11.4	11.5	20.8	28.9	11.1	37.6	13.5	18.6	21.5
S10	severe	12.6	21.9	7.3	42.7	18.5	9	20.4	16.4	9.2	12.8	57.2	29.1	13.5	22.1	20.6	61.8	26.6
S11	severe	9.4	11	5.3	26.9	8	9.8	15.5	11.3	9.4	8.7	27	28.2	7.5	18.8	11	46	12.1
S12	severe	10.8	19	4.7	46.5	18.8	9.8	15.5	13.5	11.1	12.3	51.8	43.8	10.8	19.9	17.1	46.3	22.9
S13	severe	13.6	19.6	10.6	43.2	11.1	12.7	22.5	20.2	11.9	10.6	48.6	59	8.3	26.8	43.1	57.3	15.8
S14	severe	15.2	26.3	9.3	55.2	22	20.8	23.9	39.7	25.2	13.4	60.3	60.1	12.9	24.6	32.7	66.3	14.7
S15	severe	10.9	28.6	8.7	44	14.8	11.2	12.9	13.8	10.3	13.4	54.6	44.9	41.4	19.7	14.5	50.3	15.8
S16	severe	18	30.6	7.1	43.5	11.2	15.3	41.9	29.9	35	18	25.2	31.8	6.8	37.5	14.6	23.9	13.6
S17	severe	15.1	11.1	4	20.3	9.4	12.4	26.1	29.5	14.4	15.9	29.5	23.2	7.5	29.4	10.7	22	13
S18	severe	13.1	27.9	9.6	30.9	13.1	11.2	21.9	18.1	7.6	16.5	29.1	50.4	16.7	20.7	48.9	62.2	40.5
S19	severe	13.9	28.9	11.1	22.4	18.8	12	14.4	19.3	7.7	18.2	52.3	69.2	26.6	20.3	45	74.6	32.3
S20	severe	14.8	12.1	13.5	23.9	7.6	14.6	15.3	17.1	8.4	15.8	22.9	64.1	9.8	21.4	31.5	44.9	13.5
S21	severe	17.6	34	6.2	33.6	11.9	9.1	21.8	9.9	6.9	20	31	43.4	12	30	23.4	47.2	25.5
S22	severe	13.8	12.7	10.4	46.9	13.2	18.4	18.2	19.7	9.6	21.9	46.8	58.5	16	19.6	55.8	68	23.8
S23	severe	18.5	23.4	21.4	74	41.6	23.2	36.3	27.4	26.1	36.4	68.3	98.7	31.6	20.9	73.9	114.6	28.6
S24	severe	15.7	44.8	9.4	34.9	16.9	12.9	20.4	19.7	6.4	18	20.6	63.1	23	21.3	62.9	64	33.3
S25	severe	13.2	22.2	19.4	28.6	10.9	11.5	10.1	11.6	5.4	12.1	20.4	41	11.4	15.4	24.2	57.2	22.3
S26	severe	21.5	43.7	6.3	35.7	31.8	14.7	37.3	25.4	9.8	25.4	48.3	72.5	22.3	27.9	46.7	67.9	43.9
S27	severe	22.9	23.8	9.6	45.7	14.1	17	46.1	25.9	12.2	25.7	30.7	69.9	15.9	40.8	76.8	59.1	55.7
S28	severe	22	21.5	4.9	31.4	13	19.3	45.6	26.1	13.1	28.2	18.8	33.9	12.2	34.4	22.5	50.7	21.9
S29	severe	28.9	56.9	33.5	96.8	55.4	53.1	53.5	45.4	52.4	54.5	79.9	128.8	54.7	24.4	85.9	124.2	46.5
S30	severe	22.1	31.4	13.6	67.5	27.5	29.5	58.4	48.8	13.2	28.2	48.4	90.6	32	24.8	63.1	100.2	31.6
S31	severe	12.5	24.7	11.7	27.2	16.5	8	12.7	11.3	6.6	11.3	24	44.6	12.6	19	41.2	53.3	24.9
S32	severe	12.9	13.4	3.8	27	8.1	10.4	12.5	12.9	6.9	17.2	15.4	39.3	11.4	20	26	24.3	18.3

## Sheet: Figure 4a-b
Genes	AGTR1-aab	AGTR2-aab	ACE2-aab	MAS1-aab	BDKRB1-aab	ADRA1A-aab	ADRB1-aab	ADRB2-aab	CHRM3-aab	CHRM4-aab	CHRM5-aab	CXCR3-aab	F2R-aab	C5AR1-aab	CHRNA1-aab	STAB1-aab	NRP1-aab	Group
C1	6.60065	10.8284	4.6486	24.091	5.17395	8.64835	5.08165	6.3062	3.1227	9.0402	14.2705	32.3755	9.70635	11.6655	15.248	12.157	20.59	1
C2	62.4539	12.7355	7.3568	16.5995	3.7594	61.8184	87.086	98.0719	70.5288	74.5595	14.7245	33.8585	6.0373	47.3904	17.4875	46.1962	19.2045	1
C3	33.661	51.786	14.441	61.6004	11.4055	47.6739	64.6953	60.0752	53.0564	50.5149	44.1506	55.3898	15.6545	47.3904	44.6974	61.9693	50.4341	1
C4	9.7291	23.0075	24.177	46.1417	4.66915	10.2227	10.8308	11.5114	4.7475	11.47	15.692	44.2124	7.6829	20.292	31.6495	25.8625	31.3305	1
C5	8.59415	9.27285	5.9441	17.6965	1.7841	8.3942	7.745	5.68985	4.3271	11.6659	9.84475	29.053	6.8758	15.835	14.226	14.5095	13.307	1
C6	7.9287	10.2566	7.5534	18.466	2.2794	8.9099	6.85835	7.98385	3.12515	8.43705	11.106	23.039	9.79905	10.6621	12.1835	14.9891	16.6095	1
C7	8.11315	10.888	4.73885	25.6525	3.7643	9.59535	4.88465	6.8498	3.41785	7.5214	14.0875	37.7115	8.12405	11.1145	22.226	29.659	14.977	1
C8	20.001	21.7925	32.418	32.0695	3.3535	17.479	55.0543	45.299	35.598	43.8108	17.5115	32.6575	6.741	44.942	43.0829	46.2293	28.452	1
C9	14.2135	32.788	41.2835	25.66	3.08155	14.185	48.8974	43.4183	21.6485	25.2	19.8805	44.4746	8.5668	41.7631	27.861	73.6998	26.614	1
C10	10.641	16.084	8.77145	30.612	4.78945	13.4275	20.4335	20.2435	7.76675	16.6395	16.3075	39.2859	9.1205	18.056	18.7425	29.015	29.6825	1
C11	7.76915	8.61165	9.4824	14.2245	2.87175	7.05915	7.39615	6.2684	4.32105	9.0939	11.245	28.374	5.0251	12.983	13.8745	9.11945	13.4375	1
C12	13.8325	45.5062	11.755	36.103	14.082	9.9955	34.207	19.5585	5.71335	14.015	24.781	49.939	9.48	38.9262	52.8571	19.0885	23.682	1
C13	8.30135	12.1575	5.3106	27.233	3.59705	8.5224	6.35865	9.42725	4.51555	8.3178	17.743	30.7225	8.7596	13.314	15.7115	19.2975	32.2765	1
C14	7.0325	7.7045	3.914	13.1005	1.99085	5.87545	4.1148	4.82795	2.24625	6.1212	10.7443	23.9805	3.6884	11.4325	11.394	11.1041	10.4702	1
C15	21.9485	20.1795	6.025	24.563	6.07925	25.858	52.279	54.8333	33.11	29.793	20.8495	17.476	5.2512	37.65	26.3655	20.0205	29.436	1
C16	15.786	25.535	25.5135	29.038	6.58235	23.653	49.1282	45.5866	15.7675	28.0265	28.992	46.5627	10.2599	40.1903	25.972	24.439	39.722	1
C17	11.2575	14.132	4.0719	20.298	3.1204	11.7305	24.8125	22.0985	8.6219	16.2245	18.6285	32.7025	6.7315	26.4315	36.971	17.254	19.6395	1
C18	7.40535	9.8135	10.4795	29.774	3.11805	7.37065	5.737	7.8209	3.69055	9.74355	17.262	33.1235	7.5061	9.8546	21.0305	18.8735	34.801	1
C19	14.5985	24.3935	26.638	57.5866	5.9435	15.0025	42.006	38.9134	15.417	28.3	27.193	38.78	8.5982	39.4615	39.5084	30.389	51.8314	1
C20	10.734	39.8148	15.934	33.616	11.0442	10.0137	19.7975	24.775	6.3425	15.301	44.2541	41.7175	17.8	28.4065	20.141	19.9457	28.6475	1
C21	28.1595	13.29	19.6655	31.7055	4.8044	30.721	59.5053	65.2304	48.6439	33.963	28.2345	41.0373	8.02355	43.0099	30.2775	45.922	28.7035	1
C22	5.9169	5.73505	6.24265	8.8739	1.9821	5.7466	3.37175	5.15145	2.56005	6.07775	10.9963	17.425	4.69745	6.71855	10.5825	5.78735	9.72645	1
C23	10.5325	27.879	37.53	34.493	9.26745	10.0092	10.7032	27.4135	5.4832	13.376	42.2353	36.7	8.719	22.1025	17.128	12.078	32.2375	1
C24	6.94745	6.2075	5.2975	20.411	3.0749	6.08695	3.76425	5.80305	3.0314	8.1178	10.2175	24.8345	5.63435	7.85235	13.9365	14.923	12.8775	1
C25	13.859	43.7078	12.002	46.2657	9.21075	9.037	36.1985	32.9	8.5503	13.8905	45.2753	44.3006	12.302	39.565	34.736	17.1245	32.044	1
C26	43.6905	33.351	24.5865	30.795	7.0286	48.0334	73.3575	78.0049	66.5476	62.9419	42.1114	45.0915	9.21545	47.3904	28.7775	72.9976	22.428	1
C27	9.46545	35.756	4.95185	15.694	6.3951	8.5524	10.3464	17.272	5.64465	11.4642	29.3615	40.0113	8.5048	20.6125	21.5255	14.1775	15.868	1
C28	16.9185	15.318	15.7765	36.6955	7.8921	34.185	52.0437	52.4869	47.8954	42.7149	41.1216	47.5345	12.9935	39.146	24.774	55.6312	24.261	1
C29	9.18495	15.3585	12.5755	53.3976	6.02395	10.001	7.05735	14.8835	6.81955	12.8815	21.6105	32.321	6.12175	15.919	23.701	31.8775	40.6711	1
C30	8.235	10.747	20.7785	26.121	5.6346	8.3942	5.9243	9.9421	6.31745	11.9435	35.6085	34.716	6.30415	13.713	19.3165	18.279	18.918	1
C31	12.716	7.42045	5.0082	29.457	3.41535	20.92	44.9608	43.2059	38.1798	36.16	11.8895	19.195	4.0534	34.3205	11.864	13.833	50.3055	1
C32	14.6385	37.146	10.979	19.7165	10.987	10.3254	16.655	21.498	5.2259	12.049	27.5775	25.5705	9.51295	31.5765	25.665	42.5981	18.87	1
C33	11.3265	21.899	36.399	41.8599	14.5165	15.369	16.102	27.072	5.89725	18.228	30.803	42.348	12.1295	24.111	44.1226	75.6746	41.4196	1
C34	14.829	24.12	3.72805	29.8615	11.5252	14.5005	35.5205	33.947	6.866	17.5765	24.562	22.996	7.2637	35.881	33.0785	25.666	40.0183	1
C35	9.5593	18.953	4.5159	43.9361	19.6495	11.778	9.3615	14.965	5.3375	12.1995	28.24	26.7175	11.958	19.472	42.3368	48.6722	28.705	1
C36	20.266	11.764	19.314	27.133	8.03505	45.7151	52.8254	58.0413	21.823	42.0547	21.965	22.6115	45.8464	47.2736	27.543	77.8469	19.341	1
C37	7.6753	10.6046	6.57375	26.241	5.50125	9.6445	5.06465	9.4242	3.9147	11.4205	9.49335	14.8245	7.83465	12.573	33.7315	41.9569	20.7185	1
C38	10.9345	26.1535	9.6154	38.068	9.47135	13.456	14.574	21.929	4.77915	14.663	13.8255	24.4625	29.657	27.227	34.795	49.3708	42.6078	1
C39	10.5305	18.3765	5.62525	40.4284	8.4621	14.176	15.4535	18.755	6.22985	20.608	34.277	27.0195	7.7395	20.989	36.718	57.8278	25.6325	1
C40	66.761	24.008	12.12	36.731	8.35485	66.6349	80.8028	79.8669	66.9321	64.5556	9.18425	31.1865	12.5725	50.5219	29.578	65.2273	32.098	1
C41	8.84455	6.62125	47.1855	25.6255	7.3063	10.4695	8.68645	13.0035	4.9564	12.235	17.0175	34.5225	7.31715	16.987	18.6085	40.8565	19.592	1
C42	11.1475	7.9376	8.38205	26.2325	11.435	12.125	10.9102	16.11	5.7826	14.4575	25.287	23.2505	7.27295	20.063	21.7775	50.9211	19.065	1
C43	20.275	17.218	7.0061	25.7795	20.36	26.4545	48.0099	49.9787	10.5296	34.1175	22.662	28.5215	5.99285	44.5657	18.331	23.984	24.67	1
C44	17.628	24.0435	47.1855	37.8755	27.5315	17.607	45.535	43.9069	9.27115	22.264	28.492	38.1062	51.4931	35.568	38.177	20.776	29.146	1
C45	8.6658	12.7325	9.08915	22.452	7.08145	8.94145	7.2478	11.7635	4.7776	11.281	9.80065	17.6565	5.0197	14.6625	14.762	36.132	24.037	1
C46	7.3552	6.6436	8.7158	24.5555	4.36135	9.7894	5.3246	8.61125	3.79965	10.343	9.0737	17.034	6.1399	11.472	21.349	17.902	16.092	1
C47	10.4054	25.7015	4.04975	12.189	7.6252	10.0395	9.94265	19.1325	4.411	11.536	11.4912	21.177	5.7929	26.3295	18.018	20.7055	15.1225	1
C48	10.9575	11.1455	5.0047	33.0305	7.3829	9.6303	10.085	13.7355	4.664	10.9175	23.4765	39.0045	6.90505	18.634	23.529	19.2075	22.1045	1
C49	13.553	7.73425	9.07615	34.7245	9.6899	13.4255	25.2665	22.683	7.03435	17.1805	19.873	33.552	6.70915	28.1065	31.592	19.375	18.3795	1
C50	12.516	6.3585	19.597	50.311	8.4128	22.785	21.8555	33.6235	10.0937	18.1675	29.249	42.9175	9.7984	23.695	28.459	51.0861	37.623	1
C51	8.9084	7.3986	9.058	30.625	8.82455	13.7485	8.6572	14.889	6.4667	11.9115	39.035	48.9672	9.6642	17.832	39.7533	49.256	19.16	1
C52	11.495	13.838	9.13325	26.279	14.089	18.814	20.5705	33.632	8.615	22.682	48.0675	39.6497	8.066	26.723	24.5925	54.3947	25.081	1
C53	14.2521	19.156	42.0896	40.4634	12.3035	41.0081	51.6184	49.9468	33.738	33.669	42.7067	38.687	7.14325	46.0471	41.3309	70.8852	50.032	1
C54	23.8035	12.8435	31.6785	79.0834	9.4048	44.2942	57.8572	54.7851	23.845	33.474	38.015	38.2554	8.4726	50.5219	88.6558	50.6699	66.5347	1
C55	11.9505	12.2775	5.61515	14.5965	11.9985	10.499	12.9015	20.8235	6.0157	13.8885	16.553	21.7985	5.1661	31.1485	19.314	20.738	15.374	1
C56	8.1476	5.2597	19.407	15.6555	4.09665	6.27885	6.6338	9.141	3.65475	7.8138	8.5161	20.7525	3.8377	17.633	12.554	9.0683	9.5041	1
C57	11.7845	10.004	35.588	26.697	15.5145	11.0482	17.8805	17.016	5.9785	11.6775	43.044	33.112	8.3444	30.524	20.9305	16.4515	21.247	1
C58	7.83745	7.10165	11.759	26.741	7.2987	9.8302	8.3558	10.8133	4.55785	10.519	28.492	48.235	8.7594	18.2175	48.4313	30.6175	19.1335	1
C59	8.27715	14.333	10.7685	45.2091	9.71625	15.118	12.4855	15.1385	7.17745	11.6545	47.6589	45.3853	9.12195	18.301	43.3235	54.7344	23.3485	1
C60	15.894	7.8845	47.1855	41.0752	12.695	39.9744	43.6678	45.9042	12.529	27.966	45.2202	41.5525	9.0444	39.001	27.5585	66.2847	14.9505	1
C61	11.566	5.54665	16.2045	40.1895	6.84425	26.852	40.8085	25.519	13.6995	22.937	18.3065	24.9095	9.35315	34.6105	16.8255	48.7416	20.9215	1
C62	15.55	12.5605	37.1755	53.3986	8.85035	23.434	53.5039	42.0599	15.491	29.896	48.2812	39.344	7.8222	42.1254	66.0281	55.4761	28.4765	1
C63	9.7268	16.098	7.08545	22.368	15.331	9.7204	13.0255	10.5234	5.74685	10.6367	41.6382	21.061	6.7237	24.4785	30.4795	28.6965	18.255	1
C64	9.01545	10.21	12.471	23.3875	7.0905	5.5357	6.7234	9.9539	3.77545	7.25785	16.7755	34.271	5.2318	17.3685	12.265	12.1961	18.329	1
C65	12.045	8.03585	11.5315	42.4367	8.3018	9.23765	27.333	21.8575	9.21435	10.0925	18.5155	32.051	6.0657	28.4895	21.525	34.678	25.499	1
C66	8.7369	8.91435	7.03495	24.731	9.92255	6.64735	9.5002	10.926	4.5482	8.19785	16.187	27.606	5.9719	16.9075	16.8065	18.2279	26.706	1
C67	10.406	6.6727	17.9205	46.7024	13.1725	15.3925	22.8675	25.9885	11.439	17.0665	27.462	95.2994	7.42495	27.0885	43.743	62.3182	24.053	1
C68	7.5516	10.995	5.96525	38.695	8.5271	7.03155	6.1872	10.2316	4.3801	6.4648	18.9165	23.9085	4.9759	16.4225	14.1875	20.561	38.833	1
C69	8.11485	13.1179	8.7221	15.2875	12.3375	8.9522	9.8729	8.80045	5.42775	9.58585	19.6925	27.3265	6.23565	10.5232	13.056	23.495	18.067	1
C70	7.60065	6.19975	27.386	72.0433	5.9723	7.59945	8.02985	9.3733	5.7199	9.44175	11.4025	98.0701	7.07315	16.317	73.7829	13.0715	31.8155	1
C71	8.9013	16.259	26.7355	14.012	15.017	9.6193	13.7445	29.6085	7.24665	13.558	26.497	23.5885	7.02435	25.2	13.319	24.753	16.0155	1
C72	12.4655	33.149	25.133	61.7514	23.093	22.0625	29.989	38.693	8.9596	16.83	60.9523	61.5977	22.858	33.587	48.2555	73.0192	44.7675	1
C73	10.859	29.4075	39.332	23.161	13.461	10.0801	15.3915	14.0435	4.9847	10.7195	47.0963	40.8949	26.1775	24.6625	21.814	42.226	17.454	1
C74	16.332	42.0108	11.0511	45.9503	32.7305	15.927	51.0758	46.0221	10.0725	15.814	52.9091	66.9808	11.799	38.229	38.778	68.4567	16.505	1
C75	10.1324	22.059	13.7835	76.2294	8.37735	17.3825	36.642	31.6855	12.1745	19.856	45.0099	47.4847	17.732	24.2895	52.5094	56.3654	60.3369	1
C76	10.933	28.396	10.5614	21.016	11.5265	31.4205	51.0742	39.819	11.1022	19.62	45.604	43.9571	10.282	35.5105	28.7805	65.7644	23.4935	1
C77	8.3582	10.555	6.85645	20.7275	5.4318	11.0319	7.96035	12.8795	5.3151	11.938	25.636	29.8535	5.98575	16.2965	22.299	41.6346	22.0555	1
M1	9.45715	13.288	3.86475	19.9235	7.52205	7.68905	6.07985	8.699	4.5156	11.806	12.2995	20.7145	12.4865	12.039	17.4735	37.019	16.118	2
M2	21.669	31.892	17.762	41.3512	16.902	11.7019	44.0397	23.339	7.573	24.9095	27.129	59.4359	12.088	36.709	39.563	67.3998	36.675	2
M3	23.8715	11.9875	4.61405	15.461	6.4484	17.999	51.3392	27.875	11.929	23.6345	13.832	26.3215	9.03915	38.78	15.047	44.2711	17.7345	2
M4	49.3827	16.9925	15.9575	28.0035	9.2226	52.5384	82.3463	61.4485	58.8398	64.2683	15.2445	30.2685	12.988	47.1115	25.525	68.1251	23.216	2
M5	10.626	16.8455	4.80445	28.53	12.6835	8.48665	10.5518	10.6895	6.22455	16.4475	22.174	57.7622	12.232	18.5245	39.548	48.2039	18.0995	2
M6	15.2045	21.9975	25.5985	51.6498	10.9035	13.7195	26.336	15.56	8.0496	17.6155	16.607	22.4435	12.8635	28.153	38.4335	35.95	39.6074	2
M7	11.7415	8.48845	4.5132	18.116	6.9358	7.8087	12.3	13.6755	6.0839	11.1405	10.0393	18.299	6.83815	17.74	8.11105	19.0495	14.0275	2
M8	8.246	7.75445	3.1677	15.465	5.1557	5.48305	4.09785	5.44825	4.0668	9.0957	8.55635	14.7885	7.13835	10.8085	10.7942	17.6425	12.708	2
M9	11.762	20.621	5.9151	24.155	12.6635	6.33865	8.27725	9.31425	4.61245	11.243	12.8535	72.1375	18.37	18.5395	24.632	19.808	16.129	2
M10	18.4645	18.444	4.5759	29.407	15.957	13.2605	37.085	21.4165	8.4032	22.198	19.417	39	12.6595	36.826	17.764	47.5388	25.375	2
M11	39.152	6.91535	9.5612	17.0125	7.3088	26.174	59.6791	45.5563	39.6687	25.463	12.7385	18.4385	7.4403	47.1115	17.5685	41.7775	15.1895	2
M12	8.60035	14.4265	2.62945	16.9245	7.21965	6.2934	7.31785	9.086	4.69805	11.1503	10.9825	17.3765	6.96725	18.88	13.299	15.9505	11.5505	2
M13	11.2855	9.44155	46.5452	22.8805	15.743	7.0892	10.346	15.0455	5.91445	13.6935	12.037	36.228	7.5577	17.866	17.494	22.7125	18.0115	2
M14	9.46555	19.647	4.97355	22.867	13.527	5.48775	8.275	10.6876	4.5215	12.158	13.2715	18.923	9.79275	10.5426	16.0245	48.0232	17.971	2
M15	11.6821	13.8905	7.84195	42.5194	11.5395	10.5111	17.537	13.606	7.48285	19.3485	13.169	26.8525	18.9185	21.7955	23.5305	41.4508	27.634	2
M16	6.69	8.94815	9.59375	39.327	8.3678	5.9858	7.8867	9.67345	4.59705	10.3184	15.082	21.3315	6.715	13.394	28.237	28.0695	19.452	2
M17	12.235	9.08255	3.8606	21.853	4.91235	5.82745	8.7545	12.3365	5.5513	9.58465	7.93205	10.9325	3.6177	20.4015	9.2276	10.3221	15.4115	2
M18	10.0589	7.7877	5.52865	19.8115	8.0284	6.38955	7.50725	7.81295	4.8046	10.2532	10.924	20.144	6.66285	14.5755	15.6955	17.592	13.7875	2
M19	8.09265	8.12115	4.4895	19.966	7.36	4.9118	6.12925	5.4094	4.86955	12.198	9.3791	20.366	7.42215	11.7035	13.331	22.3375	14.7855	2
M20	10.7983	8.8815	5.51465	20.552	7.74345	8.9839	11.6285	9.40825	5.76825	18.573	9.9589	16.731	8.74585	17.789	12.9595	27.226	15.687	2
M21	21.713	39.3536	12.5205	44.4179	29.493	16.581	46.8912	33.63	18.9265	24.234	36.2555	44.1492	15.169	40.9945	30.99	71.7822	32.559	2
M22	11.601	7.1244	5.2017	17.85	5.8082	7.62815	12.5185	9.85985	7.34705	21.6685	12.836	23.8175	7.4331	16.123	15.6295	38.426	10.759	2
M23	14.7185	10.253	4.8374	30.783	9.0328	10.7555	24.42	24.9345	10.704	24.9795	14.9705	28.1095	11.2475	27.647	18.9385	35.588	21.5375	2
M24	10.1235	11.971	8.4463	21.6095	13.87	6.95475	14.263	9.37315	5.5357	15.4245	15.8745	21.0735	13.7135	16.073	32.816	16.626	12.7685	2
M25	17.483	15.634	8.5253	27.7525	10.222	13.9045	41.552	24.8445	11.9615	25.9605	14.3335	23.129	6.94105	28.8435	27.4195	33.857	22.507	2
M26	21.9895	21.705	14.9895	20.0505	7.88085	21.927	50.2291	36.343	22.4935	30.003	25.7865	22.4575	8.63835	41.1948	21.9265	60.4706	23.3865	2
M27	19.3225	30.959	28.1555	26.6685	12.913	17.604	44.8848	36.242	13.8185	25.471	45.4236	27.004	13.2515	35.257	14.1935	57.1003	18.607	2
M28	10.813	17.0875	19.998	28.1235	7.93595	10.4621	9.88325	11.9644	6.3394	14.94	34.422	67.2582	9.71015	14.7035	31.6085	80.8766	20.113	2
M29	9.90995	16.574	9.74245	47.3749	9.47005	9.98055	7.99265	12.2065	5.1853	11.3185	39.753	29.597	11.017	13.7915	20.9705	56.7036	31.1585	2
M30	24.6265	36.122	12.696	27.248	18.5005	21.17	47.5834	45.8193	25.454	33.837	29.581	132.202	12.122	39.473	27.702	66.7128	20.457	2
M31	10.747	14.661	9.69225	12.9745	6.8502	9.16805	11.8805	13.239	5.80915	12.541	18.974	21.3835	9.34375	16.2245	47.3135	21.734	12.984	2
M32	9.4487	18.978	6.47355	23.27	11.1405	9.7477	6.35595	11.6445	5.187	9.90425	31.293	80.5681	10.885	12.6545	15.7575	52.9389	16.5375	2
M33	12.344	12.756	44.9251	10.7445	6.30315	11.2895	13.5085	14.2065	5.9232	13.905	18.8605	14.3455	6.2662	22.7755	13.985	30.359	12.958	2
M34	12.442	16.499	8.2968	13.859	7.8302	12.7305	29.3295	31.1115	7.60275	18.946	20.7975	19.2595	12.536	31.524	18.08	29.613	13.672	2
M35	11.932	12.845	18.1225	24.666	6.31145	9.10375	10.7247	16.376	5.94775	13.141	18.1055	19.32	12.298	22.2285	15.125	19.947	21.66	2
M36	44.9405	25.884	13.109	29.022	21.903	46.5725	65.4775	72.6902	56.6116	54.8469	49.2131	49.2911	13.172	47.0561	17.341	89.4902	35.7035	2
M37	10.843	20.6555	10.783	25.652	11.3655	9.7822	8.9443	15.2885	5.5586	9.3953	29.156	23.9235	11.3092	17.7855	44.5187	22.774	21.629	2
M38	17.2845	11.399	9.2431	12.5925	7.71235	20.7075	45.5247	37.804	19.016	30.2205	16.7095	17.6035	7.68735	35.5055	31.51	55.97	14.772	2
M39	10.5805	17.659	41.9072	14.0855	12.957	6.7595	7.7221	12.5265	4.5019	11.1005	28.1995	16.081	7.41975	17.901	13.4705	22.7565	21.0105	2
M40	11.6415	18.1675	8.3341	34.065	6.0088	8.62425	11.556	14.7335	3.2226	14.106	21.081	64.784	9.70345	19.0145	12.218	68.9988	26.989	2
M41	42.0694	20.492	7.59235	28.949	11.643	23.736	49.5061	66.6041	11.9044	28.379	38.906	33.849	11.6115	47.0561	24.103	51.9862	30.0285	2
M42	12.676	20.164	4.6048	15.3715	14.157	8.8874	10.8456	13.333	4.9552	12.052	25.1405	23.6145	9.4627	28.9175	43.042	31.2645	13.027	2
M43	17.524	18.9085	6.9161	17.373	11.301	17.433	50.3665	33.5255	19.602	31.862	16.081	19.5415	9.9123	38.6915	27.8205	42.0761	11.7925	2
M44	9.0313	13.147	9.28555	39.55	13.9045	10.6889	5.1699	9.2502	6.75445	13.8545	25.0775	46.8592	11.746	11.83	18.658	64.7451	28.5785	2
M45	12.8525	21.736	36.339	16.8885	14.168	11.27	18.2175	23.3175	7.403	18.325	27.0845	50.5399	7.05605	26.7745	13.7585	51.8847	18.593	2
M46	16.6715	16.3965	4.6903	17.055	12.0995	17.928	44.2105	34.915	14.311	24.969	23.2515	20.15	9.2331	37.404	52.7979	43.5433	18.8325	2
M47	14.3445	17.5175	5.5367	16.315	16.6005	13.949	24.169	19.572	13.1702	21.123	23.2755	14.7095	8.5948	28.6595	15.6205	43.97	21.7845	2
M48	58.1256	15.445	21.835	22.436	9.5957	54.3659	77.8955	80.1355	70.8619	55.6928	14.1245	22.691	10.4725	47.0561	11.5155	67.158	23.892	2
M49	10.843	12.6185	8.818	15.1665	7.97945	9.88785	9.04945	13.556	6.60425	13.832	16.536	16.5605	10.2302	16.884	26.461	34.047	15.188	2
M50	10.551	28.639	11.629	33.143	15.8215	8.19635	8.23425	9.1195	6.12355	13.6545	35.7	27.8865	10.2979	22.934	25.7015	47.6194	24.1325	2
M51	11.8245	19.618	10.3606	30.6625	14.1565	10.1455	14.2795	11.8358	7.85485	14.1805	16.568	29.9705	9.057	22.64	37.3185	30.331	18.645	2
M52	8.96215	18.419	3.9303	20.628	8.62505	7.7405	5.5244	7.90285	4.9828	8.9748	20.787	23.6455	8.49895	15.0715	20.935	21.5915	15.8865	2
M53	15.7305	15.126	8.50635	16.9525	13.6905	16.671	32.4935	29.7635	18.48	23.984	21.873	20.9325	13.1235	31.694	39.8566	26.717	18.4155	2
M54	9.6543	19.493	15.05	20.054	11.8385	7.8928	8.2531	11.055	6.1587	10.2473	19.6805	12.4786	19.5175	17.712	20.125	13.996	21.605	2
M55	12.266	16.121	15.952	17.24	13.723	10.1684	11.6625	15.943	8.0849	12.667	14.229	17.234	8.56305	24.148	29.025	41.6424	19.033	2
M56	18.1525	16.184	4.24005	13.784	9.0259	20.1965	44.6929	40.8342	12.473	21.3975	10.5835	18.1245	10.348	41.5837	10.7345	28.3785	16.534	2
M57	8.8863	8.628	2.55145	10.3073	7.15515	5.7174	4.76155	5.555	4.59755	8.6867	11.1845	8.38245	6.12625	11.6385	17.3745	19.7695	9.89085	2
M58	15.9355	26.3495	13.318	49.7001	20.715	11.897	17.592	12.371	10.3105	20.4455	55.0768	56.2089	12.4365	32.329	14.103	61.1672	39.409	2
M59	14.0105	12.3275	7.5761	19.8605	13.2405	18.0455	45.0208	22.397	40.4947	23.986	15.071	18.364	9.83655	30.184	34.729	45.4833	11.583	2
M60	10.1905	24.6295	6.68535	31.877	18.804	8.3748	10.8615	15.7495	5.8361	10.76	19.135	13.0335	7.24315	17.446	28.79	19.197	22.9505	2
M61	9.8551	15.5195	10.3493	27.951	15.693	10.868	8.9782	10.7635	8.3518	14.43	26.318	30.935	9.44855	14.511	21.697	55.8016	19.384	2
M62	41.7786	21.329	24.568	33.532	19.329	46.3623	64.5669	59.6443	61.0153	50.9497	33.8975	29.856	20.362	47.0561	24.8255	87.0934	37.557	2
M63	8.9065	14.972	9.61925	21.37	12.018	8.95625	5.20125	9.69395	4.9944	10.6375	16.266	14.999	10.5667	11.5935	23.154	28.166	17.117	2
M64	14.3315	9.84535	14.5315	23.9155	8.40955	11.5445	20.2685	22.375	10.783	15.408	8.3201	13.3005	15.655	24.7305	19.238	15.6645	15.165	2
M65	8.73265	7.3432	4.2559	13.767	7.7771	6.8472	4.1556	5.86365	4.3079	10.2093	15.452	20.274	5.89675	12.6785	12.241	20.789	13.3385	2
M66	15.5905	20.8865	19.365	21.6815	5.1946	19.7515	44.7315	36.944	10.4511	22.882	17.158	23.3095	8.10695	39.4	22.2305	34.862	21.779	2
M67	6.7616	9.94055	7.0086	16.041	3.3373	7.13215	4.2766	5.4787	2.91175	7.5562	11.7415	15.88	7.32305	10.1451	14.4695	17.352	15.094	2
M68	15.6685	38.2255	16.147	58.5492	11.2175	26.6875	44.6561	44.2729	17.234	33.961	46.1004	44.7164	13.398	34.5605	31.7695	68.5768	35.801	2
M69	11.6575	26.2795	8.41305	32.416	5.81425	14.042	13.7585	13.7115	7.37745	20.147	24.8815	19.094	8.135	18.8435	20.3855	34.862	26.339	2
M70	13.4055	43.2037	5.33625	19.8615	10.5762	12.152	15.596	17.771	6.71935	16.1705	38.68	22.796	6.71905	28.0925	27.9135	57.1631	15.8705	2
M71	69.0668	23.8795	41.8943	37.482	6.1915	74.1445	90.5279	98.0719	70.5288	81.1081	28.661	28.529	5.8697	47.3904	47.2688	123.031	36.8985	2
M72	10.6385	18.316	17.012	34.078	5.82075	9.0019	15.047	16.328	5.11305	9.43275	20.966	26.1295	8.81985	19.4675	15.528	18.661	32.965	2
M73	15.2895	8.2122	6.50415	20.4605	5.6058	22.125	41.6772	42.5245	8.6632	32.904	25.6085	20.1925	7.1478	32.462	13.474	52.695	15.261	2
M74	9.3468	18.921	3.15245	18.0185	3.7662	6.66135	9.5847	6.36915	3.9389	9.17665	11.846	32.306	7.02475	16.2535	18.1805	11.9108	17.4665	2
Mo1	74.5127	49.91	15.0065	46.0719	22.5055	55.497	87.6844	85.1348	69.1873	64.6419	50.9083	62.8223	13.4355	47.3157	70.5865	127.753	42.8368	3
Mo2	25.2795	12.4397	12.499	30.537	6.8264	25.433	45.0679	38.707	16.1245	20.2375	27.575	38.0035	8.86575	38.84	23.271	60.5998	23.8765	3
Mo3	30.015	13.4635	6.04855	32.4475	9.44225	30.2535	52.84	45.0965	28.118	21.7015	41.5706	49.9811	9.6156	35.9955	14.3115	61.8339	23.4475	3
Mo4	27.549	46.978	15.2005	69.7844	31.225	22.8095	54.1592	37.645	17.816	20.8935	62.1174	73.6635	16.8615	38.064	49.3678	94.9043	37.454	3
Mo5	16.8315	18.64	4.17845	24.5855	9.46025	10.2918	18.154	19.9695	7.3097	10.405	26.0075	47.6698	10.5456	20.7965	18.775	48.9089	16.144	3
Mo6	12.656	21.731	4.5175	32.417	12.4545	10.1669	8.6416	15.427	5.51235	8.3095	41.1229	48.5447	12.9065	16.765	17.9455	53.8062	33.879	3
Mo7	15.103	42.0115	6.5751	42.004	16.778	15.3195	22.084	17.6405	7.32455	9.6606	47.0532	73.4932	12.1945	14.2385	58.9483	61.8754	19.718	3
Mo8	29.275	34.91	10.4649	52.8563	14.624	22.0935	42.5566	35.223	12.7425	15.871	43.9853	73.2345	11.924	29.2525	46.1431	80.5606	41.6253	3
Mo9	17.6735	16.457	47.8819	51.3633	19.4955	21.544	25.203	21.3615	9.91775	12.5575	49.2275	72.0736	12.8945	20.303	25.908	64.5213	27.095	3
Mo10	14.77	8.4186	7.97405	28.6915	7.1942	10.615	8.364	13.0055	6.6244	9.1524	14.5165	21.2975	6.2382	18.916	17.4245	138.454	16.3485	3
Mo11	16.2945	16.9135	5.12625	20.217	11.331	9.90185	11.77	18.164	6.11995	8.5808	26.41	29.798	8.88425	21.872	17.906	26.419	13.89	3
Mo12	14.7845	28.819	17.354	38.2665	25.5605	13.3455	14.809	21.9415	9.02375	9.8231	49.1174	71.6551	13.936	20.466	23.097	45.9769	22.903	3
Mo13	15.3205	24.5075	5.0189	25.8955	12.9845	12.014	13.93	18.6105	7.9134	11.0955	29.574	45.0032	8.95495	19.253	13.435	49.0173	18.034	3
Mo14	11.5355	17.54	9.13465	28.5805	14.625	9.2713	7.63165	13.0015	5.3569	8.0659	33.8875	42.0231	9.482	13.421	13.2975	42.8766	21.8725	3
Mo15	42.0782	44.178	29.777	25.385	47.7178	11.6115	41.8042	32.935	9.16235	12.2415	43.8165	27.703	7.90985	36.36	12.1645	29.002	19.172	3
Mo16	17.1445	31.0885	8.0948	76.517	16.039	14.317	20.8535	23.3345	9.26645	13.197	44.4881	53.489	12.0105	23.6035	30.0295	51.3333	44.0937	3
Mo17	24.276	17.997	15.556	53.7086	12.989	15.116	42.8137	25.1575	10.6625	11.607	24.218	46.0421	8.52085	34.9665	23.039	43.5825	43.5238	3
Mo18	17.4075	28.1745	9.80785	65.2854	29.6975	17.0405	24.616	21.9855	9.84125	11.306	48.1229	67.388	10.8545	25.203	45.1054	57.0796	35.961	3
Mo19	11.9115	19.512	6.5243	31.284	17.3275	8.75225	9.16925	10.6555	5.041	7.21015	32.561	42.1535	8.45015	13.3355	14.2535	28.916	17.583	3
Mo20	20.7255	44.111	25.1585	53.7525	44.4578	13.1385	34.1025	27.3805	8.5024	10.3053	51.7046	57.3291	16.814	27.8145	43.4135	64.3483	40.4809	3
Mo21	20.97	49.9732	27.7405	82.5848	43.5215	20.336	41.9138	33.8025	13.118	13.8865	63.3119	126.225	20.976	26.6155	108.684	138.454	48.4512	3
Mo22	20.508	33.513	32.7955	57.0878	34.2685	26.042	42.1958	20.077	17.5195	13.971	51.8349	63.3733	13.2305	30.027	27.858	95.1211	18.437	3
Mo23	74.5127	25.9235	19.556	57.4531	21.5045	55.497	72.0643	80.6723	67.1055	57.4777	20.809	52.7992	22.2875	47.3157	42.6322	108.18	43.5613	3
Mo24	12.1075	19.693	8.1488	48.5788	20.3315	15.338	15.7825	18.8915	10.1258	12.2495	27.724	48.6414	9.8495	19.885	14.2525	60.406	23.0855	3
Mo25	14.1945	16.8425	10.6695	32.9005	17.4375	10.577	17.0925	13.592	7.15165	8.90505	22.28	57.3649	8.49715	22.417	16.966	27.526	17.772	3
Mo26	22.078	28.9915	11.827	44.2475	31.822	10.2154	24.3875	13.7405	7.2829	10.0757	44.1083	56.9085	14.744	23.5175	25.0915	69.2318	21.1595	3
Mo27	14.997	17.7945	12.053	35.954	21.3415	13.6225	17.508	13.337	8.35145	11.935	25.3465	44.7298	8.90045	20.325	11.273	48.9158	16.3035	3
Mo28	18.553	32.428	44.5856	35.186	28.471	16.2565	23.654	21.4435	10.8146	11.3022	47.5339	46.04	10.6845	26.357	16.2845	43.4256	23.6625	3
Mo29	21.8655	25.2525	5.99425	44.9541	14.0335	17.63	50.0906	28.998	11.6785	12.2062	23.596	43.3922	5.7198	32.4095	13.825	37.822	35.768	3
Mo30	8.7371	9.74855	5.14205	28.7065	9.4449	7.19355	4.3417	6.4081	4.038	5.3733	10.9835	16.3005	5.2409	10.173	7.712	11.153	15.109	3
Mo31	12.2675	19.0205	47.8819	23.8405	12.361	7.30055	9.18315	8.02765	4.7828	6.173	13.4386	28.2275	4.56105	19.6865	7.2832	14.904	13.7705	3
Mo32	13.6205	17.6735	17.746	37.908	26.7325	9.91785	11.279	12.3005	7.0759	9.96365	45.4202	38.2835	9.09615	21.444	9.45735	44.113	17.6685	3
Mo33	17.2035	17.0415	9.989	55.517	43.2412	12.661	33.211	17.95	8.43365	10.8045	24.747	110.269	10.477	30.014	22.7905	58.3114	39.752	3
Mo34	9.7897	7.5265	6.8586	19.0445	12.959	8.16995	4.54	5.7193	5.23925	6.3056	16.8735	39.447	9.5381	11.89	11.299	19.3295	12.5505	3
Mo35	13.523	14.6755	6.91835	23.8305	12.8725	8.4943	7.98915	8.2285	5.3275	7.502	14.7495	27.358	5.18815	19.204	10.244	21.771	19.2215	3
Mo36	15.856	27.334	11.2888	46.8224	39.647	13.4485	23.397	17.388	8.2652	11.821	52.655	58.3512	9.4905	17.3635	20.055	68.5283	21.4765	3
Mo37	18.599	27.912	26.7685	53.4351	44.3453	28.2675	44.0394	25.9215	19.4565	16.7945	56.0917	68.1535	15.9245	22.375	23.196	91.6471	22.113	3
Mo38	22.4405	30.676	47.8819	39.1956	25.3595	21.781	43.6056	22.1235	17.24	14.8835	24.1645	57.6467	6.4304	36.1385	26.275	58.5675	24.6055	3
Mo39	15.7775	19.1465	4.9121	20.949	15.127	11.613	18.085	16.3275	9.84705	9.78075	8.6921	28.93	5.4433	28.5715	8.52435	25.964	11.0625	3
Mo40	28.384	12.475	8.2833	30.92	16.955	24.538	48.1607	35.114	19.6	16.6355	13.5645	26.217	5.14905	33.3885	7.786	51.0911	17.0475	3
Mo41	16.0005	29.268	8.45405	31.6115	8.95615	9.77005	16.278	20.256	6.85035	10.0115	47.6671	44.3189	13.785	29.702	17.6515	34.6355	24.298	3
Mo42	17.767	10.4592	10.862	34.9785	4.1813	13.9745	31.6055	20.5625	16.337	16.621	20.576	42.1183	6.15935	30.6245	24.7025	20.028	30.57	3
Mo43	23.423	48.1568	38.307	56.0645	24.4425	25.9455	47.4712	49.2009	46.4581	29.035	68.1064	75.3875	25.709	38.448	49.667	90.5808	35.5655	3
Mo44	9.9505	10.9945	6.12215	63.3212	5.65105	9.7266	6.26665	9.59185	6.0714	9.68425	34.3295	57.6114	7.57805	12.775	97.5788	42.1218	33.974	3
Mo45	11.0255	20.7995	5.8793	29.7735	6.7468	9.0253	7.20675	10.2005	5.6338	10.455	35.483	20.2825	8.1819	16.534	11.69	36.23	18.594	3
Mo46	23.6195	28.251	6.05515	29.881	6.70655	19.6635	41.9342	34.864	28.1705	23.4185	43.8382	43.0876	7.98555	35.8105	17.9605	54.0187	19.4995	3
Mo47	21.314	27.2245	12.6105	25.401	8.8081	16.9565	43.2548	32.429	16.488	23.8425	47.163	42.057	15.467	30.137	34.214	45.5293	19.1185	3
Mo48	12.1765	21.1255	6.8119	32.5155	9.0978	11.149	8.56145	15.4445	7.0711	12.206	29.581	42.7117	10.979	16.9755	20.163	49.1335	19.768	3
Mo49	27.652	63.0573	37.875	38.0245	21.419	18.6035	44.6384	47.2263	27.1875	19.0005	54.6913	46.0971	12.615	43.0319	25.279	64.6956	19.3385	3
Mo50	64.0696	26.1065	9.2769	50.3666	11.986	48.3974	76.3452	76.9826	67.2516	48.329	49.5491	56.1605	12.422	47.2785	51.6043	60.4778	52.6051	3
Mo51	55.0494	20.1245	44.8245	47.8026	9.65755	46.873	67.2096	69.568	60.9136	45.3099	56.7838	54.9694	14.1805	47.2785	28.7685	54.9415	19.6155	3
Mo52	16.094	29.376	19.848	37.577	9.90575	13.397	21.6345	19.7265	11.377	17.8445	53.7457	43.8881	10.4447	24.4285	18.899	53.9204	19.206	3
Mo53	17.8225	54.9347	8.20445	60.6405	26.9505	15.455	34.8765	38.383	12.856	20.3645	73.5168	61.7508	17.649	33.625	35.128	58.8712	50.9634	3
Mo54	46.1611	58.9568	44.8245	46.6284	44.0106	16.6775	50.6247	57.3924	27.683	26.412	87.563	74.0063	15.316	47.2785	41.9354	76.2037	33.2905	3
Mo55	14.2875	29.955	13.4715	50.7372	14.3285	14.5965	13.806	17.121	10.0535	16.425	67.452	51.3918	14.947	21.789	24.6935	50.1874	20.3255	3
Mo56	12.7725	37.284	22.6785	66.1954	13.617	19.1095	11.499	16.0235	14.341	19.0715	66.6728	64.2999	21.259	17.66	34.049	68.1874	14.5445	3
Mo57	37.2835	11.3023	5.9792	24.7605	6.021	18.2295	47.5795	44.9241	44.433	22.905	37.9	28.0905	6.19425	42.9957	10.978	29.004	14.063	3
Mo58	18.9855	32.888	33.147	27.399	12.9785	12.64	33.602	34.323	10.5749	14.8085	60.3006	51.5755	14.279	34.359	28.8825	64.6112	39.752	3
Mo59	14.1225	30.054	14.309	65.2185	33.3025	14.8395	17.622	28.865	19.35	19.099	85.7595	95.5333	22.658	23.42	56.7189	94.829	18.4255	3
Mo60	10.7105	14.602	9.7695	45.8248	6.5669	9.101	6.9057	8.6999	7.13205	8.78505	53.1353	39.048	6.1093	16.944	21.7205	40.4309	18.1415	3
Mo61	10.9675	27.9595	4.73285	43.1803	13.3135	9.85995	13.0705	14.4785	10.1419	13.325	57.9098	35.616	9.6082	18.5555	14.8855	51.7892	20.7835	3
Mo62	15.022	17.328	7.4415	20.67	8.7226	10.3591	15.0155	16.3625	11.0435	15.468	53.2555	54.6906	8.8937	24.763	43.0833	49.3466	12.3005	3
Mo63	15.997	20.925	8.6058	50.578	14.9335	13.087	15.8245	31.1885	38.7509	20.658	68.0208	53.6072	15.4725	23.473	35.3765	53.1335	11.584	3
S1	52.0061	14.642	44.8245	49.6415	7.6668	44.6295	64.9425	64.0016	64.3029	21.408	51.1861	35.888	13.5365	47.2785	21.895	59.4543	18.1775	4
S2	18.9875	30.1805	11.4145	44.4149	14.5315	13.807	31.808	32.7575	12.3625	15.836	49.9006	49.0158	11.4485	37.1335	23.117	60.6674	26.787	4
S3	16.988	32.6405	15.1335	44.5438	14.013	10.742	40.1932	30.889	9.956	12.4095	48.3676	76.1246	11.5145	33.568	27.801	40.4005	30.3235	4
S4	12.8175	37.794	12.091	66.139	41.9837	15.468	28.9945	32.1325	38.2	21.3155	78.7561	94.5238	23.1675	24.973	58.9442	113.436	20.598	4
S5	11.5655	14.3375	8.5681	43.3817	9.3152	9.96335	9.92865	12.7445	8.18455	11.1915	55.5468	42.9546	8.3652	17.928	25.3025	45.4941	19.371	4
S6	51.3813	47.5417	39.672	58.0222	18.496	48.6066	64.2904	67.7215	64.3004	31.934	63.8775	63.9873	14.8795	47.2785	48.4153	91.5925	30.758	4
S7	11.6055	13.8555	15.348	49.6616	12.9525	11.587	12.8095	14.17	13.273	15.309	61.3711	56.3485	15.723	16.1385	34.114	64.3607	17.176	4
S8	20.9235	23.734	21.524	76.2457	18.127	28.4025	43.6466	40.7563	52.1339	32.727	77.1306	73.7318	37.628	34.9655	46.429	91.1499	25.507	4
S9	15.6985	21.6775	2.53835	29.498	9.74875	12.341	22.527	20.9245	11.392	11.4509	20.834	28.851	11.131	37.6035	13.51	18.609	21.518	4
S10	12.5635	21.897	7.2752	42.7432	18.521	9.0182	20.374	16.37	9.1975	12.832	57.2162	29.1345	13.4565	22.1035	20.5965	61.7564	26.637	4
S11	9.41825	10.979	5.2668	26.937	7.99035	9.839	15.5365	11.268	9.39265	8.6909	26.9665	28.1845	7.53765	18.758	10.9516	46.0141	12.134	4
S12	10.833	19.005	4.6939	46.4653	18.84	9.7955	15.535	13.462	11.0912	12.2565	51.7734	43.8353	10.759	19.931	17.138	46.2998	22.94	4
S13	13.558	19.55	10.6054	43.2185	11.0855	12.6575	22.495	20.2235	11.9198	10.577	48.6058	58.9947	8.34495	26.7735	43.1185	57.3208	15.7805	4
S14	15.1545	26.278	9.3145	55.2487	21.9675	20.7945	23.883	39.6551	25.241	13.423	60.3237	60.0591	12.8765	24.6125	32.7005	66.2576	14.685	4
S15	10.876	28.634	8.66025	44.0443	14.8395	11.163	12.9185	13.8315	10.3486	13.3545	54.585	44.8701	41.3977	19.6625	14.514	50.3349	15.8445	4
S16	18.019	30.591	7.1368	43.4945	11.238	15.323	41.8575	29.939	35.015	17.952	25.162	31.7875	6.82955	37.543	14.6115	23.863	13.573	4
S17	15.074	11.0645	3.9822	20.338	9.4484	12.357	26.0715	29.4705	14.3925	15.939	29.459	23.236	7.5189	29.4045	10.7195	22.002	13.0185	4
S18	13.097	27.9245	9.57935	30.903	13.051	11.1982	21.878	18.059	7.5804	16.5065	29.123	50.4219	16.6725	20.7415	48.8748	62.2248	40.4619	4
S19	13.9215	28.905	11.1475	22.431	18.7675	12.0445	14.392	19.282	7.71335	18.181	52.2907	69.2261	26.608	20.302	45.008	74.6257	32.272	4
S20	14.778	12.116	13.5085	23.927	7.6345	14.561	15.341	17.1475	8.4205	15.8215	22.885	64.1049	9.7647	21.358	31.517	44.9479	13.549	4
S21	17.625	34.0075	6.2131	33.58	11.915	9.0539	21.7745	9.85245	6.86125	20.003	30.964	43.4266	12.0295	29.991	23.432	47.2375	25.5095	4
S22	13.7985	12.7425	10.3997	46.9333	13.2356	18.407	18.215	19.714	9.56485	21.8635	46.8388	58.5408	15.985	19.639	55.8122	68.0255	23.78	4
S23	18.532	23.427	21.384	73.9801	41.5517	23.194	36.254	27.4175	26.11	36.382	68.3495	98.7156	31.605	20.9185	73.862	114.642	28.5655	4
S24	15.7355	44.7819	9.4402	34.9345	16.9115	12.8825	20.4	19.685	6.40535	17.9605	20.606	63.0513	23.028	21.3405	62.8876	64.0463	33.251	4
S25	13.1635	22.187	19.4155	28.557	10.8735	11.4945	10.0972	11.555	5.4314	12.1435	20.353	40.9627	11.4235	15.356	24.2485	57.1518	22.254	4
S26	21.4515	43.6699	6.33435	35.67	31.772	14.725	37.294	25.4065	9.75755	25.444	48.251	72.4872	22.303	27.911	46.7014	67.905	43.9272	4
S27	22.949	23.814	9.59245	45.7095	14.071	17.0335	46.0683	25.919	12.2306	25.74	30.728	69.8741	15.8885	40.8375	76.8058	59.1194	55.6633	4
S28	21.986	21.5165	4.9216	31.3595	12.9535	19.3235	45.5552	26.122	13.122	28.1785	18.846	33.901	12.246	34.408	22.451	50.73	21.9115	4
S29	28.876	56.9214	33.514	96.7602	55.369	53.0534	53.5298	45.3504	52.3908	54.5213	79.8761	128.769	54.7316	24.3695	85.947	124.167	46.5245	4
S30	22.142	31.399	13.5905	67.5463	27.461	29.5455	58.4448	48.7865	13.1725	28.2405	48.421	90.5851	31.9515	24.7675	63.1284	100.167	31.607	4
S31	12.504	24.664	11.6978	27.166	16.5275	8.01935	12.6575	11.2902	6.5787	11.3065	23.9965	44.641	12.566	19.0475	41.2343	53.2746	24.8745	4
S32	12.8615	13.39	3.76615	27.0135	8.13035	10.3865	12.463	12.8845	6.87455	17.214	15.397	39.263	11.381	20.0355	26.0345	24.316	18.284	4

## Sheet: Figure 4c-f
Genes	AGTR1-aab	AGTR2-aab	ACE2-aab	MAS1-aab	BDKRB1-aab	ADRA1A-aab	ADRB1-aab	ADRB2-aab	CHRM3-aab	CHRM4-aab	CHRM5-aab	CXCR3-aab	F2R-aab	C5AR1-aab	CHRNA1-aab	STAB1-aab	NRP1-aab	Group
C1	6.60065	10.8284	4.6486	24.091	5.17395	8.64835	5.08165	6.3062	3.1227	9.0402	14.2705	32.3755	9.70635	11.6655	15.248	12.157	20.59	1
C2	62.4539	12.7355	7.3568	16.5995	3.7594	61.8184	87.086	98.0719	70.5288	74.5595	14.7245	33.8585	6.0373	47.3904	17.4875	46.1962	19.2045	1
C3	33.661	51.786	14.441	61.6004	11.4055	47.6739	64.6953	60.0752	53.0564	50.5149	44.1506	55.3898	15.6545	47.3904	44.6974	61.9693	50.4341	1
C4	9.7291	23.0075	24.177	46.1417	4.66915	10.2227	10.8308	11.5114	4.7475	11.47	15.692	44.2124	7.6829	20.292	31.6495	25.8625	31.3305	1
C5	8.59415	9.27285	5.9441	17.6965	1.7841	8.3942	7.745	5.68985	4.3271	11.6659	9.84475	29.053	6.8758	15.835	14.226	14.5095	13.307	1
C6	7.9287	10.2566	7.5534	18.466	2.2794	8.9099	6.85835	7.98385	3.12515	8.43705	11.106	23.039	9.79905	10.6621	12.1835	14.9891	16.6095	1
C7	8.11315	10.888	4.73885	25.6525	3.7643	9.59535	4.88465	6.8498	3.41785	7.5214	14.0875	37.7115	8.12405	11.1145	22.226	29.659	14.977	1
C8	20.001	21.7925	32.418	32.0695	3.3535	17.479	55.0543	45.299	35.598	43.8108	17.5115	32.6575	6.741	44.942	43.0829	46.2293	28.452	1
C9	14.2135	32.788	41.2835	25.66	3.08155	14.185	48.8974	43.4183	21.6485	25.2	19.8805	44.4746	8.5668	41.7631	27.861	73.6998	26.614	1
C10	10.641	16.084	8.77145	30.612	4.78945	13.4275	20.4335	20.2435	7.76675	16.6395	16.3075	39.2859	9.1205	18.056	18.7425	29.015	29.6825	1
C11	7.76915	8.61165	9.4824	14.2245	2.87175	7.05915	7.39615	6.2684	4.32105	9.0939	11.245	28.374	5.0251	12.983	13.8745	9.11945	13.4375	1
C12	13.8325	45.5062	11.755	36.103	14.082	9.9955	34.207	19.5585	5.71335	14.015	24.781	49.939	9.48	38.9262	52.8571	19.0885	23.682	1
C13	8.30135	12.1575	5.3106	27.233	3.59705	8.5224	6.35865	9.42725	4.51555	8.3178	17.743	30.7225	8.7596	13.314	15.7115	19.2975	32.2765	1
C14	7.0325	7.7045	3.914	13.1005	1.99085	5.87545	4.1148	4.82795	2.24625	6.1212	10.7443	23.9805	3.6884	11.4325	11.394	11.1041	10.4702	1
C15	21.9485	20.1795	6.025	24.563	6.07925	25.858	52.279	54.8333	33.11	29.793	20.8495	17.476	5.2512	37.65	26.3655	20.0205	29.436	1
C16	15.786	25.535	25.5135	29.038	6.58235	23.653	49.1282	45.5866	15.7675	28.0265	28.992	46.5627	10.2599	40.1903	25.972	24.439	39.722	1
C17	11.2575	14.132	4.0719	20.298	3.1204	11.7305	24.8125	22.0985	8.6219	16.2245	18.6285	32.7025	6.7315	26.4315	36.971	17.254	19.6395	1
C18	7.40535	9.8135	10.4795	29.774	3.11805	7.37065	5.737	7.8209	3.69055	9.74355	17.262	33.1235	7.5061	9.8546	21.0305	18.8735	34.801	1
C19	14.5985	24.3935	26.638	57.5866	5.9435	15.0025	42.006	38.9134	15.417	28.3	27.193	38.78	8.5982	39.4615	39.5084	30.389	51.8314	1
C20	10.734	39.8148	15.934	33.616	11.0442	10.0137	19.7975	24.775	6.3425	15.301	44.2541	41.7175	17.8	28.4065	20.141	19.9457	28.6475	1
C21	28.1595	13.29	19.6655	31.7055	4.8044	30.721	59.5053	65.2304	48.6439	33.963	28.2345	41.0373	8.02355	43.0099	30.2775	45.922	28.7035	1
C22	5.9169	5.73505	6.24265	8.8739	1.9821	5.7466	3.37175	5.15145	2.56005	6.07775	10.9963	17.425	4.69745	6.71855	10.5825	5.78735	9.72645	1
C23	10.5325	27.879	37.53	34.493	9.26745	10.0092	10.7032	27.4135	5.4832	13.376	42.2353	36.7	8.719	22.1025	17.128	12.078	32.2375	1
C24	6.94745	6.2075	5.2975	20.411	3.0749	6.08695	3.76425	5.80305	3.0314	8.1178	10.2175	24.8345	5.63435	7.85235	13.9365	14.923	12.8775	1
C25	13.859	43.7078	12.002	46.2657	9.21075	9.037	36.1985	32.9	8.5503	13.8905	45.2753	44.3006	12.302	39.565	34.736	17.1245	32.044	1
C26	43.6905	33.351	24.5865	30.795	7.0286	48.0334	73.3575	78.0049	66.5476	62.9419	42.1114	45.0915	9.21545	47.3904	28.7775	72.9976	22.428	1
C27	9.46545	35.756	4.95185	15.694	6.3951	8.5524	10.3464	17.272	5.64465	11.4642	29.3615	40.0113	8.5048	20.6125	21.5255	14.1775	15.868	1
C28	16.9185	15.318	15.7765	36.6955	7.8921	34.185	52.0437	52.4869	47.8954	42.7149	41.1216	47.5345	12.9935	39.146	24.774	55.6312	24.261	1
C29	9.18495	15.3585	12.5755	53.3976	6.02395	10.001	7.05735	14.8835	6.81955	12.8815	21.6105	32.321	6.12175	15.919	23.701	31.8775	40.6711	1
C30	8.235	10.747	20.7785	26.121	5.6346	8.3942	5.9243	9.9421	6.31745	11.9435	35.6085	34.716	6.30415	13.713	19.3165	18.279	18.918	1
C31	12.716	7.42045	5.0082	29.457	3.41535	20.92	44.9608	43.2059	38.1798	36.16	11.8895	19.195	4.0534	34.3205	11.864	13.833	50.3055	1
C32	14.6385	37.146	10.979	19.7165	10.987	10.3254	16.655	21.498	5.2259	12.049	27.5775	25.5705	9.51295	31.5765	25.665	42.5981	18.87	1
C33	11.3265	21.899	36.399	41.8599	14.5165	15.369	16.102	27.072	5.89725	18.228	30.803	42.348	12.1295	24.111	44.1226	75.6746	41.4196	1
C34	14.829	24.12	3.72805	29.8615	11.5252	14.5005	35.5205	33.947	6.866	17.5765	24.562	22.996	7.2637	35.881	33.0785	25.666	40.0183	1
C35	9.5593	18.953	4.5159	43.9361	19.6495	11.778	9.3615	14.965	5.3375	12.1995	28.24	26.7175	11.958	19.472	42.3368	48.6722	28.705	1
C36	20.266	11.764	19.314	27.133	8.03505	45.7151	52.8254	58.0413	21.823	42.0547	21.965	22.6115	45.8464	47.2736	27.543	77.8469	19.341	1
C37	7.6753	10.6046	6.57375	26.241	5.50125	9.6445	5.06465	9.4242	3.9147	11.4205	9.49335	14.8245	7.83465	12.573	33.7315	41.9569	20.7185	1
C38	10.9345	26.1535	9.6154	38.068	9.47135	13.456	14.574	21.929	4.77915	14.663	13.8255	24.4625	29.657	27.227	34.795	49.3708	42.6078	1
C39	10.5305	18.3765	5.62525	40.4284	8.4621	14.176	15.4535	18.755	6.22985	20.608	34.277	27.0195	7.7395	20.989	36.718	57.8278	25.6325	1
C40	66.761	24.008	12.12	36.731	8.35485	66.6349	80.8028	79.8669	66.9321	64.5556	9.18425	31.1865	12.5725	50.5219	29.578	65.2273	32.098	1
C41	8.84455	6.62125	47.1855	25.6255	7.3063	10.4695	8.68645	13.0035	4.9564	12.235	17.0175	34.5225	7.31715	16.987	18.6085	40.8565	19.592	1
C42	11.1475	7.9376	8.38205	26.2325	11.435	12.125	10.9102	16.11	5.7826	14.4575	25.287	23.2505	7.27295	20.063	21.7775	50.9211	19.065	1
C43	20.275	17.218	7.0061	25.7795	20.36	26.4545	48.0099	49.9787	10.5296	34.1175	22.662	28.5215	5.99285	44.5657	18.331	23.984	24.67	1
C44	17.628	24.0435	47.1855	37.8755	27.5315	17.607	45.535	43.9069	9.27115	22.264	28.492	38.1062	51.4931	35.568	38.177	20.776	29.146	1
C45	8.6658	12.7325	9.08915	22.452	7.08145	8.94145	7.2478	11.7635	4.7776	11.281	9.80065	17.6565	5.0197	14.6625	14.762	36.132	24.037	1
C46	7.3552	6.6436	8.7158	24.5555	4.36135	9.7894	5.3246	8.61125	3.79965	10.343	9.0737	17.034	6.1399	11.472	21.349	17.902	16.092	1
C47	10.4054	25.7015	4.04975	12.189	7.6252	10.0395	9.94265	19.1325	4.411	11.536	11.4912	21.177	5.7929	26.3295	18.018	20.7055	15.1225	1
C48	10.9575	11.1455	5.0047	33.0305	7.3829	9.6303	10.085	13.7355	4.664	10.9175	23.4765	39.0045	6.90505	18.634	23.529	19.2075	22.1045	1
C49	13.553	7.73425	9.07615	34.7245	9.6899	13.4255	25.2665	22.683	7.03435	17.1805	19.873	33.552	6.70915	28.1065	31.592	19.375	18.3795	1
C50	12.516	6.3585	19.597	50.311	8.4128	22.785	21.8555	33.6235	10.0937	18.1675	29.249	42.9175	9.7984	23.695	28.459	51.0861	37.623	1
C51	8.9084	7.3986	9.058	30.625	8.82455	13.7485	8.6572	14.889	6.4667	11.9115	39.035	48.9672	9.6642	17.832	39.7533	49.256	19.16	1
C52	11.495	13.838	9.13325	26.279	14.089	18.814	20.5705	33.632	8.615	22.682	48.0675	39.6497	8.066	26.723	24.5925	54.3947	25.081	1
C53	14.2521	19.156	42.0896	40.4634	12.3035	41.0081	51.6184	49.9468	33.738	33.669	42.7067	38.687	7.14325	46.0471	41.3309	70.8852	50.032	1
C54	23.8035	12.8435	31.6785	79.0834	9.4048	44.2942	57.8572	54.7851	23.845	33.474	38.015	38.2554	8.4726	50.5219	88.6558	50.6699	66.5347	1
C55	11.9505	12.2775	5.61515	14.5965	11.9985	10.499	12.9015	20.8235	6.0157	13.8885	16.553	21.7985	5.1661	31.1485	19.314	20.738	15.374	1
C56	8.1476	5.2597	19.407	15.6555	4.09665	6.27885	6.6338	9.141	3.65475	7.8138	8.5161	20.7525	3.8377	17.633	12.554	9.0683	9.5041	1
C57	11.7845	10.004	35.588	26.697	15.5145	11.0482	17.8805	17.016	5.9785	11.6775	43.044	33.112	8.3444	30.524	20.9305	16.4515	21.247	1
C58	7.83745	7.10165	11.759	26.741	7.2987	9.8302	8.3558	10.8133	4.55785	10.519	28.492	48.235	8.7594	18.2175	48.4313	30.6175	19.1335	1
C59	8.27715	14.333	10.7685	45.2091	9.71625	15.118	12.4855	15.1385	7.17745	11.6545	47.6589	45.3853	9.12195	18.301	43.3235	54.7344	23.3485	1
C60	15.894	7.8845	47.1855	41.0752	12.695	39.9744	43.6678	45.9042	12.529	27.966	45.2202	41.5525	9.0444	39.001	27.5585	66.2847	14.9505	1
C61	11.566	5.54665	16.2045	40.1895	6.84425	26.852	40.8085	25.519	13.6995	22.937	18.3065	24.9095	9.35315	34.6105	16.8255	48.7416	20.9215	1
C62	15.55	12.5605	37.1755	53.3986	8.85035	23.434	53.5039	42.0599	15.491	29.896	48.2812	39.344	7.8222	42.1254	66.0281	55.4761	28.4765	1
C63	9.7268	16.098	7.08545	22.368	15.331	9.7204	13.0255	10.5234	5.74685	10.6367	41.6382	21.061	6.7237	24.4785	30.4795	28.6965	18.255	1
C64	9.01545	10.21	12.471	23.3875	7.0905	5.5357	6.7234	9.9539	3.77545	7.25785	16.7755	34.271	5.2318	17.3685	12.265	12.1961	18.329	1
C65	12.045	8.03585	11.5315	42.4367	8.3018	9.23765	27.333	21.8575	9.21435	10.0925	18.5155	32.051	6.0657	28.4895	21.525	34.678	25.499	1
C66	8.7369	8.91435	7.03495	24.731	9.92255	6.64735	9.5002	10.926	4.5482	8.19785	16.187	27.606	5.9719	16.9075	16.8065	18.2279	26.706	1
C67	10.406	6.6727	17.9205	46.7024	13.1725	15.3925	22.8675	25.9885	11.439	17.0665	27.462	95.2994	7.42495	27.0885	43.743	62.3182	24.053	1
C68	7.5516	10.995	5.96525	38.695	8.5271	7.03155	6.1872	10.2316	4.3801	6.4648	18.9165	23.9085	4.9759	16.4225	14.1875	20.561	38.833	1
C69	8.11485	13.1179	8.7221	15.2875	12.3375	8.9522	9.8729	8.80045	5.42775	9.58585	19.6925	27.3265	6.23565	10.5232	13.056	23.495	18.067	1
C70	7.60065	6.19975	27.386	72.0433	5.9723	7.59945	8.02985	9.3733	5.7199	9.44175	11.4025	98.0701	7.07315	16.317	73.7829	13.0715	31.8155	1
C71	8.9013	16.259	26.7355	14.012	15.017	9.6193	13.7445	29.6085	7.24665	13.558	26.497	23.5885	7.02435	25.2	13.319	24.753	16.0155	1
C72	12.4655	33.149	25.133	61.7514	23.093	22.0625	29.989	38.693	8.9596	16.83	60.9523	61.5977	22.858	33.587	48.2555	73.0192	44.7675	1
C73	10.859	29.4075	39.332	23.161	13.461	10.0801	15.3915	14.0435	4.9847	10.7195	47.0963	40.8949	26.1775	24.6625	21.814	42.226	17.454	1
C74	16.332	42.0108	11.0511	45.9503	32.7305	15.927	51.0758	46.0221	10.0725	15.814	52.9091	66.9808	11.799	38.229	38.778	68.4567	16.505	1
C75	10.1324	22.059	13.7835	76.2294	8.37735	17.3825	36.642	31.6855	12.1745	19.856	45.0099	47.4847	17.732	24.2895	52.5094	56.3654	60.3369	1
C76	10.933	28.396	10.5614	21.016	11.5265	31.4205	51.0742	39.819	11.1022	19.62	45.604	43.9571	10.282	35.5105	28.7805	65.7644	23.4935	1
C77	8.3582	10.555	6.85645	20.7275	5.4318	11.0319	7.96035	12.8795	5.3151	11.938	25.636	29.8535	5.98575	16.2965	22.299	41.6346	22.0555	1
M1	9.45715	13.288	3.86475	19.9235	7.52205	7.68905	6.07985	8.699	4.5156	11.806	12.2995	20.7145	12.4865	12.039	17.4735	37.019	16.118	2
M2	21.669	31.892	17.762	41.3512	16.902	11.7019	44.0397	23.339	7.573	24.9095	27.129	59.4359	12.088	36.709	39.563	67.3998	36.675	2
M3	23.8715	11.9875	4.61405	15.461	6.4484	17.999	51.3392	27.875	11.929	23.6345	13.832	26.3215	9.03915	38.78	15.047	44.2711	17.7345	2
M4	49.3827	16.9925	15.9575	28.0035	9.2226	52.5384	82.3463	61.4485	58.8398	64.2683	15.2445	30.2685	12.988	47.1115	25.525	68.1251	23.216	2
M5	10.626	16.8455	4.80445	28.53	12.6835	8.48665	10.5518	10.6895	6.22455	16.4475	22.174	57.7622	12.232	18.5245	39.548	48.2039	18.0995	2
M6	15.2045	21.9975	25.5985	51.6498	10.9035	13.7195	26.336	15.56	8.0496	17.6155	16.607	22.4435	12.8635	28.153	38.4335	35.95	39.6074	2
M7	11.7415	8.48845	4.5132	18.116	6.9358	7.8087	12.3	13.6755	6.0839	11.1405	10.0393	18.299	6.83815	17.74	8.11105	19.0495	14.0275	2
M8	8.246	7.75445	3.1677	15.465	5.1557	5.48305	4.09785	5.44825	4.0668	9.0957	8.55635	14.7885	7.13835	10.8085	10.7942	17.6425	12.708	2
M9	11.762	20.621	5.9151	24.155	12.6635	6.33865	8.27725	9.31425	4.61245	11.243	12.8535	72.1375	18.37	18.5395	24.632	19.808	16.129	2
M10	18.4645	18.444	4.5759	29.407	15.957	13.2605	37.085	21.4165	8.4032	22.198	19.417	39	12.6595	36.826	17.764	47.5388	25.375	2
M11	39.152	6.91535	9.5612	17.0125	7.3088	26.174	59.6791	45.5563	39.6687	25.463	12.7385	18.4385	7.4403	47.1115	17.5685	41.7775	15.1895	2
M12	8.60035	14.4265	2.62945	16.9245	7.21965	6.2934	7.31785	9.086	4.69805	11.1503	10.9825	17.3765	6.96725	18.88	13.299	15.9505	11.5505	2
M13	11.2855	9.44155	46.5452	22.8805	15.743	7.0892	10.346	15.0455	5.91445	13.6935	12.037	36.228	7.5577	17.866	17.494	22.7125	18.0115	2
M14	9.46555	19.647	4.97355	22.867	13.527	5.48775	8.275	10.6876	4.5215	12.158	13.2715	18.923	9.79275	10.5426	16.0245	48.0232	17.971	2
M15	11.6821	13.8905	7.84195	42.5194	11.5395	10.5111	17.537	13.606	7.48285	19.3485	13.169	26.8525	18.9185	21.7955	23.5305	41.4508	27.634	2
M16	6.69	8.94815	9.59375	39.327	8.3678	5.9858	7.8867	9.67345	4.59705	10.3184	15.082	21.3315	6.715	13.394	28.237	28.0695	19.452	2
M17	12.235	9.08255	3.8606	21.853	4.91235	5.82745	8.7545	12.3365	5.5513	9.58465	7.93205	10.9325	3.6177	20.4015	9.2276	10.3221	15.4115	2
M18	10.0589	7.7877	5.52865	19.8115	8.0284	6.38955	7.50725	7.81295	4.8046	10.2532	10.924	20.144	6.66285	14.5755	15.6955	17.592	13.7875	2
M19	8.09265	8.12115	4.4895	19.966	7.36	4.9118	6.12925	5.4094	4.86955	12.198	9.3791	20.366	7.42215	11.7035	13.331	22.3375	14.7855	2
M20	10.7983	8.8815	5.51465	20.552	7.74345	8.9839	11.6285	9.40825	5.76825	18.573	9.9589	16.731	8.74585	17.789	12.9595	27.226	15.687	2
M21	21.713	39.3536	12.5205	44.4179	29.493	16.581	46.8912	33.63	18.9265	24.234	36.2555	44.1492	15.169	40.9945	30.99	71.7822	32.559	2
M22	11.601	7.1244	5.2017	17.85	5.8082	7.62815	12.5185	9.85985	7.34705	21.6685	12.836	23.8175	7.4331	16.123	15.6295	38.426	10.759	2
M23	14.7185	10.253	4.8374	30.783	9.0328	10.7555	24.42	24.9345	10.704	24.9795	14.9705	28.1095	11.2475	27.647	18.9385	35.588	21.5375	2
M24	10.1235	11.971	8.4463	21.6095	13.87	6.95475	14.263	9.37315	5.5357	15.4245	15.8745	21.0735	13.7135	16.073	32.816	16.626	12.7685	2
M25	17.483	15.634	8.5253	27.7525	10.222	13.9045	41.552	24.8445	11.9615	25.9605	14.3335	23.129	6.94105	28.8435	27.4195	33.857	22.507	2
M26	21.9895	21.705	14.9895	20.0505	7.88085	21.927	50.2291	36.343	22.4935	30.003	25.7865	22.4575	8.63835	41.1948	21.9265	60.4706	23.3865	2
M27	19.3225	30.959	28.1555	26.6685	12.913	17.604	44.8848	36.242	13.8185	25.471	45.4236	27.004	13.2515	35.257	14.1935	57.1003	18.607	2
M28	10.813	17.0875	19.998	28.1235	7.93595	10.4621	9.88325	11.9644	6.3394	14.94	34.422	67.2582	9.71015	14.7035	31.6085	80.8766	20.113	2
M29	9.90995	16.574	9.74245	47.3749	9.47005	9.98055	7.99265	12.2065	5.1853	11.3185	39.753	29.597	11.017	13.7915	20.9705	56.7036	31.1585	2
M30	24.6265	36.122	12.696	27.248	18.5005	21.17	47.5834	45.8193	25.454	33.837	29.581	132.202	12.122	39.473	27.702	66.7128	20.457	2
M31	10.747	14.661	9.69225	12.9745	6.8502	9.16805	11.8805	13.239	5.80915	12.541	18.974	21.3835	9.34375	16.2245	47.3135	21.734	12.984	2
M32	9.4487	18.978	6.47355	23.27	11.1405	9.7477	6.35595	11.6445	5.187	9.90425	31.293	80.5681	10.885	12.6545	15.7575	52.9389	16.5375	2
M33	12.344	12.756	44.9251	10.7445	6.30315	11.2895	13.5085	14.2065	5.9232	13.905	18.8605	14.3455	6.2662	22.7755	13.985	30.359	12.958	2
M34	12.442	16.499	8.2968	13.859	7.8302	12.7305	29.3295	31.1115	7.60275	18.946	20.7975	19.2595	12.536	31.524	18.08	29.613	13.672	2
M35	11.932	12.845	18.1225	24.666	6.31145	9.10375	10.7247	16.376	5.94775	13.141	18.1055	19.32	12.298	22.2285	15.125	19.947	21.66	2
M36	44.9405	25.884	13.109	29.022	21.903	46.5725	65.4775	72.6902	56.6116	54.8469	49.2131	49.2911	13.172	47.0561	17.341	89.4902	35.7035	2
M37	10.843	20.6555	10.783	25.652	11.3655	9.7822	8.9443	15.2885	5.5586	9.3953	29.156	23.9235	11.3092	17.7855	44.5187	22.774	21.629	2
M38	17.2845	11.399	9.2431	12.5925	7.71235	20.7075	45.5247	37.804	19.016	30.2205	16.7095	17.6035	7.68735	35.5055	31.51	55.97	14.772	2
M39	10.5805	17.659	41.9072	14.0855	12.957	6.7595	7.7221	12.5265	4.5019	11.1005	28.1995	16.081	7.41975	17.901	13.4705	22.7565	21.0105	2
M40	11.6415	18.1675	8.3341	34.065	6.0088	8.62425	11.556	14.7335	3.2226	14.106	21.081	64.784	9.70345	19.0145	12.218	68.9988	26.989	2
M41	42.0694	20.492	7.59235	28.949	11.643	23.736	49.5061	66.6041	11.9044	28.379	38.906	33.849	11.6115	47.0561	24.103	51.9862	30.0285	2
M42	12.676	20.164	4.6048	15.3715	14.157	8.8874	10.8456	13.333	4.9552	12.052	25.1405	23.6145	9.4627	28.9175	43.042	31.2645	13.027	2
M43	17.524	18.9085	6.9161	17.373	11.301	17.433	50.3665	33.5255	19.602	31.862	16.081	19.5415	9.9123	38.6915	27.8205	42.0761	11.7925	2
M44	9.0313	13.147	9.28555	39.55	13.9045	10.6889	5.1699	9.2502	6.75445	13.8545	25.0775	46.8592	11.746	11.83	18.658	64.7451	28.5785	2
M45	12.8525	21.736	36.339	16.8885	14.168	11.27	18.2175	23.3175	7.403	18.325	27.0845	50.5399	7.05605	26.7745	13.7585	51.8847	18.593	2
M46	16.6715	16.3965	4.6903	17.055	12.0995	17.928	44.2105	34.915	14.311	24.969	23.2515	20.15	9.2331	37.404	52.7979	43.5433	18.8325	2
M47	14.3445	17.5175	5.5367	16.315	16.6005	13.949	24.169	19.572	13.1702	21.123	23.2755	14.7095	8.5948	28.6595	15.6205	43.97	21.7845	2
M48	58.1256	15.445	21.835	22.436	9.5957	54.3659	77.8955	80.1355	70.8619	55.6928	14.1245	22.691	10.4725	47.0561	11.5155	67.158	23.892	2
M49	10.843	12.6185	8.818	15.1665	7.97945	9.88785	9.04945	13.556	6.60425	13.832	16.536	16.5605	10.2302	16.884	26.461	34.047	15.188	2
M50	10.551	28.639	11.629	33.143	15.8215	8.19635	8.23425	9.1195	6.12355	13.6545	35.7	27.8865	10.2979	22.934	25.7015	47.6194	24.1325	2
M51	11.8245	19.618	10.3606	30.6625	14.1565	10.1455	14.2795	11.8358	7.85485	14.1805	16.568	29.9705	9.057	22.64	37.3185	30.331	18.645	2
M52	8.96215	18.419	3.9303	20.628	8.62505	7.7405	5.5244	7.90285	4.9828	8.9748	20.787	23.6455	8.49895	15.0715	20.935	21.5915	15.8865	2
M53	15.7305	15.126	8.50635	16.9525	13.6905	16.671	32.4935	29.7635	18.48	23.984	21.873	20.9325	13.1235	31.694	39.8566	26.717	18.4155	2
M54	9.6543	19.493	15.05	20.054	11.8385	7.8928	8.2531	11.055	6.1587	10.2473	19.6805	12.4786	19.5175	17.712	20.125	13.996	21.605	2
M55	12.266	16.121	15.952	17.24	13.723	10.1684	11.6625	15.943	8.0849	12.667	14.229	17.234	8.56305	24.148	29.025	41.6424	19.033	2
M56	18.1525	16.184	4.24005	13.784	9.0259	20.1965	44.6929	40.8342	12.473	21.3975	10.5835	18.1245	10.348	41.5837	10.7345	28.3785	16.534	2
M57	8.8863	8.628	2.55145	10.3073	7.15515	5.7174	4.76155	5.555	4.59755	8.6867	11.1845	8.38245	6.12625	11.6385	17.3745	19.7695	9.89085	2
M58	15.9355	26.3495	13.318	49.7001	20.715	11.897	17.592	12.371	10.3105	20.4455	55.0768	56.2089	12.4365	32.329	14.103	61.1672	39.409	2
M59	14.0105	12.3275	7.5761	19.8605	13.2405	18.0455	45.0208	22.397	40.4947	23.986	15.071	18.364	9.83655	30.184	34.729	45.4833	11.583	2
M60	10.1905	24.6295	6.68535	31.877	18.804	8.3748	10.8615	15.7495	5.8361	10.76	19.135	13.0335	7.24315	17.446	28.79	19.197	22.9505	2
M61	9.8551	15.5195	10.3493	27.951	15.693	10.868	8.9782	10.7635	8.3518	14.43	26.318	30.935	9.44855	14.511	21.697	55.8016	19.384	2
M62	41.7786	21.329	24.568	33.532	19.329	46.3623	64.5669	59.6443	61.0153	50.9497	33.8975	29.856	20.362	47.0561	24.8255	87.0934	37.557	2
M63	8.9065	14.972	9.61925	21.37	12.018	8.95625	5.20125	9.69395	4.9944	10.6375	16.266	14.999	10.5667	11.5935	23.154	28.166	17.117	2
M64	14.3315	9.84535	14.5315	23.9155	8.40955	11.5445	20.2685	22.375	10.783	15.408	8.3201	13.3005	15.655	24.7305	19.238	15.6645	15.165	2
M65	8.73265	7.3432	4.2559	13.767	7.7771	6.8472	4.1556	5.86365	4.3079	10.2093	15.452	20.274	5.89675	12.6785	12.241	20.789	13.3385	2
M66	15.5905	20.8865	19.365	21.6815	5.1946	19.7515	44.7315	36.944	10.4511	22.882	17.158	23.3095	8.10695	39.4	22.2305	34.862	21.779	2
M67	6.7616	9.94055	7.0086	16.041	3.3373	7.13215	4.2766	5.4787	2.91175	7.5562	11.7415	15.88	7.32305	10.1451	14.4695	17.352	15.094	2
M68	15.6685	38.2255	16.147	58.5492	11.2175	26.6875	44.6561	44.2729	17.234	33.961	46.1004	44.7164	13.398	34.5605	31.7695	68.5768	35.801	2
M69	11.6575	26.2795	8.41305	32.416	5.81425	14.042	13.7585	13.7115	7.37745	20.147	24.8815	19.094	8.135	18.8435	20.3855	34.862	26.339	2
M70	13.4055	43.2037	5.33625	19.8615	10.5762	12.152	15.596	17.771	6.71935	16.1705	38.68	22.796	6.71905	28.0925	27.9135	57.1631	15.8705	2
M71	69.0668	23.8795	41.8943	37.482	6.1915	74.1445	90.5279	98.0719	70.5288	81.1081	28.661	28.529	5.8697	47.3904	47.2688	123.031	36.8985	2
M72	10.6385	18.316	17.012	34.078	5.82075	9.0019	15.047	16.328	5.11305	9.43275	20.966	26.1295	8.81985	19.4675	15.528	18.661	32.965	2
M73	15.2895	8.2122	6.50415	20.4605	5.6058	22.125	41.6772	42.5245	8.6632	32.904	25.6085	20.1925	7.1478	32.462	13.474	52.695	15.261	2
M74	9.3468	18.921	3.15245	18.0185	3.7662	6.66135	9.5847	6.36915	3.9389	9.17665	11.846	32.306	7.02475	16.2535	18.1805	11.9108	17.4665	2
Mo1	74.5127	49.91	15.0065	46.0719	22.5055	55.497	87.6844	85.1348	69.1873	64.6419	50.9083	62.8223	13.4355	47.3157	70.5865	127.753	42.8368	3
Mo2	25.2795	12.4397	12.499	30.537	6.8264	25.433	45.0679	38.707	16.1245	20.2375	27.575	38.0035	8.86575	38.84	23.271	60.5998	23.8765	3
Mo3	30.015	13.4635	6.04855	32.4475	9.44225	30.2535	52.84	45.0965	28.118	21.7015	41.5706	49.9811	9.6156	35.9955	14.3115	61.8339	23.4475	3
Mo4	27.549	46.978	15.2005	69.7844	31.225	22.8095	54.1592	37.645	17.816	20.8935	62.1174	73.6635	16.8615	38.064	49.3678	94.9043	37.454	3
Mo5	16.8315	18.64	4.17845	24.5855	9.46025	10.2918	18.154	19.9695	7.3097	10.405	26.0075	47.6698	10.5456	20.7965	18.775	48.9089	16.144	3
Mo6	12.656	21.731	4.5175	32.417	12.4545	10.1669	8.6416	15.427	5.51235	8.3095	41.1229	48.5447	12.9065	16.765	17.9455	53.8062	33.879	3
Mo7	15.103	42.0115	6.5751	42.004	16.778	15.3195	22.084	17.6405	7.32455	9.6606	47.0532	73.4932	12.1945	14.2385	58.9483	61.8754	19.718	3
Mo8	29.275	34.91	10.4649	52.8563	14.624	22.0935	42.5566	35.223	12.7425	15.871	43.9853	73.2345	11.924	29.2525	46.1431	80.5606	41.6253	3
Mo9	17.6735	16.457	47.8819	51.3633	19.4955	21.544	25.203	21.3615	9.91775	12.5575	49.2275	72.0736	12.8945	20.303	25.908	64.5213	27.095	3
Mo10	14.77	8.4186	7.97405	28.6915	7.1942	10.615	8.364	13.0055	6.6244	9.1524	14.5165	21.2975	6.2382	18.916	17.4245	138.454	16.3485	3
Mo11	16.2945	16.9135	5.12625	20.217	11.331	9.90185	11.77	18.164	6.11995	8.5808	26.41	29.798	8.88425	21.872	17.906	26.419	13.89	3
Mo12	14.7845	28.819	17.354	38.2665	25.5605	13.3455	14.809	21.9415	9.02375	9.8231	49.1174	71.6551	13.936	20.466	23.097	45.9769	22.903	3
Mo13	15.3205	24.5075	5.0189	25.8955	12.9845	12.014	13.93	18.6105	7.9134	11.0955	29.574	45.0032	8.95495	19.253	13.435	49.0173	18.034	3
Mo14	11.5355	17.54	9.13465	28.5805	14.625	9.2713	7.63165	13.0015	5.3569	8.0659	33.8875	42.0231	9.482	13.421	13.2975	42.8766	21.8725	3
Mo15	42.0782	44.178	29.777	25.385	47.7178	11.6115	41.8042	32.935	9.16235	12.2415	43.8165	27.703	7.90985	36.36	12.1645	29.002	19.172	3
Mo16	17.1445	31.0885	8.0948	76.517	16.039	14.317	20.8535	23.3345	9.26645	13.197	44.4881	53.489	12.0105	23.6035	30.0295	51.3333	44.0937	3
Mo17	24.276	17.997	15.556	53.7086	12.989	15.116	42.8137	25.1575	10.6625	11.607	24.218	46.0421	8.52085	34.9665	23.039	43.5825	43.5238	3
Mo18	17.4075	28.1745	9.80785	65.2854	29.6975	17.0405	24.616	21.9855	9.84125	11.306	48.1229	67.388	10.8545	25.203	45.1054	57.0796	35.961	3
Mo19	11.9115	19.512	6.5243	31.284	17.3275	8.75225	9.16925	10.6555	5.041	7.21015	32.561	42.1535	8.45015	13.3355	14.2535	28.916	17.583	3
Mo20	20.7255	44.111	25.1585	53.7525	44.4578	13.1385	34.1025	27.3805	8.5024	10.3053	51.7046	57.3291	16.814	27.8145	43.4135	64.3483	40.4809	3
Mo21	20.97	49.9732	27.7405	82.5848	43.5215	20.336	41.9138	33.8025	13.118	13.8865	63.3119	126.225	20.976	26.6155	108.684	138.454	48.4512	3
Mo22	20.508	33.513	32.7955	57.0878	34.2685	26.042	42.1958	20.077	17.5195	13.971	51.8349	63.3733	13.2305	30.027	27.858	95.1211	18.437	3
Mo23	74.5127	25.9235	19.556	57.4531	21.5045	55.497	72.0643	80.6723	67.1055	57.4777	20.809	52.7992	22.2875	47.3157	42.6322	108.18	43.5613	3
Mo24	12.1075	19.693	8.1488	48.5788	20.3315	15.338	15.7825	18.8915	10.1258	12.2495	27.724	48.6414	9.8495	19.885	14.2525	60.406	23.0855	3
Mo25	14.1945	16.8425	10.6695	32.9005	17.4375	10.577	17.0925	13.592	7.15165	8.90505	22.28	57.3649	8.49715	22.417	16.966	27.526	17.772	3
Mo26	22.078	28.9915	11.827	44.2475	31.822	10.2154	24.3875	13.7405	7.2829	10.0757	44.1083	56.9085	14.744	23.5175	25.0915	69.2318	21.1595	3
Mo27	14.997	17.7945	12.053	35.954	21.3415	13.6225	17.508	13.337	8.35145	11.935	25.3465	44.7298	8.90045	20.325	11.273	48.9158	16.3035	3
Mo28	18.553	32.428	44.5856	35.186	28.471	16.2565	23.654	21.4435	10.8146	11.3022	47.5339	46.04	10.6845	26.357	16.2845	43.4256	23.6625	3
Mo29	21.8655	25.2525	5.99425	44.9541	14.0335	17.63	50.0906	28.998	11.6785	12.2062	23.596	43.3922	5.7198	32.4095	13.825	37.822	35.768	3
Mo30	8.7371	9.74855	5.14205	28.7065	9.4449	7.19355	4.3417	6.4081	4.038	5.3733	10.9835	16.3005	5.2409	10.173	7.712	11.153	15.109	3
Mo31	12.2675	19.0205	47.8819	23.8405	12.361	7.30055	9.18315	8.02765	4.7828	6.173	13.4386	28.2275	4.56105	19.6865	7.2832	14.904	13.7705	3
Mo32	13.6205	17.6735	17.746	37.908	26.7325	9.91785	11.279	12.3005	7.0759	9.96365	45.4202	38.2835	9.09615	21.444	9.45735	44.113	17.6685	3
Mo33	17.2035	17.0415	9.989	55.517	43.2412	12.661	33.211	17.95	8.43365	10.8045	24.747	110.269	10.477	30.014	22.7905	58.3114	39.752	3
Mo34	9.7897	7.5265	6.8586	19.0445	12.959	8.16995	4.54	5.7193	5.23925	6.3056	16.8735	39.447	9.5381	11.89	11.299	19.3295	12.5505	3
Mo35	13.523	14.6755	6.91835	23.8305	12.8725	8.4943	7.98915	8.2285	5.3275	7.502	14.7495	27.358	5.18815	19.204	10.244	21.771	19.2215	3
Mo36	15.856	27.334	11.2888	46.8224	39.647	13.4485	23.397	17.388	8.2652	11.821	52.655	58.3512	9.4905	17.3635	20.055	68.5283	21.4765	3
Mo37	18.599	27.912	26.7685	53.4351	44.3453	28.2675	44.0394	25.9215	19.4565	16.7945	56.0917	68.1535	15.9245	22.375	23.196	91.6471	22.113	3
Mo38	22.4405	30.676	47.8819	39.1956	25.3595	21.781	43.6056	22.1235	17.24	14.8835	24.1645	57.6467	6.4304	36.1385	26.275	58.5675	24.6055	3
Mo39	15.7775	19.1465	4.9121	20.949	15.127	11.613	18.085	16.3275	9.84705	9.78075	8.6921	28.93	5.4433	28.5715	8.52435	25.964	11.0625	3
Mo40	28.384	12.475	8.2833	30.92	16.955	24.538	48.1607	35.114	19.6	16.6355	13.5645	26.217	5.14905	33.3885	7.786	51.0911	17.0475	3
Mo41	16.0005	29.268	8.45405	31.6115	8.95615	9.77005	16.278	20.256	6.85035	10.0115	47.6671	44.3189	13.785	29.702	17.6515	34.6355	24.298	3
Mo42	17.767	10.4592	10.862	34.9785	4.1813	13.9745	31.6055	20.5625	16.337	16.621	20.576	42.1183	6.15935	30.6245	24.7025	20.028	30.57	3
Mo43	23.423	48.1568	38.307	56.0645	24.4425	25.9455	47.4712	49.2009	46.4581	29.035	68.1064	75.3875	25.709	38.448	49.667	90.5808	35.5655	3
Mo44	9.9505	10.9945	6.12215	63.3212	5.65105	9.7266	6.26665	9.59185	6.0714	9.68425	34.3295	57.6114	7.57805	12.775	97.5788	42.1218	33.974	3
Mo45	11.0255	20.7995	5.8793	29.7735	6.7468	9.0253	7.20675	10.2005	5.6338	10.455	35.483	20.2825	8.1819	16.534	11.69	36.23	18.594	3
Mo46	23.6195	28.251	6.05515	29.881	6.70655	19.6635	41.9342	34.864	28.1705	23.4185	43.8382	43.0876	7.98555	35.8105	17.9605	54.0187	19.4995	3
Mo47	21.314	27.2245	12.6105	25.401	8.8081	16.9565	43.2548	32.429	16.488	23.8425	47.163	42.057	15.467	30.137	34.214	45.5293	19.1185	3
Mo48	12.1765	21.1255	6.8119	32.5155	9.0978	11.149	8.56145	15.4445	7.0711	12.206	29.581	42.7117	10.979	16.9755	20.163	49.1335	19.768	3
Mo49	27.652	63.0573	37.875	38.0245	21.419	18.6035	44.6384	47.2263	27.1875	19.0005	54.6913	46.0971	12.615	43.0319	25.279	64.6956	19.3385	3
Mo50	64.0696	26.1065	9.2769	50.3666	11.986	48.3974	76.3452	76.9826	67.2516	48.329	49.5491	56.1605	12.422	47.2785	51.6043	60.4778	52.6051	3
Mo51	55.0494	20.1245	44.8245	47.8026	9.65755	46.873	67.2096	69.568	60.9136	45.3099	56.7838	54.9694	14.1805	47.2785	28.7685	54.9415	19.6155	3
Mo52	16.094	29.376	19.848	37.577	9.90575	13.397	21.6345	19.7265	11.377	17.8445	53.7457	43.8881	10.4447	24.4285	18.899	53.9204	19.206	3
Mo53	17.8225	54.9347	8.20445	60.6405	26.9505	15.455	34.8765	38.383	12.856	20.3645	73.5168	61.7508	17.649	33.625	35.128	58.8712	50.9634	3
Mo54	46.1611	58.9568	44.8245	46.6284	44.0106	16.6775	50.6247	57.3924	27.683	26.412	87.563	74.0063	15.316	47.2785	41.9354	76.2037	33.2905	3
Mo55	14.2875	29.955	13.4715	50.7372	14.3285	14.5965	13.806	17.121	10.0535	16.425	67.452	51.3918	14.947	21.789	24.6935	50.1874	20.3255	3
Mo56	12.7725	37.284	22.6785	66.1954	13.617	19.1095	11.499	16.0235	14.341	19.0715	66.6728	64.2999	21.259	17.66	34.049	68.1874	14.5445	3
Mo57	37.2835	11.3023	5.9792	24.7605	6.021	18.2295	47.5795	44.9241	44.433	22.905	37.9	28.0905	6.19425	42.9957	10.978	29.004	14.063	3
Mo58	18.9855	32.888	33.147	27.399	12.9785	12.64	33.602	34.323	10.5749	14.8085	60.3006	51.5755	14.279	34.359	28.8825	64.6112	39.752	3
Mo59	14.1225	30.054	14.309	65.2185	33.3025	14.8395	17.622	28.865	19.35	19.099	85.7595	95.5333	22.658	23.42	56.7189	94.829	18.4255	3
Mo60	10.7105	14.602	9.7695	45.8248	6.5669	9.101	6.9057	8.6999	7.13205	8.78505	53.1353	39.048	6.1093	16.944	21.7205	40.4309	18.1415	3
Mo61	10.9675	27.9595	4.73285	43.1803	13.3135	9.85995	13.0705	14.4785	10.1419	13.325	57.9098	35.616	9.6082	18.5555	14.8855	51.7892	20.7835	3
Mo62	15.022	17.328	7.4415	20.67	8.7226	10.3591	15.0155	16.3625	11.0435	15.468	53.2555	54.6906	8.8937	24.763	43.0833	49.3466	12.3005	3
Mo63	15.997	20.925	8.6058	50.578	14.9335	13.087	15.8245	31.1885	38.7509	20.658	68.0208	53.6072	15.4725	23.473	35.3765	53.1335	11.584	3
S1	52.0061	14.642	44.8245	49.6415	7.6668	44.6295	64.9425	64.0016	64.3029	21.408	51.1861	35.888	13.5365	47.2785	21.895	59.4543	18.1775	3
S2	18.9875	30.1805	11.4145	44.4149	14.5315	13.807	31.808	32.7575	12.3625	15.836	49.9006	49.0158	11.4485	37.1335	23.117	60.6674	26.787	3
S3	16.988	32.6405	15.1335	44.5438	14.013	10.742	40.1932	30.889	9.956	12.4095	48.3676	76.1246	11.5145	33.568	27.801	40.4005	30.3235	3
S4	12.8175	37.794	12.091	66.139	41.9837	15.468	28.9945	32.1325	38.2	21.3155	78.7561	94.5238	23.1675	24.973	58.9442	113.436	20.598	3
S5	11.5655	14.3375	8.5681	43.3817	9.3152	9.96335	9.92865	12.7445	8.18455	11.1915	55.5468	42.9546	8.3652	17.928	25.3025	45.4941	19.371	3
S6	51.3813	47.5417	39.672	58.0222	18.496	48.6066	64.2904	67.7215	64.3004	31.934	63.8775	63.9873	14.8795	47.2785	48.4153	91.5925	30.758	3
S7	11.6055	13.8555	15.348	49.6616	12.9525	11.587	12.8095	14.17	13.273	15.309	61.3711	56.3485	15.723	16.1385	34.114	64.3607	17.176	3
S8	20.9235	23.734	21.524	76.2457	18.127	28.4025	43.6466	40.7563	52.1339	32.727	77.1306	73.7318	37.628	34.9655	46.429	91.1499	25.507	3
S9	15.6985	21.6775	2.53835	29.498	9.74875	12.341	22.527	20.9245	11.392	11.4509	20.834	28.851	11.131	37.6035	13.51	18.609	21.518	3
S10	12.5635	21.897	7.2752	42.7432	18.521	9.0182	20.374	16.37	9.1975	12.832	57.2162	29.1345	13.4565	22.1035	20.5965	61.7564	26.637	3
S11	9.41825	10.979	5.2668	26.937	7.99035	9.839	15.5365	11.268	9.39265	8.6909	26.9665	28.1845	7.53765	18.758	10.9516	46.0141	12.134	3
S12	10.833	19.005	4.6939	46.4653	18.84	9.7955	15.535	13.462	11.0912	12.2565	51.7734	43.8353	10.759	19.931	17.138	46.2998	22.94	3
S13	13.558	19.55	10.6054	43.2185	11.0855	12.6575	22.495	20.2235	11.9198	10.577	48.6058	58.9947	8.34495	26.7735	43.1185	57.3208	15.7805	3
S14	15.1545	26.278	9.3145	55.2487	21.9675	20.7945	23.883	39.6551	25.241	13.423	60.3237	60.0591	12.8765	24.6125	32.7005	66.2576	14.685	3
S15	10.876	28.634	8.66025	44.0443	14.8395	11.163	12.9185	13.8315	10.3486	13.3545	54.585	44.8701	41.3977	19.6625	14.514	50.3349	15.8445	3
S16	18.019	30.591	7.1368	43.4945	11.238	15.323	41.8575	29.939	35.015	17.952	25.162	31.7875	6.82955	37.543	14.6115	23.863	13.573	3
S17	15.074	11.0645	3.9822	20.338	9.4484	12.357	26.0715	29.4705	14.3925	15.939	29.459	23.236	7.5189	29.4045	10.7195	22.002	13.0185	3
S18	13.097	27.9245	9.57935	30.903	13.051	11.1982	21.878	18.059	7.5804	16.5065	29.123	50.4219	16.6725	20.7415	48.8748	62.2248	40.4619	3
S19	13.9215	28.905	11.1475	22.431	18.7675	12.0445	14.392	19.282	7.71335	18.181	52.2907	69.2261	26.608	20.302	45.008	74.6257	32.272	3
S20	14.778	12.116	13.5085	23.927	7.6345	14.561	15.341	17.1475	8.4205	15.8215	22.885	64.1049	9.7647	21.358	31.517	44.9479	13.549	3
S21	17.625	34.0075	6.2131	33.58	11.915	9.0539	21.7745	9.85245	6.86125	20.003	30.964	43.4266	12.0295	29.991	23.432	47.2375	25.5095	3
S22	13.7985	12.7425	10.3997	46.9333	13.2356	18.407	18.215	19.714	9.56485	21.8635	46.8388	58.5408	15.985	19.639	55.8122	68.0255	23.78	3
S23	18.532	23.427	21.384	73.9801	41.5517	23.194	36.254	27.4175	26.11	36.382	68.3495	98.7156	31.605	20.9185	73.862	114.642	28.5655	3
S24	15.7355	44.7819	9.4402	34.9345	16.9115	12.8825	20.4	19.685	6.40535	17.9605	20.606	63.0513	23.028	21.3405	62.8876	64.0463	33.251	3
S25	13.1635	22.187	19.4155	28.557	10.8735	11.4945	10.0972	11.555	5.4314	12.1435	20.353	40.9627	11.4235	15.356	24.2485	57.1518	22.254	3
S26	21.4515	43.6699	6.33435	35.67	31.772	14.725	37.294	25.4065	9.75755	25.444	48.251	72.4872	22.303	27.911	46.7014	67.905	43.9272	3
S27	22.949	23.814	9.59245	45.7095	14.071	17.0335	46.0683	25.919	12.2306	25.74	30.728	69.8741	15.8885	40.8375	76.8058	59.1194	55.6633	3
S28	21.986	21.5165	4.9216	31.3595	12.9535	19.3235	45.5552	26.122	13.122	28.1785	18.846	33.901	12.246	34.408	22.451	50.73	21.9115	3
S29	28.876	56.9214	33.514	96.7602	55.369	53.0534	53.5298	45.3504	52.3908	54.5213	79.8761	128.769	54.7316	24.3695	85.947	124.167	46.5245	3
S30	22.142	31.399	13.5905	67.5463	27.461	29.5455	58.4448	48.7865	13.1725	28.2405	48.421	90.5851	31.9515	24.7675	63.1284	100.167	31.607	3
S31	12.504	24.664	11.6978	27.166	16.5275	8.01935	12.6575	11.2902	6.5787	11.3065	23.9965	44.641	12.566	19.0475	41.2343	53.2746	24.8745	3
S32	12.8615	13.39	3.76615	27.0135	8.13035	10.3865	12.463	12.8845	6.87455	17.214	15.397	39.263	11.381	20.0355	26.0345	24.316	18.284	3

## Sheet: Figure 5a
Genes	AGTR1-aab	AGTR2-aab	ACE2-aab	MAS1-aab	BDKRB1-aab	ADRA1A-aab	ADRB1-aab	ADRB2-aab	CHRM3-aab	CHRM4-aab	CHRM5-aab	CXCR3-aab	F2R-aab	C5AR1-aab	CHRNA1-aab	STAB1-aab	NRP1-aab		#key for corr2 legend
C1	6.60065	10.8284	4.6486	24.091	5.17395	8.64835	5.08165	6.3062	3.1227	9.0402	14.2705	32.3755	9.70635	11.6655	15.248	12.157	20.59		1	AGTR1-aab
C2	62.4539	12.7355	7.3568	16.5995	3.7594	61.8184	87.086	98.0719	70.5288	74.5595	14.7245	33.8585	6.0373	47.3904	17.4875	46.1962	19.2045		2	AGTR2-aab
C3	33.661	51.786	14.441	61.6004	11.4055	47.6739	64.6953	60.0752	53.0564	50.5149	44.1506	55.3898	15.6545	47.3904	44.6974	61.9693	50.4341		3	ACE2-aab
C4	9.7291	23.0075	24.177	46.1417	4.66915	10.2227	10.8308	11.5114	4.7475	11.47	15.692	44.2124	7.6829	20.292	31.6495	25.8625	31.3305		4	MAS1-aab
C5	8.59415	9.27285	5.9441	17.6965	1.7841	8.3942	7.745	5.68985	4.3271	11.6659	9.84475	29.053	6.8758	15.835	14.226	14.5095	13.307		5	BDKRB1-aab
C6	7.9287	10.2566	7.5534	18.466	2.2794	8.9099	6.85835	7.98385	3.12515	8.43705	11.106	23.039	9.79905	10.6621	12.1835	14.9891	16.6095		6	ADRA1A-aab
C7	8.11315	10.888	4.73885	25.6525	3.7643	9.59535	4.88465	6.8498	3.41785	7.5214	14.0875	37.7115	8.12405	11.1145	22.226	29.659	14.977		7	ADRB1-aab
C8	20.001	21.7925	32.418	32.0695	3.3535	17.479	55.0543	45.299	35.598	43.8108	17.5115	32.6575	6.741	44.942	43.0829	46.2293	28.452		8	ADRB2-aab
C9	14.2135	32.788	41.2835	25.66	3.08155	14.185	48.8974	43.4183	21.6485	25.2	19.8805	44.4746	8.5668	41.7631	27.861	73.6998	26.614		9	CHRM3-aab
C10	10.641	16.084	8.77145	30.612	4.78945	13.4275	20.4335	20.2435	7.76675	16.6395	16.3075	39.2859	9.1205	18.056	18.7425	29.015	29.6825		10	CHRM4-aab
C11	7.76915	8.61165	9.4824	14.2245	2.87175	7.05915	7.39615	6.2684	4.32105	9.0939	11.245	28.374	5.0251	12.983	13.8745	9.11945	13.4375		11	CHRM5-aab
C12	13.8325	45.5062	11.755	36.103	14.082	9.9955	34.207	19.5585	5.71335	14.015	24.781	49.939	9.48	38.9262	52.8571	19.0885	23.682		12	CXCR3-aab
C13	8.30135	12.1575	5.3106	27.233	3.59705	8.5224	6.35865	9.42725	4.51555	8.3178	17.743	30.7225	8.7596	13.314	15.7115	19.2975	32.2765		13	F2R-aab
C14	7.0325	7.7045	3.914	13.1005	1.99085	5.87545	4.1148	4.82795	2.24625	6.1212	10.7443	23.9805	3.6884	11.4325	11.394	11.1041	10.4702		14	C5AR1-aab
C15	21.9485	20.1795	6.025	24.563	6.07925	25.858	52.279	54.8333	33.11	29.793	20.8495	17.476	5.2512	37.65	26.3655	20.0205	29.436		15	CHRNA1-aab
C16	15.786	25.535	25.5135	29.038	6.58235	23.653	49.1282	45.5866	15.7675	28.0265	28.992	46.5627	10.2599	40.1903	25.972	24.439	39.722		16	STAB1-aab
C17	11.2575	14.132	4.0719	20.298	3.1204	11.7305	24.8125	22.0985	8.6219	16.2245	18.6285	32.7025	6.7315	26.4315	36.971	17.254	19.6395		17	NRP1-aab
C18	7.40535	9.8135	10.4795	29.774	3.11805	7.37065	5.737	7.8209	3.69055	9.74355	17.262	33.1235	7.5061	9.8546	21.0305	18.8735	34.801
C19	14.5985	24.3935	26.638	57.5866	5.9435	15.0025	42.006	38.9134	15.417	28.3	27.193	38.78	8.5982	39.4615	39.5084	30.389	51.8314
C20	10.734	39.8148	15.934	33.616	11.0442	10.0137	19.7975	24.775	6.3425	15.301	44.2541	41.7175	17.8	28.4065	20.141	19.9457	28.6475
C21	28.1595	13.29	19.6655	31.7055	4.8044	30.721	59.5053	65.2304	48.6439	33.963	28.2345	41.0373	8.02355	43.0099	30.2775	45.922	28.7035
C22	5.9169	5.73505	6.24265	8.8739	1.9821	5.7466	3.37175	5.15145	2.56005	6.07775	10.9963	17.425	4.69745	6.71855	10.5825	5.78735	9.72645
C23	10.5325	27.879	37.53	34.493	9.26745	10.0092	10.7032	27.4135	5.4832	13.376	42.2353	36.7	8.719	22.1025	17.128	12.078	32.2375
C24	6.94745	6.2075	5.2975	20.411	3.0749	6.08695	3.76425	5.80305	3.0314	8.1178	10.2175	24.8345	5.63435	7.85235	13.9365	14.923	12.8775
C25	13.859	43.7078	12.002	46.2657	9.21075	9.037	36.1985	32.9	8.5503	13.8905	45.2753	44.3006	12.302	39.565	34.736	17.1245	32.044
C26	43.6905	33.351	24.5865	30.795	7.0286	48.0334	73.3575	78.0049	66.5476	62.9419	42.1114	45.0915	9.21545	47.3904	28.7775	72.9976	22.428
C27	9.46545	35.756	4.95185	15.694	6.3951	8.5524	10.3464	17.272	5.64465	11.4642	29.3615	40.0113	8.5048	20.6125	21.5255	14.1775	15.868
C28	16.9185	15.318	15.7765	36.6955	7.8921	34.185	52.0437	52.4869	47.8954	42.7149	41.1216	47.5345	12.9935	39.146	24.774	55.6312	24.261
C29	9.18495	15.3585	12.5755	53.3976	6.02395	10.001	7.05735	14.8835	6.81955	12.8815	21.6105	32.321	6.12175	15.919	23.701	31.8775	40.6711
C30	8.235	10.747	20.7785	26.121	5.6346	8.3942	5.9243	9.9421	6.31745	11.9435	35.6085	34.716	6.30415	13.713	19.3165	18.279	18.918
C31	12.716	7.42045	5.0082	29.457	3.41535	20.92	44.9608	43.2059	38.1798	36.16	11.8895	19.195	4.0534	34.3205	11.864	13.833	50.3055
C32	14.6385	37.146	10.979	19.7165	10.987	10.3254	16.655	21.498	5.2259	12.049	27.5775	25.5705	9.51295	31.5765	25.665	42.5981	18.87
C33	11.3265	21.899	36.399	41.8599	14.5165	15.369	16.102	27.072	5.89725	18.228	30.803	42.348	12.1295	24.111	44.1226	75.6746	41.4196
C34	14.829	24.12	3.72805	29.8615	11.5252	14.5005	35.5205	33.947	6.866	17.5765	24.562	22.996	7.2637	35.881	33.0785	25.666	40.0183
C35	9.5593	18.953	4.5159	43.9361	19.6495	11.778	9.3615	14.965	5.3375	12.1995	28.24	26.7175	11.958	19.472	42.3368	48.6722	28.705
C36	20.266	11.764	19.314	27.133	8.03505	45.7151	52.8254	58.0413	21.823	42.0547	21.965	22.6115	45.8464	47.2736	27.543	77.8469	19.341
C37	7.6753	10.6046	6.57375	26.241	5.50125	9.6445	5.06465	9.4242	3.9147	11.4205	9.49335	14.8245	7.83465	12.573	33.7315	41.9569	20.7185
C38	10.9345	26.1535	9.6154	38.068	9.47135	13.456	14.574	21.929	4.77915	14.663	13.8255	24.4625	29.657	27.227	34.795	49.3708	42.6078
C39	10.5305	18.3765	5.62525	40.4284	8.4621	14.176	15.4535	18.755	6.22985	20.608	34.277	27.0195	7.7395	20.989	36.718	57.8278	25.6325
C40	66.761	24.008	12.12	36.731	8.35485	66.6349	80.8028	79.8669	66.9321	64.5556	9.18425	31.1865	12.5725	50.5219	29.578	65.2273	32.098
C41	8.84455	6.62125	47.1855	25.6255	7.3063	10.4695	8.68645	13.0035	4.9564	12.235	17.0175	34.5225	7.31715	16.987	18.6085	40.8565	19.592
C42	11.1475	7.9376	8.38205	26.2325	11.435	12.125	10.9102	16.11	5.7826	14.4575	25.287	23.2505	7.27295	20.063	21.7775	50.9211	19.065
C43	20.275	17.218	7.0061	25.7795	20.36	26.4545	48.0099	49.9787	10.5296	34.1175	22.662	28.5215	5.99285	44.5657	18.331	23.984	24.67
C44	17.628	24.0435	47.1855	37.8755	27.5315	17.607	45.535	43.9069	9.27115	22.264	28.492	38.1062	51.4931	35.568	38.177	20.776	29.146
C45	8.6658	12.7325	9.08915	22.452	7.08145	8.94145	7.2478	11.7635	4.7776	11.281	9.80065	17.6565	5.0197	14.6625	14.762	36.132	24.037
C46	7.3552	6.6436	8.7158	24.5555	4.36135	9.7894	5.3246	8.61125	3.79965	10.343	9.0737	17.034	6.1399	11.472	21.349	17.902	16.092
C47	10.4054	25.7015	4.04975	12.189	7.6252	10.0395	9.94265	19.1325	4.411	11.536	11.4912	21.177	5.7929	26.3295	18.018	20.7055	15.1225
C48	10.9575	11.1455	5.0047	33.0305	7.3829	9.6303	10.085	13.7355	4.664	10.9175	23.4765	39.0045	6.90505	18.634	23.529	19.2075	22.1045
C49	13.553	7.73425	9.07615	34.7245	9.6899	13.4255	25.2665	22.683	7.03435	17.1805	19.873	33.552	6.70915	28.1065	31.592	19.375	18.3795
C50	12.516	6.3585	19.597	50.311	8.4128	22.785	21.8555	33.6235	10.0937	18.1675	29.249	42.9175	9.7984	23.695	28.459	51.0861	37.623
C51	8.9084	7.3986	9.058	30.625	8.82455	13.7485	8.6572	14.889	6.4667	11.9115	39.035	48.9672	9.6642	17.832	39.7533	49.256	19.16
C52	11.495	13.838	9.13325	26.279	14.089	18.814	20.5705	33.632	8.615	22.682	48.0675	39.6497	8.066	26.723	24.5925	54.3947	25.081
C53	14.2521	19.156	42.0896	40.4634	12.3035	41.0081	51.6184	49.9468	33.738	33.669	42.7067	38.687	7.14325	46.0471	41.3309	70.8852	50.032
C54	23.8035	12.8435	31.6785	79.0834	9.4048	44.2942	57.8572	54.7851	23.845	33.474	38.015	38.2554	8.4726	50.5219	88.6558	50.6699	66.5347
C55	11.9505	12.2775	5.61515	14.5965	11.9985	10.499	12.9015	20.8235	6.0157	13.8885	16.553	21.7985	5.1661	31.1485	19.314	20.738	15.374
C56	8.1476	5.2597	19.407	15.6555	4.09665	6.27885	6.6338	9.141	3.65475	7.8138	8.5161	20.7525	3.8377	17.633	12.554	9.0683	9.5041
C57	11.7845	10.004	35.588	26.697	15.5145	11.0482	17.8805	17.016	5.9785	11.6775	43.044	33.112	8.3444	30.524	20.9305	16.4515	21.247
C58	7.83745	7.10165	11.759	26.741	7.2987	9.8302	8.3558	10.8133	4.55785	10.519	28.492	48.235	8.7594	18.2175	48.4313	30.6175	19.1335
C59	8.27715	14.333	10.7685	45.2091	9.71625	15.118	12.4855	15.1385	7.17745	11.6545	47.6589	45.3853	9.12195	18.301	43.3235	54.7344	23.3485
C60	15.894	7.8845	47.1855	41.0752	12.695	39.9744	43.6678	45.9042	12.529	27.966	45.2202	41.5525	9.0444	39.001	27.5585	66.2847	14.9505
C61	11.566	5.54665	16.2045	40.1895	6.84425	26.852	40.8085	25.519	13.6995	22.937	18.3065	24.9095	9.35315	34.6105	16.8255	48.7416	20.9215
C62	15.55	12.5605	37.1755	53.3986	8.85035	23.434	53.5039	42.0599	15.491	29.896	48.2812	39.344	7.8222	42.1254	66.0281	55.4761	28.4765
C63	9.7268	16.098	7.08545	22.368	15.331	9.7204	13.0255	10.5234	5.74685	10.6367	41.6382	21.061	6.7237	24.4785	30.4795	28.6965	18.255
C64	9.01545	10.21	12.471	23.3875	7.0905	5.5357	6.7234	9.9539	3.77545	7.25785	16.7755	34.271	5.2318	17.3685	12.265	12.1961	18.329
C65	12.045	8.03585	11.5315	42.4367	8.3018	9.23765	27.333	21.8575	9.21435	10.0925	18.5155	32.051	6.0657	28.4895	21.525	34.678	25.499
C66	8.7369	8.91435	7.03495	24.731	9.92255	6.64735	9.5002	10.926	4.5482	8.19785	16.187	27.606	5.9719	16.9075	16.8065	18.2279	26.706
C67	10.406	6.6727	17.9205	46.7024	13.1725	15.3925	22.8675	25.9885	11.439	17.0665	27.462	95.2994	7.42495	27.0885	43.743	62.3182	24.053
C68	7.5516	10.995	5.96525	38.695	8.5271	7.03155	6.1872	10.2316	4.3801	6.4648	18.9165	23.9085	4.9759	16.4225	14.1875	20.561	38.833
C69	8.11485	13.1179	8.7221	15.2875	12.3375	8.9522	9.8729	8.80045	5.42775	9.58585	19.6925	27.3265	6.23565	10.5232	13.056	23.495	18.067
C70	7.60065	6.19975	27.386	72.0433	5.9723	7.59945	8.02985	9.3733	5.7199	9.44175	11.4025	98.0701	7.07315	16.317	73.7829	13.0715	31.8155
C71	8.9013	16.259	26.7355	14.012	15.017	9.6193	13.7445	29.6085	7.24665	13.558	26.497	23.5885	7.02435	25.2	13.319	24.753	16.0155
C72	12.4655	33.149	25.133	61.7514	23.093	22.0625	29.989	38.693	8.9596	16.83	60.9523	61.5977	22.858	33.587	48.2555	73.0192	44.7675
C73	10.859	29.4075	39.332	23.161	13.461	10.0801	15.3915	14.0435	4.9847	10.7195	47.0963	40.8949	26.1775	24.6625	21.814	42.226	17.454
C74	16.332	42.0108	11.0511	45.9503	32.7305	15.927	51.0758	46.0221	10.0725	15.814	52.9091	66.9808	11.799	38.229	38.778	68.4567	16.505
C75	10.1324	22.059	13.7835	76.2294	8.37735	17.3825	36.642	31.6855	12.1745	19.856	45.0099	47.4847	17.732	24.2895	52.5094	56.3654	60.3369
C76	10.933	28.396	10.5614	21.016	11.5265	31.4205	51.0742	39.819	11.1022	19.62	45.604	43.9571	10.282	35.5105	28.7805	65.7644	23.4935
C77	8.3582	10.555	6.85645	20.7275	5.4318	11.0319	7.96035	12.8795	5.3151	11.938	25.636	29.8535	5.98575	16.2965	22.299	41.6346	22.0555
M1	9.45715	13.288	3.86475	19.9235	7.52205	7.68905	6.07985	8.699	4.5156	11.806	12.2995	20.7145	12.4865	12.039	17.4735	37.019	16.118
M2	21.669	31.892	17.762	41.3512	16.902	11.7019	44.0397	23.339	7.573	24.9095	27.129	59.4359	12.088	36.709	39.563	67.3998	36.675
M3	23.8715	11.9875	4.61405	15.461	6.4484	17.999	51.3392	27.875	11.929	23.6345	13.832	26.3215	9.03915	38.78	15.047	44.2711	17.7345
M4	49.3827	16.9925	15.9575	28.0035	9.2226	52.5384	82.3463	61.4485	58.8398	64.2683	15.2445	30.2685	12.988	47.1115	25.525	68.1251	23.216
M5	10.626	16.8455	4.80445	28.53	12.6835	8.48665	10.5518	10.6895	6.22455	16.4475	22.174	57.7622	12.232	18.5245	39.548	48.2039	18.0995
M6	15.2045	21.9975	25.5985	51.6498	10.9035	13.7195	26.336	15.56	8.0496	17.6155	16.607	22.4435	12.8635	28.153	38.4335	35.95	39.6074
M7	11.7415	8.48845	4.5132	18.116	6.9358	7.8087	12.3	13.6755	6.0839	11.1405	10.0393	18.299	6.83815	17.74	8.11105	19.0495	14.0275
M8	8.246	7.75445	3.1677	15.465	5.1557	5.48305	4.09785	5.44825	4.0668	9.0957	8.55635	14.7885	7.13835	10.8085	10.7942	17.6425	12.708
M9	11.762	20.621	5.9151	24.155	12.6635	6.33865	8.27725	9.31425	4.61245	11.243	12.8535	72.1375	18.37	18.5395	24.632	19.808	16.129
M10	18.4645	18.444	4.5759	29.407	15.957	13.2605	37.085	21.4165	8.4032	22.198	19.417	39	12.6595	36.826	17.764	47.5388	25.375
M11	39.152	6.91535	9.5612	17.0125	7.3088	26.174	59.6791	45.5563	39.6687	25.463	12.7385	18.4385	7.4403	47.1115	17.5685	41.7775	15.1895
M12	8.60035	14.4265	2.62945	16.9245	7.21965	6.2934	7.31785	9.086	4.69805	11.1503	10.9825	17.3765	6.96725	18.88	13.299	15.9505	11.5505
M13	11.2855	9.44155	46.5452	22.8805	15.743	7.0892	10.346	15.0455	5.91445	13.6935	12.037	36.228	7.5577	17.866	17.494	22.7125	18.0115
M14	9.46555	19.647	4.97355	22.867	13.527	5.48775	8.275	10.6876	4.5215	12.158	13.2715	18.923	9.79275	10.5426	16.0245	48.0232	17.971
M15	11.6821	13.8905	7.84195	42.5194	11.5395	10.5111	17.537	13.606	7.48285	19.3485	13.169	26.8525	18.9185	21.7955	23.5305	41.4508	27.634
M16	6.69	8.94815	9.59375	39.327	8.3678	5.9858	7.8867	9.67345	4.59705	10.3184	15.082	21.3315	6.715	13.394	28.237	28.0695	19.452
M17	12.235	9.08255	3.8606	21.853	4.91235	5.82745	8.7545	12.3365	5.5513	9.58465	7.93205	10.9325	3.6177	20.4015	9.2276	10.3221	15.4115
M18	10.0589	7.7877	5.52865	19.8115	8.0284	6.38955	7.50725	7.81295	4.8046	10.2532	10.924	20.144	6.66285	14.5755	15.6955	17.592	13.7875
M19	8.09265	8.12115	4.4895	19.966	7.36	4.9118	6.12925	5.4094	4.86955	12.198	9.3791	20.366	7.42215	11.7035	13.331	22.3375	14.7855
M20	10.7983	8.8815	5.51465	20.552	7.74345	8.9839	11.6285	9.40825	5.76825	18.573	9.9589	16.731	8.74585	17.789	12.9595	27.226	15.687
M21	21.713	39.3536	12.5205	44.4179	29.493	16.581	46.8912	33.63	18.9265	24.234	36.2555	44.1492	15.169	40.9945	30.99	71.7822	32.559
M22	11.601	7.1244	5.2017	17.85	5.8082	7.62815	12.5185	9.85985	7.34705	21.6685	12.836	23.8175	7.4331	16.123	15.6295	38.426	10.759
M23	14.7185	10.253	4.8374	30.783	9.0328	10.7555	24.42	24.9345	10.704	24.9795	14.9705	28.1095	11.2475	27.647	18.9385	35.588	21.5375
M24	10.1235	11.971	8.4463	21.6095	13.87	6.95475	14.263	9.37315	5.5357	15.4245	15.8745	21.0735	13.7135	16.073	32.816	16.626	12.7685
M25	17.483	15.634	8.5253	27.7525	10.222	13.9045	41.552	24.8445	11.9615	25.9605	14.3335	23.129	6.94105	28.8435	27.4195	33.857	22.507
M26	21.9895	21.705	14.9895	20.0505	7.88085	21.927	50.2291	36.343	22.4935	30.003	25.7865	22.4575	8.63835	41.1948	21.9265	60.4706	23.3865
M27	19.3225	30.959	28.1555	26.6685	12.913	17.604	44.8848	36.242	13.8185	25.471	45.4236	27.004	13.2515	35.257	14.1935	57.1003	18.607
M28	10.813	17.0875	19.998	28.1235	7.93595	10.4621	9.88325	11.9644	6.3394	14.94	34.422	67.2582	9.71015	14.7035	31.6085	80.8766	20.113
M29	9.90995	16.574	9.74245	47.3749	9.47005	9.98055	7.99265	12.2065	5.1853	11.3185	39.753	29.597	11.017	13.7915	20.9705	56.7036	31.1585
M30	24.6265	36.122	12.696	27.248	18.5005	21.17	47.5834	45.8193	25.454	33.837	29.581	132.202	12.122	39.473	27.702	66.7128	20.457
M31	10.747	14.661	9.69225	12.9745	6.8502	9.16805	11.8805	13.239	5.80915	12.541	18.974	21.3835	9.34375	16.2245	47.3135	21.734	12.984
M32	9.4487	18.978	6.47355	23.27	11.1405	9.7477	6.35595	11.6445	5.187	9.90425	31.293	80.5681	10.885	12.6545	15.7575	52.9389	16.5375
M33	12.344	12.756	44.9251	10.7445	6.30315	11.2895	13.5085	14.2065	5.9232	13.905	18.8605	14.3455	6.2662	22.7755	13.985	30.359	12.958
M34	12.442	16.499	8.2968	13.859	7.8302	12.7305	29.3295	31.1115	7.60275	18.946	20.7975	19.2595	12.536	31.524	18.08	29.613	13.672
M35	11.932	12.845	18.1225	24.666	6.31145	9.10375	10.7247	16.376	5.94775	13.141	18.1055	19.32	12.298	22.2285	15.125	19.947	21.66
M36	44.9405	25.884	13.109	29.022	21.903	46.5725	65.4775	72.6902	56.6116	54.8469	49.2131	49.2911	13.172	47.0561	17.341	89.4902	35.7035
M37	10.843	20.6555	10.783	25.652	11.3655	9.7822	8.9443	15.2885	5.5586	9.3953	29.156	23.9235	11.3092	17.7855	44.5187	22.774	21.629
M38	17.2845	11.399	9.2431	12.5925	7.71235	20.7075	45.5247	37.804	19.016	30.2205	16.7095	17.6035	7.68735	35.5055	31.51	55.97	14.772
M39	10.5805	17.659	41.9072	14.0855	12.957	6.7595	7.7221	12.5265	4.5019	11.1005	28.1995	16.081	7.41975	17.901	13.4705	22.7565	21.0105
M40	11.6415	18.1675	8.3341	34.065	6.0088	8.62425	11.556	14.7335	3.2226	14.106	21.081	64.784	9.70345	19.0145	12.218	68.9988	26.989
M41	42.0694	20.492	7.59235	28.949	11.643	23.736	49.5061	66.6041	11.9044	28.379	38.906	33.849	11.6115	47.0561	24.103	51.9862	30.0285
M42	12.676	20.164	4.6048	15.3715	14.157	8.8874	10.8456	13.333	4.9552	12.052	25.1405	23.6145	9.4627	28.9175	43.042	31.2645	13.027
M43	17.524	18.9085	6.9161	17.373	11.301	17.433	50.3665	33.5255	19.602	31.862	16.081	19.5415	9.9123	38.6915	27.8205	42.0761	11.7925
M44	9.0313	13.147	9.28555	39.55	13.9045	10.6889	5.1699	9.2502	6.75445	13.8545	25.0775	46.8592	11.746	11.83	18.658	64.7451	28.5785
M45	12.8525	21.736	36.339	16.8885	14.168	11.27	18.2175	23.3175	7.403	18.325	27.0845	50.5399	7.05605	26.7745	13.7585	51.8847	18.593
M46	16.6715	16.3965	4.6903	17.055	12.0995	17.928	44.2105	34.915	14.311	24.969	23.2515	20.15	9.2331	37.404	52.7979	43.5433	18.8325
M47	14.3445	17.5175	5.5367	16.315	16.6005	13.949	24.169	19.572	13.1702	21.123	23.2755	14.7095	8.5948	28.6595	15.6205	43.97	21.7845
M48	58.1256	15.445	21.835	22.436	9.5957	54.3659	77.8955	80.1355	70.8619	55.6928	14.1245	22.691	10.4725	47.0561	11.5155	67.158	23.892
M49	10.843	12.6185	8.818	15.1665	7.97945	9.88785	9.04945	13.556	6.60425	13.832	16.536	16.5605	10.2302	16.884	26.461	34.047	15.188
M50	10.551	28.639	11.629	33.143	15.8215	8.19635	8.23425	9.1195	6.12355	13.6545	35.7	27.8865	10.2979	22.934	25.7015	47.6194	24.1325
M51	11.8245	19.618	10.3606	30.6625	14.1565	10.1455	14.2795	11.8358	7.85485	14.1805	16.568	29.9705	9.057	22.64	37.3185	30.331	18.645
M52	8.96215	18.419	3.9303	20.628	8.62505	7.7405	5.5244	7.90285	4.9828	8.9748	20.787	23.6455	8.49895	15.0715	20.935	21.5915	15.8865
M53	15.7305	15.126	8.50635	16.9525	13.6905	16.671	32.4935	29.7635	18.48	23.984	21.873	20.9325	13.1235	31.694	39.8566	26.717	18.4155
M54	9.6543	19.493	15.05	20.054	11.8385	7.8928	8.2531	11.055	6.1587	10.2473	19.6805	12.4786	19.5175	17.712	20.125	13.996	21.605
M55	12.266	16.121	15.952	17.24	13.723	10.1684	11.6625	15.943	8.0849	12.667	14.229	17.234	8.56305	24.148	29.025	41.6424	19.033
M56	18.1525	16.184	4.24005	13.784	9.0259	20.1965	44.6929	40.8342	12.473	21.3975	10.5835	18.1245	10.348	41.5837	10.7345	28.3785	16.534
M57	8.8863	8.628	2.55145	10.3073	7.15515	5.7174	4.76155	5.555	4.59755	8.6867	11.1845	8.38245	6.12625	11.6385	17.3745	19.7695	9.89085
M58	15.9355	26.3495	13.318	49.7001	20.715	11.897	17.592	12.371	10.3105	20.4455	55.0768	56.2089	12.4365	32.329	14.103	61.1672	39.409
M59	14.0105	12.3275	7.5761	19.8605	13.2405	18.0455	45.0208	22.397	40.4947	23.986	15.071	18.364	9.83655	30.184	34.729	45.4833	11.583
M60	10.1905	24.6295	6.68535	31.877	18.804	8.3748	10.8615	15.7495	5.8361	10.76	19.135	13.0335	7.24315	17.446	28.79	19.197	22.9505
M61	9.8551	15.5195	10.3493	27.951	15.693	10.868	8.9782	10.7635	8.3518	14.43	26.318	30.935	9.44855	14.511	21.697	55.8016	19.384
M62	41.7786	21.329	24.568	33.532	19.329	46.3623	64.5669	59.6443	61.0153	50.9497	33.8975	29.856	20.362	47.0561	24.8255	87.0934	37.557
M63	8.9065	14.972	9.61925	21.37	12.018	8.95625	5.20125	9.69395	4.9944	10.6375	16.266	14.999	10.5667	11.5935	23.154	28.166	17.117
M64	14.3315	9.84535	14.5315	23.9155	8.40955	11.5445	20.2685	22.375	10.783	15.408	8.3201	13.3005	15.655	24.7305	19.238	15.6645	15.165
M65	8.73265	7.3432	4.2559	13.767	7.7771	6.8472	4.1556	5.86365	4.3079	10.2093	15.452	20.274	5.89675	12.6785	12.241	20.789	13.3385
M66	15.5905	20.8865	19.365	21.6815	5.1946	19.7515	44.7315	36.944	10.4511	22.882	17.158	23.3095	8.10695	39.4	22.2305	34.862	21.779
M67	6.7616	9.94055	7.0086	16.041	3.3373	7.13215	4.2766	5.4787	2.91175	7.5562	11.7415	15.88	7.32305	10.1451	14.4695	17.352	15.094
M68	15.6685	38.2255	16.147	58.5492	11.2175	26.6875	44.6561	44.2729	17.234	33.961	46.1004	44.7164	13.398	34.5605	31.7695	68.5768	35.801
M69	11.6575	26.2795	8.41305	32.416	5.81425	14.042	13.7585	13.7115	7.37745	20.147	24.8815	19.094	8.135	18.8435	20.3855	34.862	26.339
M70	13.4055	43.2037	5.33625	19.8615	10.5762	12.152	15.596	17.771	6.71935	16.1705	38.68	22.796	6.71905	28.0925	27.9135	57.1631	15.8705
M71	69.0668	23.8795	41.8943	37.482	6.1915	74.1445	90.5279	98.0719	70.5288	81.1081	28.661	28.529	5.8697	47.3904	47.2688	123.031	36.8985
M72	10.6385	18.316	17.012	34.078	5.82075	9.0019	15.047	16.328	5.11305	9.43275	20.966	26.1295	8.81985	19.4675	15.528	18.661	32.965
M73	15.2895	8.2122	6.50415	20.4605	5.6058	22.125	41.6772	42.5245	8.6632	32.904	25.6085	20.1925	7.1478	32.462	13.474	52.695	15.261
M74	9.3468	18.921	3.15245	18.0185	3.7662	6.66135	9.5847	6.36915	3.9389	9.17665	11.846	32.306	7.02475	16.2535	18.1805	11.9108	17.4665
Mo1	74.5127	49.91	15.0065	46.0719	22.5055	55.497	87.6844	85.1348	69.1873	64.6419	50.9083	62.8223	13.4355	47.3157	70.5865	127.753	42.8368
Mo2	25.2795	12.4397	12.499	30.537	6.8264	25.433	45.0679	38.707	16.1245	20.2375	27.575	38.0035	8.86575	38.84	23.271	60.5998	23.8765
Mo3	30.015	13.4635	6.04855	32.4475	9.44225	30.2535	52.84	45.0965	28.118	21.7015	41.5706	49.9811	9.6156	35.9955	14.3115	61.8339	23.4475
Mo4	27.549	46.978	15.2005	69.7844	31.225	22.8095	54.1592	37.645	17.816	20.8935	62.1174	73.6635	16.8615	38.064	49.3678	94.9043	37.454
Mo5	16.8315	18.64	4.17845	24.5855	9.46025	10.2918	18.154	19.9695	7.3097	10.405	26.0075	47.6698	10.5456	20.7965	18.775	48.9089	16.144
Mo6	12.656	21.731	4.5175	32.417	12.4545	10.1669	8.6416	15.427	5.51235	8.3095	41.1229	48.5447	12.9065	16.765	17.9455	53.8062	33.879
Mo7	15.103	42.0115	6.5751	42.004	16.778	15.3195	22.084	17.6405	7.32455	9.6606	47.0532	73.4932	12.1945	14.2385	58.9483	61.8754	19.718
Mo8	29.275	34.91	10.4649	52.8563	14.624	22.0935	42.5566	35.223	12.7425	15.871	43.9853	73.2345	11.924	29.2525	46.1431	80.5606	41.6253
Mo9	17.6735	16.457	47.8819	51.3633	19.4955	21.544	25.203	21.3615	9.91775	12.5575	49.2275	72.0736	12.8945	20.303	25.908	64.5213	27.095
Mo10	14.77	8.4186	7.97405	28.6915	7.1942	10.615	8.364	13.0055	6.6244	9.1524	14.5165	21.2975	6.2382	18.916	17.4245	138.454	16.3485
Mo11	16.2945	16.9135	5.12625	20.217	11.331	9.90185	11.77	18.164	6.11995	8.5808	26.41	29.798	8.88425	21.872	17.906	26.419	13.89
Mo12	14.7845	28.819	17.354	38.2665	25.5605	13.3455	14.809	21.9415	9.02375	9.8231	49.1174	71.6551	13.936	20.466	23.097	45.9769	22.903
Mo13	15.3205	24.5075	5.0189	25.8955	12.9845	12.014	13.93	18.6105	7.9134	11.0955	29.574	45.0032	8.95495	19.253	13.435	49.0173	18.034
Mo14	11.5355	17.54	9.13465	28.5805	14.625	9.2713	7.63165	13.0015	5.3569	8.0659	33.8875	42.0231	9.482	13.421	13.2975	42.8766	21.8725
Mo15	42.0782	44.178	29.777	25.385	47.7178	11.6115	41.8042	32.935	9.16235	12.2415	43.8165	27.703	7.90985	36.36	12.1645	29.002	19.172
Mo16	17.1445	31.0885	8.0948	76.517	16.039	14.317	20.8535	23.3345	9.26645	13.197	44.4881	53.489	12.0105	23.6035	30.0295	51.3333	44.0937
Mo17	24.276	17.997	15.556	53.7086	12.989	15.116	42.8137	25.1575	10.6625	11.607	24.218	46.0421	8.52085	34.9665	23.039	43.5825	43.5238
Mo18	17.4075	28.1745	9.80785	65.2854	29.6975	17.0405	24.616	21.9855	9.84125	11.306	48.1229	67.388	10.8545	25.203	45.1054	57.0796	35.961
Mo19	11.9115	19.512	6.5243	31.284	17.3275	8.75225	9.16925	10.6555	5.041	7.21015	32.561	42.1535	8.45015	13.3355	14.2535	28.916	17.583
Mo20	20.7255	44.111	25.1585	53.7525	44.4578	13.1385	34.1025	27.3805	8.5024	10.3053	51.7046	57.3291	16.814	27.8145	43.4135	64.3483	40.4809
Mo21	20.97	49.9732	27.7405	82.5848	43.5215	20.336	41.9138	33.8025	13.118	13.8865	63.3119	126.225	20.976	26.6155	108.684	138.454	48.4512
Mo22	20.508	33.513	32.7955	57.0878	34.2685	26.042	42.1958	20.077	17.5195	13.971	51.8349	63.3733	13.2305	30.027	27.858	95.1211	18.437
Mo23	74.5127	25.9235	19.556	57.4531	21.5045	55.497	72.0643	80.6723	67.1055	57.4777	20.809	52.7992	22.2875	47.3157	42.6322	108.18	43.5613
Mo24	12.1075	19.693	8.1488	48.5788	20.3315	15.338	15.7825	18.8915	10.1258	12.2495	27.724	48.6414	9.8495	19.885	14.2525	60.406	23.0855
Mo25	14.1945	16.8425	10.6695	32.9005	17.4375	10.577	17.0925	13.592	7.15165	8.90505	22.28	57.3649	8.49715	22.417	16.966	27.526	17.772
Mo26	22.078	28.9915	11.827	44.2475	31.822	10.2154	24.3875	13.7405	7.2829	10.0757	44.1083	56.9085	14.744	23.5175	25.0915	69.2318	21.1595
Mo27	14.997	17.7945	12.053	35.954	21.3415	13.6225	17.508	13.337	8.35145	11.935	25.3465	44.7298	8.90045	20.325	11.273	48.9158	16.3035
Mo28	18.553	32.428	44.5856	35.186	28.471	16.2565	23.654	21.4435	10.8146	11.3022	47.5339	46.04	10.6845	26.357	16.2845	43.4256	23.6625
Mo29	21.8655	25.2525	5.99425	44.9541	14.0335	17.63	50.0906	28.998	11.6785	12.2062	23.596	43.3922	5.7198	32.4095	13.825	37.822	35.768
Mo30	8.7371	9.74855	5.14205	28.7065	9.4449	7.19355	4.3417	6.4081	4.038	5.3733	10.9835	16.3005	5.2409	10.173	7.712	11.153	15.109
Mo31	12.2675	19.0205	47.8819	23.8405	12.361	7.30055	9.18315	8.02765	4.7828	6.173	13.4386	28.2275	4.56105	19.6865	7.2832	14.904	13.7705
Mo32	13.6205	17.6735	17.746	37.908	26.7325	9.91785	11.279	12.3005	7.0759	9.96365	45.4202	38.2835	9.09615	21.444	9.45735	44.113	17.6685
Mo33	17.2035	17.0415	9.989	55.517	43.2412	12.661	33.211	17.95	8.43365	10.8045	24.747	110.269	10.477	30.014	22.7905	58.3114	39.752
Mo34	9.7897	7.5265	6.8586	19.0445	12.959	8.16995	4.54	5.7193	5.23925	6.3056	16.8735	39.447	9.5381	11.89	11.299	19.3295	12.5505
Mo35	13.523	14.6755	6.91835	23.8305	12.8725	8.4943	7.98915	8.2285	5.3275	7.502	14.7495	27.358	5.18815	19.204	10.244	21.771	19.2215
Mo36	15.856	27.334	11.2888	46.8224	39.647	13.4485	23.397	17.388	8.2652	11.821	52.655	58.3512	9.4905	17.3635	20.055	68.5283	21.4765
Mo37	18.599	27.912	26.7685	53.4351	44.3453	28.2675	44.0394	25.9215	19.4565	16.7945	56.0917	68.1535	15.9245	22.375	23.196	91.6471	22.113
Mo38	22.4405	30.676	47.8819	39.1956	25.3595	21.781	43.6056	22.1235	17.24	14.8835	24.1645	57.6467	6.4304	36.1385	26.275	58.5675	24.6055
Mo39	15.7775	19.1465	4.9121	20.949	15.127	11.613	18.085	16.3275	9.84705	9.78075	8.6921	28.93	5.4433	28.5715	8.52435	25.964	11.0625
Mo40	28.384	12.475	8.2833	30.92	16.955	24.538	48.1607	35.114	19.6	16.6355	13.5645	26.217	5.14905	33.3885	7.786	51.0911	17.0475
Mo41	16.0005	29.268	8.45405	31.6115	8.95615	9.77005	16.278	20.256	6.85035	10.0115	47.6671	44.3189	13.785	29.702	17.6515	34.6355	24.298
Mo42	17.767	10.4592	10.862	34.9785	4.1813	13.9745	31.6055	20.5625	16.337	16.621	20.576	42.1183	6.15935	30.6245	24.7025	20.028	30.57
Mo43	23.423	48.1568	38.307	56.0645	24.4425	25.9455	47.4712	49.2009	46.4581	29.035	68.1064	75.3875	25.709	38.448	49.667	90.5808	35.5655
Mo44	9.9505	10.9945	6.12215	63.3212	5.65105	9.7266	6.26665	9.59185	6.0714	9.68425	34.3295	57.6114	7.57805	12.775	97.5788	42.1218	33.974
Mo45	11.0255	20.7995	5.8793	29.7735	6.7468	9.0253	7.20675	10.2005	5.6338	10.455	35.483	20.2825	8.1819	16.534	11.69	36.23	18.594
Mo46	23.6195	28.251	6.05515	29.881	6.70655	19.6635	41.9342	34.864	28.1705	23.4185	43.8382	43.0876	7.98555	35.8105	17.9605	54.0187	19.4995
Mo47	21.314	27.2245	12.6105	25.401	8.8081	16.9565	43.2548	32.429	16.488	23.8425	47.163	42.057	15.467	30.137	34.214	45.5293	19.1185
Mo48	12.1765	21.1255	6.8119	32.5155	9.0978	11.149	8.56145	15.4445	7.0711	12.206	29.581	42.7117	10.979	16.9755	20.163	49.1335	19.768
Mo49	27.652	63.0573	37.875	38.0245	21.419	18.6035	44.6384	47.2263	27.1875	19.0005	54.6913	46.0971	12.615	43.0319	25.279	64.6956	19.3385
Mo50	64.0696	26.1065	9.2769	50.3666	11.986	48.3974	76.3452	76.9826	67.2516	48.329	49.5491	56.1605	12.422	47.2785	51.6043	60.4778	52.6051
Mo51	55.0494	20.1245	44.8245	47.8026	9.65755	46.873	67.2096	69.568	60.9136	45.3099	56.7838	54.9694	14.1805	47.2785	28.7685	54.9415	19.6155
Mo52	16.094	29.376	19.848	37.577	9.90575	13.397	21.6345	19.7265	11.377	17.8445	53.7457	43.8881	10.4447	24.4285	18.899	53.9204	19.206
Mo53	17.8225	54.9347	8.20445	60.6405	26.9505	15.455	34.8765	38.383	12.856	20.3645	73.5168	61.7508	17.649	33.625	35.128	58.8712	50.9634
Mo54	46.1611	58.9568	44.8245	46.6284	44.0106	16.6775	50.6247	57.3924	27.683	26.412	87.563	74.0063	15.316	47.2785	41.9354	76.2037	33.2905
Mo55	14.2875	29.955	13.4715	50.7372	14.3285	14.5965	13.806	17.121	10.0535	16.425	67.452	51.3918	14.947	21.789	24.6935	50.1874	20.3255
Mo56	12.7725	37.284	22.6785	66.1954	13.617	19.1095	11.499	16.0235	14.341	19.0715	66.6728	64.2999	21.259	17.66	34.049	68.1874	14.5445
Mo57	37.2835	11.3023	5.9792	24.7605	6.021	18.2295	47.5795	44.9241	44.433	22.905	37.9	28.0905	6.19425	42.9957	10.978	29.004	14.063
Mo58	18.9855	32.888	33.147	27.399	12.9785	12.64	33.602	34.323	10.5749	14.8085	60.3006	51.5755	14.279	34.359	28.8825	64.6112	39.752
Mo59	14.1225	30.054	14.309	65.2185	33.3025	14.8395	17.622	28.865	19.35	19.099	85.7595	95.5333	22.658	23.42	56.7189	94.829	18.4255
Mo60	10.7105	14.602	9.7695	45.8248	6.5669	9.101	6.9057	8.6999	7.13205	8.78505	53.1353	39.048	6.1093	16.944	21.7205	40.4309	18.1415
Mo61	10.9675	27.9595	4.73285	43.1803	13.3135	9.85995	13.0705	14.4785	10.1419	13.325	57.9098	35.616	9.6082	18.5555	14.8855	51.7892	20.7835
Mo62	15.022	17.328	7.4415	20.67	8.7226	10.3591	15.0155	16.3625	11.0435	15.468	53.2555	54.6906	8.8937	24.763	43.0833	49.3466	12.3005
Mo63	15.997	20.925	8.6058	50.578	14.9335	13.087	15.8245	31.1885	38.7509	20.658	68.0208	53.6072	15.4725	23.473	35.3765	53.1335	11.584
S1	52.0061	14.642	44.8245	49.6415	7.6668	44.6295	64.9425	64.0016	64.3029	21.408	51.1861	35.888	13.5365	47.2785	21.895	59.4543	18.1775
S2	18.9875	30.1805	11.4145	44.4149	14.5315	13.807	31.808	32.7575	12.3625	15.836	49.9006	49.0158	11.4485	37.1335	23.117	60.6674	26.787
S3	16.988	32.6405	15.1335	44.5438	14.013	10.742	40.1932	30.889	9.956	12.4095	48.3676	76.1246	11.5145	33.568	27.801	40.4005	30.3235
S4	12.8175	37.794	12.091	66.139	41.9837	15.468	28.9945	32.1325	38.2	21.3155	78.7561	94.5238	23.1675	24.973	58.9442	113.436	20.598
S5	11.5655	14.3375	8.5681	43.3817	9.3152	9.96335	9.92865	12.7445	8.18455	11.1915	55.5468	42.9546	8.3652	17.928	25.3025	45.4941	19.371
S6	51.3813	47.5417	39.672	58.0222	18.496	48.6066	64.2904	67.7215	64.3004	31.934	63.8775	63.9873	14.8795	47.2785	48.4153	91.5925	30.758
S7	11.6055	13.8555	15.348	49.6616	12.9525	11.587	12.8095	14.17	13.273	15.309	61.3711	56.3485	15.723	16.1385	34.114	64.3607	17.176
S8	20.9235	23.734	21.524	76.2457	18.127	28.4025	43.6466	40.7563	52.1339	32.727	77.1306	73.7318	37.628	34.9655	46.429	91.1499	25.507
S9	15.6985	21.6775	2.53835	29.498	9.74875	12.341	22.527	20.9245	11.392	11.4509	20.834	28.851	11.131	37.6035	13.51	18.609	21.518
S10	12.5635	21.897	7.2752	42.7432	18.521	9.0182	20.374	16.37	9.1975	12.832	57.2162	29.1345	13.4565	22.1035	20.5965	61.7564	26.637
S11	9.41825	10.979	5.2668	26.937	7.99035	9.839	15.5365	11.268	9.39265	8.6909	26.9665	28.1845	7.53765	18.758	10.9516	46.0141	12.134
S12	10.833	19.005	4.6939	46.4653	18.84	9.7955	15.535	13.462	11.0912	12.2565	51.7734	43.8353	10.759	19.931	17.138	46.2998	22.94
S13	13.558	19.55	10.6054	43.2185	11.0855	12.6575	22.495	20.2235	11.9198	10.577	48.6058	58.9947	8.34495	26.7735	43.1185	57.3208	15.7805
S14	15.1545	26.278	9.3145	55.2487	21.9675	20.7945	23.883	39.6551	25.241	13.423	60.3237	60.0591	12.8765	24.6125	32.7005	66.2576	14.685
S15	10.876	28.634	8.66025	44.0443	14.8395	11.163	12.9185	13.8315	10.3486	13.3545	54.585	44.8701	41.3977	19.6625	14.514	50.3349	15.8445
S16	18.019	30.591	7.1368	43.4945	11.238	15.323	41.8575	29.939	35.015	17.952	25.162	31.7875	6.82955	37.543	14.6115	23.863	13.573
S17	15.074	11.0645	3.9822	20.338	9.4484	12.357	26.0715	29.4705	14.3925	15.939	29.459	23.236	7.5189	29.4045	10.7195	22.002	13.0185
S18	13.097	27.9245	9.57935	30.903	13.051	11.1982	21.878	18.059	7.5804	16.5065	29.123	50.4219	16.6725	20.7415	48.8748	62.2248	40.4619
S19	13.9215	28.905	11.1475	22.431	18.7675	12.0445	14.392	19.282	7.71335	18.181	52.2907	69.2261	26.608	20.302	45.008	74.6257	32.272
S20	14.778	12.116	13.5085	23.927	7.6345	14.561	15.341	17.1475	8.4205	15.8215	22.885	64.1049	9.7647	21.358	31.517	44.9479	13.549
S21	17.625	34.0075	6.2131	33.58	11.915	9.0539	21.7745	9.85245	6.86125	20.003	30.964	43.4266	12.0295	29.991	23.432	47.2375	25.5095
S22	13.7985	12.7425	10.3997	46.9333	13.2356	18.407	18.215	19.714	9.56485	21.8635	46.8388	58.5408	15.985	19.639	55.8122	68.0255	23.78
S23	18.532	23.427	21.384	73.9801	41.5517	23.194	36.254	27.4175	26.11	36.382	68.3495	98.7156	31.605	20.9185	73.862	114.642	28.5655
S24	15.7355	44.7819	9.4402	34.9345	16.9115	12.8825	20.4	19.685	6.40535	17.9605	20.606	63.0513	23.028	21.3405	62.8876	64.0463	33.251
S25	13.1635	22.187	19.4155	28.557	10.8735	11.4945	10.0972	11.555	5.4314	12.1435	20.353	40.9627	11.4235	15.356	24.2485	57.1518	22.254
S26	21.4515	43.6699	6.33435	35.67	31.772	14.725	37.294	25.4065	9.75755	25.444	48.251	72.4872	22.303	27.911	46.7014	67.905	43.9272
S27	22.949	23.814	9.59245	45.7095	14.071	17.0335	46.0683	25.919	12.2306	25.74	30.728	69.8741	15.8885	40.8375	76.8058	59.1194	55.6633
S28	21.986	21.5165	4.9216	31.3595	12.9535	19.3235	45.5552	26.122	13.122	28.1785	18.846	33.901	12.246	34.408	22.451	50.73	21.9115
S29	28.876	56.9214	33.514	96.7602	55.369	53.0534	53.5298	45.3504	52.3908	54.5213	79.8761	128.769	54.7316	24.3695	85.947	124.167	46.5245
S30	22.142	31.399	13.5905	67.5463	27.461	29.5455	58.4448	48.7865	13.1725	28.2405	48.421	90.5851	31.9515	24.7675	63.1284	100.167	31.607
S31	12.504	24.664	11.6978	27.166	16.5275	8.01935	12.6575	11.2902	6.5787	11.3065	23.9965	44.641	12.566	19.0475	41.2343	53.2746	24.8745
S32	12.8615	13.39	3.76615	27.0135	8.13035	10.3865	12.463	12.8845	6.87455	17.214	15.397	39.263	11.381	20.0355	26.0345	24.316	18.284

## Sheet: Figure 5b
counts	group	gene
0.3755933	control	ACE2-aab
0.1708991	control	ACE2-aab
1	control	ACE2-aab
0.4598212	control	ACE2-aab
0.2733794	control	ACE2-aab
0.3745003	control	ACE2-aab
0.42793	control	ACE2-aab
0.4267909	control	ACE2-aab
0.4456103	control	ACE2-aab
0.3901559	control	ACE2-aab
0.4366372	control	ACE2-aab
0.5159246	control	ACE2-aab
0.3979301	control	ACE2-aab
0.431785	control	ACE2-aab
0.3587628	control	ACE2-aab
0.3890627	control	ACE2-aab
0.2980956	control	ACE2-aab
0.3746588	mild	ACE2-aab
0.3450922	mild	ACE2-aab
1	mild	ACE2-aab
0.2964536	mild	ACE2-aab
0.2513087	mild	ACE2-aab
0.4187711	mild	ACE2-aab
0.343972	mild	ACE2-aab
0.4283828	mild	ACE2-aab
0.3575883	mild	ACE2-aab
0.3588658	mild	ACE2-aab
0.4222619	mild	ACE2-aab
0.2226012	mild	ACE2-aab
0.2083237	mild	ACE2-aab
0.3416476	mild	ACE2-aab
0.1844325	mild	ACE2-aab
0.3703538	mild	ACE2-aab
0.4916272	mild	ACE2-aab
0.4095934	moderate	ACE2-aab
0.4641717	moderate	ACE2-aab
1	moderate	ACE2-aab
0.399904	moderate	ACE2-aab
0.5143636	moderate	ACE2-aab
0.436244	moderate	ACE2-aab
0.4225903	moderate	ACE2-aab
0.3654979	moderate	ACE2-aab
0.3910131	moderate	ACE2-aab
0.3555788	moderate	ACE2-aab
0.4146991	moderate	ACE2-aab
0.4303994	moderate	ACE2-aab
0.4318201	moderate	ACE2-aab
0.4207999	moderate	ACE2-aab
0.3762709	moderate	ACE2-aab
0.4211209	moderate	ACE2-aab
0.2805286	moderate	ACE2-aab
0.3609864	severe	ACE2-aab
0.2872331	severe	ACE2-aab
1	severe	ACE2-aab
0.563468	severe	ACE2-aab
0.2845618	severe	ACE2-aab
0.5059125	severe	ACE2-aab
0.3160983	severe	ACE2-aab
0.4555871	severe	ACE2-aab
0.3708864	severe	ACE2-aab
0.3638031	severe	ACE2-aab
0.4958754	severe	ACE2-aab
0.6237742	severe	ACE2-aab
0.4781294	severe	ACE2-aab
0.06269477	severe	ACE2-aab
0.5550362	severe	ACE2-aab
0.6232243	severe	ACE2-aab
0.2935191	severe	ACE2-aab
1	control	AGTR1-aab
0.5077734	control	AGTR1-aab
0.3755933	control	AGTR1-aab
0.3845926	control	AGTR1-aab
0.3764908	control	AGTR1-aab
0.8304819	control	AGTR1-aab
0.9405357	control	AGTR1-aab
0.9321132	control	AGTR1-aab
0.8528217	control	AGTR1-aab
0.8749745	control	AGTR1-aab
0.4361385	control	AGTR1-aab
0.2877371	control	AGTR1-aab
0.3598603	control	AGTR1-aab
0.9486406	control	AGTR1-aab
0.4363603	control	AGTR1-aab
0.5293708	control	AGTR1-aab
0.3938904	control	AGTR1-aab
1	mild	AGTR1-aab
0.3090533	mild	AGTR1-aab
0.3746588	mild	AGTR1-aab
0.1948942	mild	AGTR1-aab
0.2268849	mild	AGTR1-aab
0.9132586	mild	AGTR1-aab
0.8764429	mild	AGTR1-aab
0.8966976	mild	AGTR1-aab
0.8924156	mild	AGTR1-aab
0.8925315	mild	AGTR1-aab
0.3005954	mild	AGTR1-aab
0.2317888	mild	AGTR1-aab
0.2221884	mild	AGTR1-aab
0.8659121	mild	AGTR1-aab
0.1599769	mild	AGTR1-aab
0.6096952	mild	AGTR1-aab
0.4457242	mild	AGTR1-aab
1	moderate	AGTR1-aab
0.3838408	moderate	AGTR1-aab
0.4095934	moderate	AGTR1-aab
0.2213114	moderate	AGTR1-aab
0.2510803	moderate	AGTR1-aab
0.7845491	moderate	AGTR1-aab
0.9502863	moderate	AGTR1-aab
0.8940445	moderate	AGTR1-aab
0.7722733	moderate	AGTR1-aab
0.7125143	moderate	AGTR1-aab
0.1892988	moderate	AGTR1-aab
0.2867808	moderate	AGTR1-aab
0.2823012	moderate	AGTR1-aab
0.9203684	moderate	AGTR1-aab
0.3769355	moderate	AGTR1-aab
0.4644135	moderate	AGTR1-aab
0.4555057	moderate	AGTR1-aab
1	severe	AGTR1-aab
0.4548121	severe	AGTR1-aab
0.3609864	severe	AGTR1-aab
0.3829514	severe	AGTR1-aab
0.2149995	severe	AGTR1-aab
0.7720939	severe	AGTR1-aab
0.8638489	severe	AGTR1-aab
0.7637514	severe	AGTR1-aab
0.5253025	severe	AGTR1-aab
0.7417018	severe	AGTR1-aab
0.07296728	severe	AGTR1-aab
0.3620532	severe	AGTR1-aab
0.2883346	severe	AGTR1-aab
0.7843065	severe	AGTR1-aab
0.3534372	severe	AGTR1-aab
0.3297892	severe	AGTR1-aab
0.4578291	severe	AGTR1-aab
0.3764908	control	BDKRB1-aab
0.3897052	control	BDKRB1-aab
0.2733794	control	BDKRB1-aab
0.3405427	control	BDKRB1-aab
1	control	BDKRB1-aab
0.3567305	control	BDKRB1-aab
0.3614539	control	BDKRB1-aab
0.3891792	control	BDKRB1-aab
0.2812783	control	BDKRB1-aab
0.2694879	control	BDKRB1-aab
0.6507428	control	BDKRB1-aab
0.2489696	control	BDKRB1-aab
0.3900959	control	BDKRB1-aab
0.4020103	control	BDKRB1-aab
0.4020287	control	BDKRB1-aab
0.4286475	control	BDKRB1-aab
0.1861881	control	BDKRB1-aab
0.2268849	mild	BDKRB1-aab
0.5274518	mild	BDKRB1-aab
0.2513087	mild	BDKRB1-aab
0.3772388	mild	BDKRB1-aab
1	mild	BDKRB1-aab
0.1913259	mild	BDKRB1-aab
0.2304782	mild	BDKRB1-aab
0.2390598	mild	BDKRB1-aab
0.2952725	mild	BDKRB1-aab
0.2495249	mild	BDKRB1-aab
0.5105257	mild	BDKRB1-aab
0.387657	mild	BDKRB1-aab
0.5237268	mild	BDKRB1-aab
0.2870851	mild	BDKRB1-aab
0.3692299	mild	BDKRB1-aab
0.4094923	mild	BDKRB1-aab
0.39026	mild	BDKRB1-aab
0.2510803	moderate	BDKRB1-aab
0.5828483	moderate	BDKRB1-aab
0.5143636	moderate	BDKRB1-aab
0.5116491	moderate	BDKRB1-aab
1	moderate	BDKRB1-aab
0.2853679	moderate	BDKRB1-aab
0.3139201	moderate	BDKRB1-aab
0.2358004	moderate	BDKRB1-aab
0.1819208	moderate	BDKRB1-aab
0.08902868	moderate	BDKRB1-aab
0.3352098	moderate	BDKRB1-aab
0.5749832	moderate	BDKRB1-aab
0.466934	moderate	BDKRB1-aab
0.1852083	moderate	BDKRB1-aab
0.2520646	moderate	BDKRB1-aab
0.4643989	moderate	BDKRB1-aab
0.3048087	moderate	BDKRB1-aab
0.2149995	severe	BDKRB1-aab
0.6721056	severe	BDKRB1-aab
0.2845618	severe	BDKRB1-aab
0.5782382	severe	BDKRB1-aab
1	severe	BDKRB1-aab
0.3319886	severe	BDKRB1-aab
0.326059	severe	BDKRB1-aab
0.3858073	severe	BDKRB1-aab
0.2887137	severe	BDKRB1-aab
0.460431	severe	BDKRB1-aab
0.5993766	severe	BDKRB1-aab
0.6814557	severe	BDKRB1-aab
0.7176924	severe	BDKRB1-aab
0.03969564	severe	BDKRB1-aab
0.5828215	severe	BDKRB1-aab
0.7623064	severe	BDKRB1-aab
0.6117172	severe	BDKRB1-aab
0.3845926	control	MAS1-aab
0.2144806	control	MAS1-aab
0.4598212	control	MAS1-aab
1	control	MAS1-aab
0.3405427	control	MAS1-aab
0.4571215	control	MAS1-aab
0.425269	control	MAS1-aab
0.4366451	control	MAS1-aab
0.4802001	control	MAS1-aab
0.4284447	control	MAS1-aab
0.4693572	control	MAS1-aab
0.5637214	control	MAS1-aab
0.4905916	control	MAS1-aab
0.3933337	control	MAS1-aab
0.70061	control	MAS1-aab
0.484422	control	MAS1-aab
0.7277418	control	MAS1-aab
0.1948942	mild	MAS1-aab
0.4722854	mild	MAS1-aab
0.2964536	mild	MAS1-aab
1	mild	MAS1-aab
0.3772388	mild	MAS1-aab
0.2166018	mild	MAS1-aab
0.1883159	mild	MAS1-aab
0.1804293	mild	MAS1-aab
0.16528	mild	MAS1-aab
0.2457817	mild	MAS1-aab
0.4553695	mild	MAS1-aab
0.5273234	mild	MAS1-aab
0.4226687	mild	MAS1-aab
0.1508055	mild	MAS1-aab
0.2638648	mild	MAS1-aab
0.4318866	mild	MAS1-aab
0.813783	mild	MAS1-aab
0.2213114	moderate	MAS1-aab
0.4834622	moderate	MAS1-aab
0.399904	moderate	MAS1-aab
1	moderate	MAS1-aab
0.5116491	moderate	MAS1-aab
0.5061456	moderate	MAS1-aab
0.3354297	moderate	MAS1-aab
0.3422907	moderate	MAS1-aab
0.4018053	moderate	MAS1-aab
0.3823282	moderate	MAS1-aab
0.5311146	moderate	MAS1-aab
0.7518033	moderate	MAS1-aab
0.6013542	moderate	MAS1-aab
0.1980576	moderate	MAS1-aab
0.6820337	moderate	MAS1-aab
0.6173714	moderate	MAS1-aab
0.6141724	moderate	MAS1-aab
0.3829514	severe	MAS1-aab
0.3607038	severe	MAS1-aab
0.563468	severe	MAS1-aab
1	severe	MAS1-aab
0.5782382	severe	MAS1-aab
0.6183318	severe	MAS1-aab
0.5494546	severe	MAS1-aab
0.6238313	severe	MAS1-aab
0.7088909	severe	MAS1-aab
0.4976165	severe	MAS1-aab
0.7476858	severe	MAS1-aab
0.5861437	severe	MAS1-aab
0.5323676	severe	MAS1-aab
0.242141	severe	MAS1-aab
0.4835044	severe	MAS1-aab
0.6440616	severe	MAS1-aab
0.2670944	severe	MAS1-aab
0.2877371	control	CXCR3-aab
0.324909	control	CXCR3-aab
0.5159246	control	CXCR3-aab
0.5637214	control	CXCR3-aab
0.2489696	control	CXCR3-aab
0.3439487	control	CXCR3-aab
0.380789	control	CXCR3-aab
0.3511023	control	CXCR3-aab
0.3994281	control	CXCR3-aab
0.3042398	control	CXCR3-aab
0.6187074	control	CXCR3-aab
1	control	CXCR3-aab
0.5587932	control	CXCR3-aab
0.3286031	control	CXCR3-aab
0.5826908	control	CXCR3-aab
0.3802722	control	CXCR3-aab
0.3184674	control	CXCR3-aab
0.2317888	mild	CXCR3-aab
0.4884208	mild	CXCR3-aab
0.2226012	mild	CXCR3-aab
0.5273234	mild	CXCR3-aab
0.387657	mild	CXCR3-aab
0.211884	mild	CXCR3-aab
0.1986217	mild	CXCR3-aab
0.2034166	mild	CXCR3-aab
0.1454118	mild	CXCR3-aab
0.2660345	mild	CXCR3-aab
0.526883	mild	CXCR3-aab
1	mild	CXCR3-aab
0.3901411	mild	CXCR3-aab
0.2021048	mild	CXCR3-aab
0.1960378	mild	CXCR3-aab
0.5587395	mild	CXCR3-aab
0.4584077	mild	CXCR3-aab
0.2867808	moderate	CXCR3-aab
0.560744	moderate	CXCR3-aab
0.4303994	moderate	CXCR3-aab
0.7518033	moderate	CXCR3-aab
0.5749832	moderate	CXCR3-aab
0.5027187	moderate	CXCR3-aab
0.3910899	moderate	CXCR3-aab
0.3927054	moderate	CXCR3-aab
0.3956188	moderate	CXCR3-aab
0.3579565	moderate	CXCR3-aab
0.5845995	moderate	CXCR3-aab
1	moderate	CXCR3-aab
0.7113616	moderate	CXCR3-aab
0.2307563	moderate	CXCR3-aab
0.7853165	moderate	CXCR3-aab
0.6790283	moderate	CXCR3-aab
0.5262249	moderate	CXCR3-aab
0.3620532	severe	CXCR3-aab
0.5505865	severe	CXCR3-aab
0.6237742	severe	CXCR3-aab
0.5861437	severe	CXCR3-aab
0.6814557	severe	CXCR3-aab
0.5066911	severe	CXCR3-aab
0.3492529	severe	CXCR3-aab
0.4454629	severe	CXCR3-aab
0.259945	severe	CXCR3-aab
0.529703	severe	CXCR3-aab
0.5075612	severe	CXCR3-aab
1	severe	CXCR3-aab
0.6836604	severe	CXCR3-aab
0.07900284	severe	CXCR3-aab
0.8559384	severe	CXCR3-aab
0.7173753	severe	CXCR3-aab
0.5684693	severe	CXCR3-aab
0.9486406	control	C5AR1-aab
0.5309097	control	C5AR1-aab
0.431785	control	C5AR1-aab
0.3933337	control	C5AR1-aab
0.4020103	control	C5AR1-aab
0.8187514	control	C5AR1-aab
0.9537206	control	C5AR1-aab
0.9374117	control	C5AR1-aab
0.8649457	control	C5AR1-aab
0.8642271	control	C5AR1-aab
0.4710073	control	C5AR1-aab
0.3286031	control	C5AR1-aab
0.3717357	control	C5AR1-aab
1	control	C5AR1-aab
0.4875574	control	C5AR1-aab
0.5370317	control	C5AR1-aab
0.3948086	control	C5AR1-aab
0.8659121	mild	C5AR1-aab
0.4166773	mild	C5AR1-aab
0.3416476	mild	C5AR1-aab
0.1508055	mild	C5AR1-aab
0.2870851	mild	C5AR1-aab
0.8414934	mild	C5AR1-aab
0.9467335	mild	C5AR1-aab
0.909694	mild	C5AR1-aab
0.809721	mild	C5AR1-aab
0.8431947	mild	C5AR1-aab
0.3525731	mild	C5AR1-aab
0.2021048	mild	C5AR1-aab
0.2478819	mild	C5AR1-aab
1	mild	C5AR1-aab
0.2303249	mild	C5AR1-aab
0.5313952	mild	C5AR1-aab
0.389595	mild	C5AR1-aab
0.9203684	moderate	C5AR1-aab
0.3658932	moderate	C5AR1-aab
0.4207999	moderate	C5AR1-aab
0.1980576	moderate	C5AR1-aab
0.1852083	moderate	C5AR1-aab
0.7190573	moderate	C5AR1-aab
0.9034082	moderate	C5AR1-aab
0.882341	moderate	C5AR1-aab
0.8083277	moderate	C5AR1-aab
0.7540433	moderate	C5AR1-aab
0.2164466	moderate	C5AR1-aab
0.2307563	moderate	C5AR1-aab
0.2546712	moderate	C5AR1-aab
1	moderate	C5AR1-aab
0.3484081	moderate	C5AR1-aab
0.3593758	moderate	C5AR1-aab
0.4254586	moderate	C5AR1-aab
0.7843065	severe	C5AR1-aab
0.3480891	severe	C5AR1-aab
0.06269477	severe	C5AR1-aab
0.242141	severe	C5AR1-aab
0.03969564	severe	C5AR1-aab
0.520121	severe	C5AR1-aab
0.8335167	severe	C5AR1-aab
0.7140893	severe	C5AR1-aab
0.5754882	severe	C5AR1-aab
0.431466	severe	C5AR1-aab
0.04949588	severe	C5AR1-aab
0.07900284	severe	C5AR1-aab
-0.0259514	severe	C5AR1-aab
1	severe	C5AR1-aab
-0.0146641	severe	C5AR1-aab
-0.005682339	severe	C5AR1-aab
0.1738015	severe	C5AR1-aab
0.4361385	control	CHRM5-aab
0.4804882	control	CHRM5-aab
0.4366372	control	CHRM5-aab
0.4693572	control	CHRM5-aab
0.6507428	control	CHRM5-aab
0.4824138	control	CHRM5-aab
0.4890399	control	CHRM5-aab
0.5048278	control	CHRM5-aab
0.4969367	control	CHRM5-aab
0.4273356	control	CHRM5-aab
1	control	CHRM5-aab
0.6187074	control	CHRM5-aab
0.5454366	control	CHRM5-aab
0.4710073	control	CHRM5-aab
0.5351124	control	CHRM5-aab
0.507585	control	CHRM5-aab
0.2944873	control	CHRM5-aab
0.3005954	mild	CHRM5-aab
0.7319829	mild	CHRM5-aab
0.4222619	mild	CHRM5-aab
0.4553695	mild	CHRM5-aab
0.5105257	mild	CHRM5-aab
0.4090092	mild	CHRM5-aab
0.2929437	mild	CHRM5-aab
0.381472	mild	CHRM5-aab
0.2693076	mild	CHRM5-aab
0.3414956	mild	CHRM5-aab
1	mild	CHRM5-aab
0.526883	mild	CHRM5-aab
0.3356103	mild	CHRM5-aab
0.3525731	mild	CHRM5-aab
0.3441617	mild	CHRM5-aab
0.6543919	mild	CHRM5-aab
0.5938834	mild	CHRM5-aab
0.1892988	moderate	CHRM5-aab
0.6712271	moderate	CHRM5-aab
0.4146991	moderate	CHRM5-aab
0.5311146	moderate	CHRM5-aab
0.3352098	moderate	CHRM5-aab
0.3329732	moderate	CHRM5-aab
0.2440201	moderate	CHRM5-aab
0.3979861	moderate	CHRM5-aab
0.4517105	moderate	CHRM5-aab
0.5125257	moderate	CHRM5-aab
1	moderate	CHRM5-aab
0.5845995	moderate	CHRM5-aab
0.7425869	moderate	CHRM5-aab
0.2164466	moderate	CHRM5-aab
0.6245229	moderate	CHRM5-aab
0.5470224	moderate	CHRM5-aab
0.2557911	moderate	CHRM5-aab
0.07296728	severe	CHRM5-aab
0.274402	severe	CHRM5-aab
0.4958754	severe	CHRM5-aab
0.7476858	severe	CHRM5-aab
0.5993766	severe	CHRM5-aab
0.3252361	severe	CHRM5-aab
0.2614595	severe	CHRM5-aab
0.4136035	severe	CHRM5-aab
0.5881382	severe	CHRM5-aab
0.2720271	severe	CHRM5-aab
1	severe	CHRM5-aab
0.5075612	severe	CHRM5-aab
0.4929849	severe	CHRM5-aab
0.04949588	severe	CHRM5-aab
0.3112455	severe	CHRM5-aab
0.6353222	severe	CHRM5-aab
0.1617014	severe	CHRM5-aab
0.4363603	control	CHRNA1
0.3876886	control	CHRNA1
0.3587628	control	CHRNA1
0.70061	control	CHRNA1
0.4020287	control	CHRNA1
0.5324581	control	CHRNA1
0.4974596	control	CHRNA1
0.4648634	control	CHRNA1
0.4761967	control	CHRNA1
0.4779756	control	CHRNA1
0.5351124	control	CHRNA1
0.5826908	control	CHRNA1
0.5211969	control	CHRNA1
0.4875574	control	CHRNA1
1	control	CHRNA1
0.5948415	control	CHRNA1
0.4818615	control	CHRNA1
0.1599769	mild	CHRNA1
0.4203911	mild	CHRNA1
0.1844325	mild	CHRNA1
0.2638648	mild	CHRNA1
0.3692299	mild	CHRNA1
0.2418649	mild	CHRNA1
0.2542841	mild	CHRNA1
0.2184524	mild	CHRNA1
0.2385727	mild	CHRNA1
0.2289347	mild	CHRNA1
0.3441617	mild	CHRNA1
0.1960378	mild	CHRNA1
0.3058576	mild	CHRNA1
0.2303249	mild	CHRNA1
1	mild	CHRNA1
0.2766471	mild	CHRNA1
0.2121925	mild	CHRNA1
0.3769355	moderate	CHRNA1
0.5506655	moderate	CHRNA1
0.3762709	moderate	CHRNA1
0.6820337	moderate	CHRNA1
0.2520646	moderate	CHRNA1
0.506776	moderate	CHRNA1
0.4165657	moderate	CHRNA1
0.5050409	moderate	CHRNA1
0.4954265	moderate	CHRNA1
0.5128264	moderate	CHRNA1
0.6245229	moderate	CHRNA1
0.7853165	moderate	CHRNA1
0.6952122	moderate	CHRNA1
0.3484081	moderate	CHRNA1
1	moderate	CHRNA1
0.6668067	moderate	CHRNA1
0.5525482	moderate	CHRNA1
0.3534372	severe	CHRNA1
0.4611437	severe	CHRNA1
0.5550362	severe	CHRNA1
0.4835044	severe	CHRNA1
0.5828215	severe	CHRNA1
0.4977085	severe	CHRNA1
0.2823357	severe	CHRNA1
0.3268561	severe	CHRNA1
0.112374	severe	CHRNA1
0.5856253	severe	CHRNA1
0.3112455	severe	CHRNA1
0.8559384	severe	CHRNA1
0.6821934	severe	CHRNA1
-0.0146641	severe	CHRNA1
1	severe	CHRNA1
0.7741935	severe	CHRNA1
0.6648946	severe	CHRNA1
0.3598603	control	F2R-aab
0.5050461	control	F2R-aab
0.3979301	control	F2R-aab
0.4905916	control	F2R-aab
0.3900959	control	F2R-aab
0.4592874	control	F2R-aab
0.4011677	control	F2R-aab
0.3987258	control	F2R-aab
0.3242682	control	F2R-aab
0.3781141	control	F2R-aab
0.5454366	control	F2R-aab
0.5587932	control	F2R-aab
1	control	F2R-aab
0.3717357	control	F2R-aab
0.5211969	control	F2R-aab
0.5138659	control	F2R-aab
0.3519596	control	F2R-aab
0.2221884	mild	F2R-aab
0.407472	mild	F2R-aab
0.2083237	mild	F2R-aab
0.4226687	mild	F2R-aab
0.5237268	mild	F2R-aab
0.2587811	mild	F2R-aab
0.2561156	mild	F2R-aab
0.248165	mild	F2R-aab
0.2488338	mild	F2R-aab
0.2644005	mild	F2R-aab
0.3356103	mild	F2R-aab
0.3901411	mild	F2R-aab
1	mild	F2R-aab
0.2478819	mild	F2R-aab
0.3058576	mild	F2R-aab
0.2901269	mild	F2R-aab
0.4168446	mild	F2R-aab
0.2823012	moderate	F2R-aab
0.6678912	moderate	F2R-aab
0.4318201	moderate	F2R-aab
0.6013542	moderate	F2R-aab
0.466934	moderate	F2R-aab
0.4384373	moderate	F2R-aab
0.3336735	moderate	F2R-aab
0.4686067	moderate	F2R-aab
0.4276469	moderate	F2R-aab
0.484505	moderate	F2R-aab
0.7425869	moderate	F2R-aab
0.7113616	moderate	F2R-aab
1	moderate	F2R-aab
0.2546712	moderate	F2R-aab
0.6952122	moderate	F2R-aab
0.672141	moderate	F2R-aab
0.4221193	moderate	F2R-aab
0.2883346	severe	F2R-aab
0.5252156	severe	F2R-aab
0.4781294	severe	F2R-aab
0.5323676	severe	F2R-aab
0.7176924	severe	F2R-aab
0.4355283	severe	F2R-aab
0.2766211	severe	F2R-aab
0.3271277	severe	F2R-aab
0.206438	severe	F2R-aab
0.6490552	severe	F2R-aab
0.4929849	severe	F2R-aab
0.6836604	severe	F2R-aab
1	severe	F2R-aab
-0.0259514	severe	F2R-aab
0.6821934	severe	F2R-aab
0.8120302	severe	F2R-aab
0.6172047	severe	F2R-aab

[truncated: 5 more sheets: Figure 5c_CCA, Supp Fig 2a, Supp Fig 2b, Supp. Fig 3, Supp Fig 4]
